# Supplementary material for: Energy Transport in Dichroic Metallo‐organic Crystals: Selective Inclusion of Spatially Resolved Arrays of Donor and Acceptor Dyes in Different Nanochannels
Source: Angew Chem Int Ed Engl. 2022 Dec 16;62(4):e202214041. doi: 10.1002/anie.202214041 (PMC10107947; doi:10.1002/anie.202214041)
Supplement: Supplementary file 2 — Supporting Information [file ANIE-62-0-s001.cif]

data_mr-v530
_audit_creation_date               2022-06-13
_audit_creation_method
;
Olex2 1.3
(compiled 2020.11.12 svn.r5f609507 for OlexSys, GUI svn.r6408)
;
_shelx_SHELXL_version_number       '2016/4'
_audit_contact_author_address      ?
_audit_contact_author_email        ?
_audit_contact_author_name         'Linda JW Shimon'
_audit_contact_author_phone        ?
_publ_contact_author_id_orcid      ?
_publ_section_references
;
Dolomanov, O.V., Bourhis, L.J., Gildea, R.J, Howard, J.A.K. & Puschmann, H.
 (2009), J. Appl. Cryst. 42, 339-341.

Sheldrick, G.M. (2015). Acta Cryst. C71, 3-8.
;
_chemical_name_common              ?
_chemical_name_systematic          ?
_chemical_formula_moiety           'C62 H52 Cd Cl2 N4'
_chemical_formula_sum              'C62 H52 Cd Cl2 N4'
_chemical_formula_weight           1036.37
_chemical_absolute_configuration   'rm'
_chemical_melting_point            ?
loop_
  _atom_type_symbol
  _atom_type_description
  _atom_type_scat_dispersion_real
  _atom_type_scat_dispersion_imag
  _atom_type_scat_source
 'C' 'C' 0.0181 0.0091 'International Tables Vol C Tables 4.2.6.8 and 6.1.1.4'
 'H' 'H' 0.0000 0.0000 'International Tables Vol C Tables 4.2.6.8 and 6.1.1.4'
 'Cd' 'Cd' 0.1185 4.6533 'International Tables Vol C Tables 4.2.6.8 and 6.1.1.4'
 'Cl' 'Cl' 0.3639 0.7018 'International Tables Vol C Tables 4.2.6.8 and 6.1.1.4'
 'N' 'N' 0.0311 0.0180 'International Tables Vol C Tables 4.2.6.8 and 6.1.1.4'

_shelx_space_group_comment
;
The symmetry employed for this shelxl refinement is uniquely defined
by the following loop, which should always be used as a source of
symmetry information in preference to the above space-group names.
They are only intended as comments.
;
_space_group_crystal_system        'hexagonal'
_space_group_IT_number             177
_space_group_name_H-M_alt          'P 6 2 2'
_space_group_name_Hall             'P 6 2'
loop_
  _space_group_symop_operation_xyz
 'x, y, z'
 '-y, x-y, z'
 '-x+y, -x, z'
 '-x, -y, z'
 'y, -x+y, z'
 'x-y, x, z'
 'y, x, -z'
 'x-y, -y, -z'
 '-x, -x+y, -z'
 '-y, -x, -z'
 '-x+y, y, -z'
 'x, x-y, -z'

_cell_length_a                     26.4235(4)
_cell_length_b                     26.4235(4)
_cell_length_c                     18.0234(3)
_cell_angle_alpha                  90
_cell_angle_beta                   90
_cell_angle_gamma                  120
_cell_volume                       10898.0(4)
_cell_formula_units_Z              6
_cell_measurement_temperature      100(2)
_cell_measurement_reflns_used   57268
_cell_measurement_theta_min     3.3690
_cell_measurement_theta_max     61.2550
_shelx_estimated_absorpt_T_max     ?
_shelx_estimated_absorpt_T_min     ?
_exptl_absorpt_coefficient_mu      3.319
_exptl_absorpt_correction_T_min                   0.30238
_exptl_absorpt_correction_T_max                   1.00000
_exptl_absorpt_correction_type            multi-scan
_exptl_absorpt_process_details
;
CrysAlisPro 1.171.41.111a (Rigaku Oxford Diffraction, 2021)
Empirical absorption correction using spherical harmonics,
implemented in SCALE3 ABSPACK scaling algorithm.
;
_oxdiff_exptl_absorpt_empirical_full_min           0.488
_oxdiff_exptl_absorpt_empirical_full_max           2.405
_oxdiff_exptl_absorpt_empirical_details
;
Empirical correction (ABSPACK) includes:
- Absorption correction using spherical harmonics
- Frame scaling
;
_exptl_absorpt_special_details     ?
_exptl_crystal_colour              'colourless'
_exptl_crystal_density_diffrn      0.947
_exptl_crystal_density_meas        ?
_exptl_crystal_density_method      ?
_exptl_crystal_description         'hexagonal prism'
_exptl_crystal_F_000               3204
_exptl_crystal_size_max            0.06
_exptl_crystal_size_mid            0.02
_exptl_crystal_size_min            0.02
_exptl_transmission_factor_max     ?
_exptl_transmission_factor_min     ?
_diffrn_reflns_av_R_equivalents    0.0440
_diffrn_reflns_av_unetI/netI       0.0111
_diffrn_reflns_Laue_measured_fraction_full  0.976
_diffrn_reflns_Laue_measured_fraction_max  0.976
_diffrn_reflns_limit_h_max         28
_diffrn_reflns_limit_h_min         -28
_diffrn_reflns_limit_k_max         28
_diffrn_reflns_limit_k_min         -28
_diffrn_reflns_limit_l_max         17
_diffrn_reflns_limit_l_min         -17
_diffrn_reflns_number              204629
_diffrn_reflns_point_group_measured_fraction_full  0.980
_diffrn_reflns_point_group_measured_fraction_max  0.980
_diffrn_reflns_theta_full          55.990
_diffrn_reflns_theta_max           55.990
_diffrn_reflns_theta_min           3.345
_diffrn_ambient_temperature        100.15
_diffrn_detector_area_resol_mean   ?
_diffrn_measured_fraction_theta_full  0.976
_diffrn_measured_fraction_theta_max  0.976
_diffrn_measurement_device_type    'XtaLAB Synergy R, HyPix-Arc 150'
_diffrn_measurement_method         '\w scans'
_diffrn_radiation_type             CuK\a
_diffrn_radiation_wavelength       1.54184
_diffrn_source                     'Rotating-anode X-ray tube'
_reflns_Friedel_coverage           0.727
_reflns_Friedel_fraction_full      0.985
_reflns_Friedel_fraction_max       0.985
_reflns_number_gt                  3533
_reflns_number_total               4675
_reflns_special_details
;
 Reflections were merged by SHELXL according to the crystal
 class for the calculation of statistics and refinement.

 Structure factors included contributions from the .fab file.

 _reflns_Friedel_fraction is defined as the number of unique
 Friedel pairs measured divided by the number that would be
 possible theoretically, ignoring centric projections and
 systematic absences.
;
_reflns_threshold_expression       'I > 2\s(I)'
_computing_cell_refinement         ?
_computing_data_collection         ?
_computing_data_reduction          ?
_computing_molecular_graphics      'Olex2 1.3 (Dolomanov et al., 2009)'
_computing_publication_material    'Olex2 1.3 (Dolomanov et al., 2009)'
_computing_structure_refinement    'SHELXL 2016/4 (Sheldrick, 2015)'
_computing_structure_solution      ?
_refine_diff_density_max           1.435
_refine_diff_density_min           -0.318
_refine_diff_density_rms           0.098
_refine_ls_abs_structure_details
;
 Flack x determined using 1186 quotients [(I+)-(I-)]/[(I+)+(I-)]
 (Parsons, Flack and Wagner, Acta Cryst. B69 (2013) 249-259).
;
_refine_ls_abs_structure_Flack     0.075(14)
_refine_ls_extinction_coef         .
_refine_ls_extinction_method       none
_refine_ls_goodness_of_fit_ref     1.191
_refine_ls_hydrogen_treatment      constr
_refine_ls_matrix_type             full
_refine_ls_number_parameters       265
_refine_ls_number_reflns           4675
_refine_ls_number_restraints       7
_refine_ls_R_factor_all            0.1049
_refine_ls_R_factor_gt             0.0904
_refine_ls_restrained_S_all        1.199
_refine_ls_shift/su_max            0.001
_refine_ls_shift/su_mean           0.000
_refine_ls_structure_factor_coef   Fsqd
_refine_ls_weighting_details
 'w=1/[\s^2^(Fo^2^)+(0.2000P)^2^] where P=(Fo^2^+2Fc^2^)/3'
_refine_ls_weighting_scheme        calc
_refine_ls_wR_factor_gt            0.2671
_refine_ls_wR_factor_ref           0.2896
_refine_special_details            ?
_olex2_refinement_description
;
1. Fixed Uiso
 At 1.2 times of:
  All C(H) groups, All C(H,H) groups
2. Restrained distances
 C9-C33
 1.5 with sigma of 0.02
 C35-C14
 1.5 with sigma of 0.02
 C33-C35
 1.4 with sigma of 0.02
 C27-C26_$1
 1.5 with sigma of 0.01
 C33-C14
 2.4 with sigma of 0.04
 C9-C35
 2.4 with sigma of 0.04
 C22-C26
 2.4 with sigma of 0.04
3. Uiso/Uaniso restraints and constraints
Uanis(C21) = Uanis(C22)
Uanis(C22) = Uanis(C21)
Uanis(C12) = Uanis(C26)
4. Others
 Fixed Sof: H4A(0.5) H4B(0.5) H99A(0.5) H99B(0.5)
5.a Secondary CH2 refined with riding coordinates:
 C2(H2A,H2B), C4(H4A,H4B), C5(H5A,H5B), C99(H99A,H99B)
5.b Aromatic/amide H refined with riding coordinates:
 C16(H16), C15(H15), C18(H18), C17(H17), C30(H30), C31(H31), C28(H28),
 C29(H29), C7(H7), C8(H8), C10(H10), C11(H11), C23(H23), C24(H24), C20(H20),
 C21(H21), C33(H33), C35(H35), C12(H12), C26(H26)
5.c Fitted hexagon refined as free rotating group:
 N1(C16,C15,C14,C18,C17), N2(C30,C31,C27,C28,C29), C22(C23,C24,C19,C20,C21)
6. structure was solved by using a starting model of previously refined
molecule (v370) it could not be solved by direct methods
;
_atom_sites_solution_hydrogens     geom
_atom_sites_solution_primary       ?
_atom_sites_solution_secondary     ?
loop_
  _atom_site_label
  _atom_site_type_symbol
  _atom_site_fract_x
  _atom_site_fract_y
  _atom_site_fract_z
  _atom_site_U_iso_or_equiv
  _atom_site_adp_type
  _atom_site_occupancy
  _atom_site_site_symmetry_order
  _atom_site_calc_flag
  _atom_site_refinement_flags_posn
  _atom_site_refinement_flags_adp
  _atom_site_refinement_flags_occupancy
  _atom_site_disorder_assembly
  _atom_site_disorder_group
 Cd1 Cd 0.000000 -0.33506(3) 1.000000 0.1184(6) Uani 1 2 d S T P . .
 Cl1 Cl 0.0812(2) -0.2985(2) 1.0986(3) 0.1645(15) Uani 1 1 d . . . . .
 N1 N 0.0528(4) -0.2453(3) 0.9403(4) 0.129(3) Uani 1 1 d G . . . .
 C16 C 0.1127(4) -0.2219(5) 0.9322(6) 0.193(7) Uani 1 1 d G . . . .
 H16 H 0.132339 -0.237685 0.959725 0.231 Uiso 1 1 calc R U . . .
 C15 C 0.1440(4) -0.1755(5) 0.8840(7) 0.189(7) Uani 1 1 d G . . . .
 H15 H 0.184934 -0.159492 0.878434 0.226 Uiso 1 1 calc R U . . .
 C14 C 0.1153(5) -0.1524(4) 0.8438(6) 0.196(9) Uani 1 1 d DG . . . .
 C18 C 0.0554(5) -0.1758(4) 0.8518(5) 0.173(6) Uani 1 1 d G . . . .
 H18 H 0.035750 -0.160089 0.824371 0.208 Uiso 1 1 calc R U . . .
 C17 C 0.0241(3) -0.2223(4) 0.9001(5) 0.143(4) Uani 1 1 d G . . . .
 H17 H -0.016846 -0.238282 0.905662 0.172 Uiso 1 1 calc R U . . .
 N2 N 0.0461(5) -0.3754(5) 0.9251(6) 0.166(5) Uani 1 1 d G . . . .
 C30 C 0.0791(8) -0.3975(7) 0.9562(6) 0.32(2) Uani 1 1 d G . . . .
 H30 H 0.082892 -0.398075 1.008620 0.383 Uiso 1 1 calc R U . . .
 C31 C 0.1067(10) -0.4189(9) 0.9108(9) 0.44(3) Uani 1 1 d G . . . .
 H31 H 0.129351 -0.433976 0.932058 0.532 Uiso 1 1 calc R U . . .
 C27 C 0.1013(9) -0.4180(10) 0.8341(9) 0.38(3) Uani 1 1 d DG . . . .
 C28 C 0.0682(8) -0.3959(9) 0.8030(5) 0.35(2) Uani 1 1 d G . . . .
 H28 H 0.064446 -0.395368 0.750608 0.422 Uiso 1 1 calc R U . . .
 C29 C 0.0406(6) -0.3746(7) 0.8485(7) 0.253(13) Uani 1 1 d G . . . .
 H29 H 0.017986 -0.359468 0.827169 0.304 Uiso 1 1 calc R U . . .
 C1 C 0.3766(5) 0.2203(4) 0.5498(5) 0.110(3) Uani 1 1 d . . . . .
 C2 C 0.3398(4) 0.1682(4) 0.5979(5) 0.109(3) Uani 1 1 d . . . . .
 H2A H 0.317016 0.177973 0.632874 0.131 Uiso 1 1 calc R U . . .
 H2B H 0.365540 0.158731 0.627469 0.131 Uiso 1 1 calc R U . . .
 C3 C 0.2952(4) 0.1114(4) 0.5490(5) 0.097(2) Uani 1 1 d . . . . .
 C4 C 0.2608(7) 0.1304(3) 0.500000 0.118(4) Uani 1 2 d S T P . .
 H4A H 0.235164 0.097113 0.467541 0.142 Uiso 0.5 1 calc R U P . .
 H4B H 0.235163 0.138049 0.532459 0.142 Uiso 0.5 1 calc R U P . .
 C5 C 0.3375(4) 0.1016(4) 0.4982(5) 0.105(3) Uani 1 1 d . . . . .
 H5A H 0.362572 0.092392 0.529518 0.126 Uiso 1 1 calc R U . . .
 H5B H 0.314254 0.067788 0.465263 0.126 Uiso 1 1 calc R U . . .
 C6 C 0.2601(6) 0.0622(4) 0.5972(5) 0.108(3) Uani 1 1 d . . . . .
 C7 C 0.2865(6) 0.0404(5) 0.6485(7) 0.134(4) Uani 1 1 d . . . . .
 H7 H 0.327619 0.055694 0.648571 0.161 Uiso 1 1 calc R U . . .
 C8 C 0.2505(12) -0.0039(8) 0.6982(5) 0.184(8) Uani 1 1 d . . . . .
 H8 H 0.267624 -0.014840 0.736727 0.221 Uiso 1 1 calc R U . . .
 C9 C 0.1925(11) -0.0308(6) 0.6921(13) 0.212(14) Uani 1 1 d D . . . .
 C10 C 0.1689(8) -0.0070(7) 0.6447(7) 0.152(5) Uani 1 1 d . . . . .
 H10 H 0.127990 -0.021574 0.644950 0.182 Uiso 1 1 calc R U . . .
 C11 C 0.2013(7) 0.0342(5) 0.6005(6) 0.118(3) Uani 1 1 d . . . . .
 H11 H 0.182139 0.046411 0.566423 0.141 Uiso 1 1 calc R U . . .
 C22 C 0.4899(7) 0.3674(6) 0.6892(7) 0.294(10) Uani 1 1 d DG . . . .
 C23 C 0.4452(7) 0.3168(7) 0.7210(4) 0.283(14) Uani 1 1 d G . . . .
 H23 H 0.440240 0.314084 0.773372 0.340 Uiso 1 1 calc R U . . .
 C24 C 0.4078(5) 0.2700(5) 0.6763(5) 0.247(13) Uani 1 1 d G . . . .
 H24 H 0.377264 0.235430 0.697997 0.296 Uiso 1 1 calc R U . . .
 C19 C 0.4150(4) 0.2739(4) 0.5997(4) 0.129(4) Uani 1 1 d G . . . .
 C20 C 0.4597(6) 0.3246(5) 0.5679(5) 0.308(19) Uani 1 1 d G . . . .
 H20 H 0.464666 0.327242 0.515572 0.370 Uiso 1 1 calc R U . . .
 C21 C 0.4971(7) 0.3713(4) 0.6127(7) 0.294(10) Uani 1 1 d G . . . .
 H21 H 0.527642 0.405896 0.590946 0.353 Uiso 1 1 calc R U . . .
 C33 C 0.1473(8) -0.0786(8) 0.7443(9) 0.199(9) Uani 1 1 d D . . . .
 H33 H 0.106995 -0.091437 0.737945 0.239 Uiso 1 1 calc R U . . .
 C35 C 0.1630(8) -0.1012(7) 0.7956(10) 0.215(11) Uani 1 1 d D . . . .
 H35 H 0.203269 -0.087116 0.804560 0.257 Uiso 1 1 calc R U . . .
 C99 C 0.4128(6) 0.2064(3) 0.500000 0.114(4) Uani 1 2 d S T P . .
 H99A H 0.438223 0.241176 0.469586 0.137 Uiso 0.5 1 calc R U P . .
 H99B H 0.438224 0.197048 0.530413 0.137 Uiso 0.5 1 calc R U P . .
 C12 C 0.5334(16) 0.4175(14) 0.7328(18) 0.49(3) Uani 1 1 d . . . . .
 H12 H 0.552900 0.452659 0.705005 0.584 Uiso 1 1 calc R U . . .
 C26 C 0.5484(15) 0.4228(11) 0.7922(19) 0.49(3) Uani 1 1 d D . . . .
 H26 H 0.539336 0.388189 0.818735 0.584 Uiso 1 1 calc R U . . .

loop_
  _atom_site_aniso_label
  _atom_site_aniso_U_11
  _atom_site_aniso_U_22
  _atom_site_aniso_U_33
  _atom_site_aniso_U_23
  _atom_site_aniso_U_13
  _atom_site_aniso_U_12
 Cd1 0.1669(11) 0.1148(7) 0.0909(9) 0.0104(3) 0.0208(6) 0.0835(5)
 Cl1 0.200(4) 0.176(3) 0.139(3) 0.015(2) 0.002(3) 0.110(3)
 N1 0.166(9) 0.157(8) 0.092(6) 0.016(6) 0.004(6) 0.101(7)
 C16 0.230(19) 0.209(17) 0.185(16) 0.027(13) 0.024(14) 0.144(16)
 C15 0.234(16) 0.178(15) 0.155(14) 0.068(11) 0.066(13) 0.105(14)
 C14 0.28(2) 0.137(13) 0.121(12) 0.014(10) 0.036(14) 0.065(16)
 C18 0.210(15) 0.108(9) 0.149(12) 0.024(8) -0.035(11) 0.041(9)
 C17 0.116(8) 0.138(10) 0.137(9) 0.012(8) 0.000(7) 0.034(7)
 N2 0.196(12) 0.161(10) 0.147(11) -0.016(8) 0.041(9) 0.093(9)
 C30 0.60(7) 0.37(4) 0.139(14) -0.008(18) 0.01(2) 0.35(5)
 C31 1.02(9) 0.63(5) 0.127(14) -0.01(2) 0.02(3) 0.75(7)
 C27 0.62(7) 0.57(6) 0.21(2) -0.21(3) -0.12(3) 0.50(6)
 C28 0.40(4) 0.42(5) 0.38(4) -0.10(4) 0.06(3) 0.31(4)
 C29 0.43(4) 0.32(3) 0.112(12) 0.000(13) 0.049(16) 0.27(3)
 C1 0.133(8) 0.106(6) 0.078(6) 0.007(5) 0.019(5) 0.050(6)
 C2 0.135(7) 0.094(6) 0.071(5) -0.001(4) -0.010(4) 0.036(6)
 C3 0.112(6) 0.085(5) 0.090(6) -0.007(4) -0.016(5) 0.046(5)
 C4 0.139(11) 0.120(7) 0.102(9) -0.039(8) 0.000 0.070(5)
 C5 0.129(7) 0.119(6) 0.081(5) -0.014(6) -0.015(7) 0.073(5)
 C6 0.140(9) 0.098(7) 0.076(6) -0.020(5) -0.005(6) 0.053(7)
 C7 0.179(11) 0.117(8) 0.112(9) 0.001(7) -0.005(8) 0.078(8)
 C8 0.39(3) 0.152(11) 0.058(6) -0.007(8) -0.009(10) 0.175(17)
 C9 0.24(2) 0.081(9) 0.19(2) -0.032(10) 0.103(18) -0.008(11)
 C10 0.193(14) 0.122(11) 0.107(9) -0.002(8) -0.001(9) 0.054(11)
 C11 0.176(12) 0.091(7) 0.097(7) -0.009(6) 0.014(7) 0.075(8)
 C22 0.38(2) 0.233(15) 0.182(14) -0.111(14) -0.085(16) 0.088(16)
 C23 0.36(3) 0.35(3) 0.132(15) -0.116(19) -0.044(18) 0.17(3)
 C24 0.157(12) 0.28(2) 0.117(12) -0.093(13) 0.017(9) -0.030(13)
 C19 0.126(8) 0.112(8) 0.091(8) -0.007(6) 0.003(6) 0.016(6)
 C20 0.47(5) 0.103(11) 0.23(2) -0.039(12) -0.11(3) 0.048(17)
 C21 0.38(2) 0.233(15) 0.182(14) -0.111(14) -0.085(16) 0.088(16)
 C33 0.235(18) 0.231(19) 0.191(17) -0.133(16) -0.096(16) 0.161(18)
 C35 0.27(2) 0.23(2) 0.23(2) -0.143(18) -0.122(19) 0.192(19)
 C99 0.103(8) 0.136(8) 0.092(8) 0.012(9) 0.000 0.051(4)
 C12 0.45(3) 0.32(2) 0.28(3) -0.13(2) -0.11(2) -0.12(3)
 C26 0.45(3) 0.32(2) 0.28(3) -0.13(2) -0.11(2) -0.12(3)

_geom_special_details
;
 All esds (except the esd in the dihedral angle between two l.s. planes)
 are estimated using the full covariance matrix.  The cell esds are taken
 into account individually in the estimation of esds in distances, angles
 and torsion angles; correlations between esds in cell parameters are only
 used when they are defined by crystal symmetry.  An approximate (isotropic)
 treatment of cell esds is used for estimating esds involving l.s. planes.
;
loop_
  _geom_bond_atom_site_label_1
  _geom_bond_atom_site_label_2
  _geom_bond_distance
  _geom_bond_site_symmetry_2
  _geom_bond_publ_flag
 Cd1 Cl1 2.573(5) 9_557 ?
 Cd1 Cl1 2.573(5) . ?
 Cd1 N1 2.327(7) 9_557 ?
 Cd1 N1 2.327(7) . ?
 Cd1 N2 2.395(9) . ?
 Cd1 N2 2.396(9) 9_557 ?
 N1 C16 1.3900 . ?
 N1 C17 1.3900 . ?
 C16 H16 0.9500 . ?
 C16 C15 1.3900 . ?
 C15 H15 0.9500 . ?
 C15 C14 1.3900 . ?
 C14 C18 1.3900 . ?
 C14 C35 1.571(19) . ?
 C18 H18 0.9500 . ?
 C18 C17 1.3900 . ?
 C17 H17 0.9500 . ?
 N2 C30 1.3900 . ?
 N2 C29 1.3900 . ?
 C30 H30 0.9500 . ?
 C30 C31 1.3900 . ?
 C31 H31 0.9500 . ?
 C31 C27 1.3900 . ?
 C27 C28 1.3900 . ?
 C27 C26 1.530(12) 6_545 ?
 C28 H28 0.9500 . ?
 C28 C29 1.3900 . ?
 C29 H29 0.9500 . ?
 C1 C2 1.501(12) . ?
 C1 C5 1.555(14) 12_556 ?
 C1 C19 1.552(12) . ?
 C1 C99 1.484(12) . ?
 C2 H2A 0.9900 . ?
 C2 H2B 0.9900 . ?
 C2 C3 1.628(12) . ?
 C3 C4 1.520(12) . ?
 C3 C5 1.563(13) . ?
 C3 C6 1.449(14) . ?
 C4 C3 1.520(12) 12_556 ?
 C4 H4A 0.9900 . ?
 C4 H4B 0.9900 . ?
 C5 C1 1.555(14) 12_556 ?
 C5 H5A 0.9900 . ?
 C5 H5B 0.9900 . ?
 C6 C7 1.442(16) . ?
 C6 C11 1.346(16) . ?
 C7 H7 0.9500 . ?
 C7 C8 1.40(2) . ?
 C8 H8 0.9500 . ?
 C8 C9 1.33(3) . ?
 C9 C10 1.38(3) . ?
 C9 C33 1.548(18) . ?
 C10 H10 0.9500 . ?
 C10 C11 1.272(18) . ?
 C11 H11 0.9500 . ?
 C22 C23 1.3900 . ?
 C22 C21 1.3900 . ?
 C22 C12 1.47(2) . ?
 C23 H23 0.9500 . ?
 C23 C24 1.3900 . ?
 C24 H24 0.9500 . ?
 C24 C19 1.3900 . ?
 C19 C20 1.3900 . ?
 C20 H20 0.9500 . ?
 C20 C21 1.3900 . ?
 C21 H21 0.9500 . ?
 C33 H33 0.9500 . ?
 C33 C35 1.276(17) . ?
 C35 H35 0.9500 . ?
 C99 C1 1.484(12) 12_556 ?
 C99 H99A 0.9900 . ?
 C99 H99B 0.9900 . ?
 C12 H12 0.9500 . ?
 C12 C26 1.13(4) . ?
 C26 C27 1.5(2) 5_665 ?
 C26 H26 0.9500 . ?

loop_
  _geom_angle_atom_site_label_1
  _geom_angle_atom_site_label_2
  _geom_angle_atom_site_label_3
  _geom_angle
  _geom_angle_site_symmetry_1
  _geom_angle_site_symmetry_3
  _geom_angle_publ_flag
 Cl1 Cd1 Cl1 175.29(19) . 9_557 ?
 N1 Cd1 Cl1 88.5(2) 9_557 9_557 ?
 N1 Cd1 Cl1 88.5(2) . . ?
 N1 Cd1 Cl1 94.9(2) . 9_557 ?
 N1 Cd1 Cl1 94.9(2) 9_557 . ?
 N1 Cd1 N1 88.1(4) . 9_557 ?
 N1 Cd1 N2 172.5(4) 9_557 . ?
 N1 Cd1 N2 172.5(4) . 9_557 ?
 N1 Cd1 N2 90.8(4) 9_557 9_557 ?
 N1 Cd1 N2 90.8(4) . . ?
 N2 Cd1 Cl1 84.2(3) 9_557 . ?
 N2 Cd1 Cl1 92.5(4) . . ?
 N2 Cd1 Cl1 92.5(4) 9_557 9_557 ?
 N2 Cd1 Cl1 84.2(3) . 9_557 ?
 N2 Cd1 N2 91.3(6) . 9_557 ?
 C16 N1 Cd1 118.1(5) . . ?
 C16 N1 C17 120.0 . . ?
 C17 N1 Cd1 120.4(5) . . ?
 N1 C16 H16 120.0 . . ?
 C15 C16 N1 120.0 . . ?
 C15 C16 H16 120.0 . . ?
 C16 C15 H15 120.0 . . ?
 C16 C15 C14 120.0 . . ?
 C14 C15 H15 120.0 . . ?
 C15 C14 C18 120.0 . . ?
 C15 C14 C35 106.7(11) . . ?
 C18 C14 C35 133.3(11) . . ?
 C14 C18 H18 120.0 . . ?
 C17 C18 C14 120.0 . . ?
 C17 C18 H18 120.0 . . ?
 N1 C17 H17 120.0 . . ?
 C18 C17 N1 120.0 . . ?
 C18 C17 H17 120.0 . . ?
 C30 N2 Cd1 121.7(7) . . ?
 C30 N2 C29 120.0 . . ?
 C29 N2 Cd1 118.2(7) . . ?
 N2 C30 H30 120.0 . . ?
 N2 C30 C31 120.0 . . ?
 C31 C30 H30 120.0 . . ?
 C30 C31 H31 120.0 . . ?
 C30 C31 C27 120.0 . . ?
 C27 C31 H31 120.0 . . ?
 C31 C27 C26 113.9(19) . 6_545 ?
 C28 C27 C31 120.0 . . ?
 C28 C27 C26 125.4(19) . 6_545 ?
 C27 C28 H28 120.0 . . ?
 C27 C28 C29 120.0 . . ?
 C29 C28 H28 120.0 . . ?
 N2 C29 H29 120.0 . . ?
 C28 C29 N2 120.0 . . ?
 C28 C29 H29 120.0 . . ?
 C2 C1 C5 110.6(9) . 12_556 ?
 C2 C1 C19 109.3(7) . . ?
 C19 C1 C5 107.4(8) . 12_556 ?
 C99 C1 C2 109.0(8) . . ?
 C99 C1 C5 108.9(7) . 12_556 ?
 C99 C1 C19 111.7(9) . . ?
 C1 C2 H2A 109.3 . . ?
 C1 C2 H2B 109.3 . . ?
 C1 C2 C3 111.8(7) . . ?
 H2A C2 H2B 107.9 . . ?
 C3 C2 H2A 109.3 . . ?
 C3 C2 H2B 109.3 . . ?
 C4 C3 C2 106.7(7) . . ?
 C4 C3 C5 108.0(7) . . ?
 C5 C3 C2 102.8(7) . . ?
 C6 C3 C2 110.2(7) . . ?
 C6 C3 C4 115.2(9) . . ?
 C6 C3 C5 113.1(8) . . ?
 C3 C4 C3 117.8(12) 12_556 . ?
 C3 C4 H4A 107.9 . . ?
 C3 C4 H4A 107.9 12_556 . ?
 C3 C4 H4B 107.9 12_556 . ?
 C3 C4 H4B 107.9 . . ?
 H4A C4 H4B 107.2 . . ?
 C1 C5 C3 111.8(8) 12_556 . ?
 C1 C5 H5A 109.3 12_556 . ?
 C1 C5 H5B 109.3 12_556 . ?
 C3 C5 H5A 109.3 . . ?
 C3 C5 H5B 109.3 . . ?
 H5A C5 H5B 107.9 . . ?
 C7 C6 C3 121.5(11) . . ?
 C11 C6 C3 124.3(11) . . ?
 C11 C6 C7 114.1(11) . . ?
 C6 C7 H7 120.6 . . ?
 C8 C7 C6 118.7(14) . . ?
 C8 C7 H7 120.6 . . ?
 C7 C8 H8 119.6 . . ?
 C9 C8 C7 120.9(16) . . ?
 C9 C8 H8 119.6 . . ?
 C8 C9 C10 117.9(15) . . ?
 C8 C9 C33 127(3) . . ?
 C10 C9 C33 114(2) . . ?
 C9 C10 H10 119.6 . . ?
 C11 C10 C9 120.9(17) . . ?
 C11 C10 H10 119.6 . . ?
 C6 C11 H11 116.7 . . ?
 C10 C11 C6 126.5(14) . . ?
 C10 C11 H11 116.7 . . ?
 C23 C22 C21 120.0 . . ?
 C23 C22 C12 123.4(17) . . ?
 C21 C22 C12 116.5(17) . . ?
 C22 C23 H23 120.0 . . ?
 C24 C23 C22 120.0 . . ?
 C24 C23 H23 120.0 . . ?
 C23 C24 H24 120.0 . . ?
 C23 C24 C19 120.0 . . ?
 C19 C24 H24 120.0 . . ?
 C24 C19 C1 120.3(7) . . ?
 C20 C19 C1 119.5(6) . . ?
 C20 C19 C24 120.0 . . ?
 C19 C20 H20 120.0 . . ?
 C21 C20 C19 120.0 . . ?
 C21 C20 H20 120.0 . . ?
 C22 C21 H21 120.0 . . ?
 C20 C21 C22 120.0 . . ?
 C20 C21 H21 120.0 . . ?
 C9 C33 H33 119.2 . . ?
 C35 C33 C9 122(2) . . ?
 C35 C33 H33 119.2 . . ?
 C14 C35 H35 120.1 . . ?
 C33 C35 C14 119.7(16) . . ?
 C33 C35 H35 120.1 . . ?
 C1 C99 C1 112.3(11) 12_556 . ?
 C1 C99 H99A 109.1 . . ?
 C1 C99 H99A 109.1 12_556 . ?
 C1 C99 H99B 109.1 . . ?
 C1 C99 H99B 109.1 12_556 . ?
 H99A C99 H99B 107.9 . . ?
 C22 C12 H12 113.3 . . ?
 C26 C12 C22 133(4) . . ?
 C26 C12 H12 113.3 . . ?
 C27 C26 H26 117.1 5_665 . ?
 C12 C26 C27 126(10) . 5_665 ?
 C12 C26 H26 117.1 . . ?

loop_
  _geom_torsion_atom_site_label_1
  _geom_torsion_atom_site_label_2
  _geom_torsion_atom_site_label_3
  _geom_torsion_atom_site_label_4
  _geom_torsion
  _geom_torsion_site_symmetry_1
  _geom_torsion_site_symmetry_2
  _geom_torsion_site_symmetry_3
  _geom_torsion_site_symmetry_4
  _geom_torsion_publ_flag
 Cd1 N1 C16 C15 166.3(5) . . . . ?
 Cd1 N1 C17 C18 -166.0(5) . . . . ?
 Cd1 N2 C30 C31 -177.9(10) . . . . ?
 Cd1 N2 C29 C28 178.0(10) . . . . ?
 N1 C16 C15 C14 0.0 . . . . ?
 C16 N1 C17 C18 0.0 . . . . ?
 C16 C15 C14 C18 0.0 . . . . ?
 C16 C15 C14 C35 179.9(9) . . . . ?
 C15 C14 C18 C17 0.0 . . . . ?
 C15 C14 C35 C33 168.5(12) . . . . ?
 C14 C18 C17 N1 0.0 . . . . ?
 C18 C14 C35 C33 -11.6(19) . . . . ?
 C17 N1 C16 C15 0.0 . . . . ?
 N2 C30 C31 C27 0.0 . . . . ?
 C30 N2 C29 C28 0.0 . . . . ?
 C30 C31 C27 C28 0.0 . . . . ?
 C30 C31 C27 C26 -171(2) . . . 6_545 ?
 C31 C27 C28 C29 0.0 . . . . ?
 C27 C28 C29 N2 0.0 . . . . ?
 C29 N2 C30 C31 0.0 . . . . ?
 C1 C2 C3 C4 -53.9(10) . . . . ?
 C1 C2 C3 C5 59.5(10) . . . . ?
 C1 C2 C3 C6 -179.6(10) . . . . ?
 C1 C19 C20 C21 -175.2(12) . . . . ?
 C2 C1 C19 C24 -5.9(14) . . . . ?
 C2 C1 C19 C20 169.3(10) . . . . ?
 C2 C1 C99 C1 61.0(6) . . . 12_556 ?
 C2 C3 C4 C3 54.3(5) . . . 12_556 ?
 C2 C3 C5 C1 -58.2(8) . . . 12_556 ?
 C2 C3 C6 C7 -57.3(12) . . . . ?
 C2 C3 C6 C11 120.4(10) . . . . ?
 C3 C6 C7 C8 174.3(9) . . . . ?
 C3 C6 C11 C10 -175.9(11) . . . . ?
 C4 C3 C5 C1 54.3(9) . . . 12_556 ?
 C4 C3 C6 C7 -178.1(8) . . . . ?
 C4 C3 C6 C11 -0.3(13) . . . . ?
 C5 C1 C2 C3 58.1(10) 12_556 . . . ?
 C5 C1 C19 C24 114.1(10) 12_556 . . . ?
 C5 C1 C19 C20 -70.7(12) 12_556 . . . ?
 C5 C1 C99 C1 -59.7(6) 12_556 . . 12_556 ?
 C5 C3 C4 C3 -55.6(5) . . . 12_556 ?
 C5 C3 C6 C7 57.1(11) . . . . ?
 C5 C3 C6 C11 -125.1(10) . . . . ?
 C6 C3 C4 C3 176.9(9) . . . 12_556 ?
 C6 C3 C5 C1 -177.1(8) . . . 12_556 ?
 C6 C7 C8 C9 8.8(19) . . . . ?
 C7 C6 C11 C10 2.0(16) . . . . ?
 C7 C8 C9 C10 -11(2) . . . . ?
 C7 C8 C9 C33 -177.7(12) . . . . ?
 C8 C9 C10 C11 10(2) . . . . ?
 C8 C9 C33 C35 -7(3) . . . . ?
 C9 C10 C11 C6 -5(2) . . . . ?
 C9 C33 C35 C14 -176.1(11) . . . . ?
 C10 C9 C33 C35 -174.0(15) . . . . ?
 C11 C6 C7 C8 -3.6(14) . . . . ?
 C22 C23 C24 C19 0.0 . . . . ?
 C22 C12 C26 C27 -162(6) . . . 5_665 ?
 C23 C22 C21 C20 0.0 . . . . ?
 C23 C22 C12 C26 19(8) . . . . ?
 C23 C24 C19 C1 175.1(12) . . . . ?
 C23 C24 C19 C20 0.0 . . . . ?
 C24 C19 C20 C21 0.0 . . . . ?
 C19 C1 C2 C3 176.1(9) . . . . ?
 C19 C1 C99 C1 -178.1(9) . . . 12_556 ?
 C19 C20 C21 C22 0.0 . . . . ?
 C21 C22 C23 C24 0.0 . . . . ?
 C21 C22 C12 C26 -158(6) . . . . ?
 C33 C9 C10 C11 177.6(11) . . . . ?
 C35 C14 C18 C17 -179.9(12) . . . . ?
 C99 C1 C2 C3 -61.6(11) . . . . ?
 C99 C1 C19 C24 -126.6(10) . . . . ?
 C99 C1 C19 C20 48.6(13) . . . . ?
 C12 C22 C23 C24 -176(3) . . . . ?
 C12 C22 C21 C20 177(3) . . . . ?
 C26 C27 C28 C29 170(3) 6_545 . . . ?

_smtbx_masks_special_details
;
A solvent mask was calculated and 993 electrons were
found in a volume of 4595\%A^3^ in 2 voids per unit cell.
This is consistent with the presence of
5[H2O], 4[Cl], 4[H2O] per Asymmetric Unit
which account for 948 electrons
per unit cell.
;
loop_
  _smtbx_masks_void_nr
  _smtbx_masks_void_average_x
  _smtbx_masks_void_average_y
  _smtbx_masks_void_average_z
  _smtbx_masks_void_volume
  _smtbx_masks_void_count_electrons
  _smtbx_masks_void_content
 1 0.000 0.000 -0.886 937.1 307.4 '30 H2O'
 2 -0.210 -0.249 -0.533 3658.1 686.0 '24 Cl,24 H2O'

_smtbx_masks_void_probe_radius     1.2
_smtbx_masks_void_truncation_radius  1.2
_shelx_res_file
;
TITL mr_c.res in P622
 mr.res created by SHELXL-2016/4 at 11:51:57 on 13-Jun-2022
REM Old TITL v370_c.res in P622
REM SHELXT solution in P622
REM R1 0.329, Rweak 0.063, Alpha 0.193, Orientation as input
REM Flack x = 0.300 ( 0.014 ) from Parsons quotients
REM Formula found by SHELXT: C258 N22 O79 Cd6
rem hexagonal prism
CELL 1.54184 26.42349 26.42349 18.023398 90 90 120
ZERR 6 0.000399 0.000399 0.000252 0 0 0
LATT -1
SYMM -Y,+X-Y,+Z
SYMM +Y-X,-X,+Z
SYMM -X,-Y,+Z
SYMM +Y,-X+Y,+Z
SYMM -Y+X,+X,+Z
SYMM +Y,+X,-Z
SYMM -Y+X,-Y,-Z
SYMM -X,-X+Y,-Z
SYMM -Y,-X,-Z
SYMM +Y-X,+Y,-Z
SYMM +X,+X-Y,-Z
SFAC C H Cd Cl N
UNIT 372 312 6 12 24
EQIV $1 -Y+X,-1+X,+Z
DFIX 1.5 C9 C33
DFIX 1.5 C35 C14
DANG 2.4 C33 C14
DANG 2.4 C9 C35
DFIX 1.4 C33 C35
DANG 2.4 C22 C26
DFIX 1.5 0.01 C27 C26_$1
EADP C21 C22
EADP C22 C21
EADP C12 C26

L.S. 12
PLAN  23
TEMP -173
CONF
LIST 4
MORE -1
BOND $H
ABIN
fmap 2
acta
SHEL 40 0.93
OMIT -1 2 4
OMIT -2 15 0
OMIT -1 3 0
OMIT 0 10 1
OMIT -5 7 2
OMIT 0 1 3
REM <olex2.extras>
REM <HklSrc "%./mr.hkl">
REM </olex2.extras>

WGHT    0.200000
FVAR       0.95474
CD1   3    0.000000   -0.335056    1.000000    10.50000    0.16694    0.11482 =
         0.09090    0.01039    0.02077    0.08347
CL1   4    0.081189   -0.298465    1.098628    11.00000    0.20009    0.17592 =
         0.13901    0.01468    0.00189    0.11024
AFIX  66
N1    5    0.052802   -0.245336    0.940337    11.00000    0.16568    0.15730 =
         0.09205    0.01609    0.00378    0.10127
C16   1    0.112732   -0.221934    0.932249    11.00000    0.23019    0.20901 =
         0.18492    0.02690    0.02436    0.14421
AFIX  43
H16   2    0.132339   -0.237685    0.959725    11.00000   -1.20000
AFIX  65
C15   1    0.143974   -0.175486    0.883961    11.00000    0.23437    0.17839 =
         0.15494    0.06809    0.06619    0.10471
AFIX  43
H15   2    0.184934   -0.159492    0.878434    11.00000   -1.20000
AFIX  65
C14   1    0.115286   -0.152439    0.843759    11.00000    0.27907    0.13680 =
         0.12117    0.01365    0.03625    0.06477
C18   1    0.055356   -0.175840    0.851846    11.00000    0.21049    0.10803 =
         0.14929    0.02368   -0.03474    0.04115
AFIX  43
H18   2    0.035750   -0.160089    0.824371    11.00000   -1.20000
AFIX  65
C17   1    0.024113   -0.222288    0.900135    11.00000    0.11580    0.13825 =
         0.13695    0.01182   -0.00017    0.03429
AFIX  43
H17   2   -0.016846   -0.238282    0.905662    11.00000   -1.20000
AFIX  66
N2    5    0.046071   -0.375396    0.925094    11.00000    0.19560    0.16101 =
         0.14723   -0.01647    0.04084    0.09305
C30   1    0.079147   -0.397526    0.956246    11.00000    0.59654    0.36547 =
         0.13926   -0.00833    0.00656    0.34903
AFIX  43
H30   2    0.082892   -0.398075    1.008620    11.00000   -1.20000
AFIX  65
C31   1    0.106745   -0.418851    0.910767    11.00000    1.02060    0.62733 =
         0.12734   -0.00898    0.02096    0.74604
AFIX  43
H31   2    0.129351   -0.433976    0.932058    11.00000   -1.20000
AFIX  65
C27   1    0.101266   -0.418047    0.834136    11.00000    0.62219    0.57005 =
         0.21169   -0.20531   -0.11791    0.49716
C28   1    0.068190   -0.395918    0.802983    11.00000    0.39813    0.41800 =
         0.37829   -0.10482    0.05675    0.30864
AFIX  43
H28   2    0.064446   -0.395368    0.750608    11.00000   -1.20000
AFIX  65
C29   1    0.040592   -0.374592    0.848461    11.00000    0.43405    0.31802 =
         0.11164   -0.00006    0.04851    0.26627
AFIX  43
H29   2    0.017986   -0.359468    0.827169    11.00000   -1.20000
AFIX   0
C1    1    0.376648    0.220270    0.549814    11.00000    0.13332    0.10553 =
         0.07787    0.00667    0.01871    0.05018
C2    1    0.339800    0.168240    0.597928    11.00000    0.13482    0.09386 =
         0.07107   -0.00115   -0.01012    0.03633
AFIX  23
H2A   2    0.317016    0.177973    0.632874    11.00000   -1.20000
H2B   2    0.365540    0.158731    0.627469    11.00000   -1.20000
AFIX   0
C3    1    0.295181    0.111432    0.549010    11.00000    0.11178    0.08481 =
         0.08985   -0.00705   -0.01554    0.04610
C4    1    0.260843    0.130422    0.500000    10.50000    0.13910    0.11989 =
         0.10249   -0.03940    0.00000    0.06955
AFIX  23
H4A   2    0.235164    0.097113    0.467541    10.50000   -1.20000
H4B   2    0.235163    0.138049    0.532459    10.50000   -1.20000
AFIX   0
C5    1    0.337457    0.101629    0.498222    11.00000    0.12881    0.11891 =
         0.08115   -0.01436   -0.01539    0.07293
AFIX  23
H5A   2    0.362572    0.092392    0.529518    11.00000   -1.20000
H5B   2    0.314254    0.067788    0.465263    11.00000   -1.20000
AFIX   0
C6    1    0.260100    0.062210    0.597222    11.00000    0.13967    0.09784 =
         0.07650   -0.01964   -0.00500    0.05295
C7    1    0.286544    0.040378    0.648489    11.00000    0.17891    0.11701 =
         0.11216    0.00113   -0.00528    0.07798
AFIX  43
H7    2    0.327619    0.055694    0.648571    11.00000   -1.20000
AFIX   0
C8    1    0.250502   -0.003862    0.698191    11.00000    0.39326    0.15176 =
         0.05771   -0.00730   -0.00913    0.17474
AFIX  43
H8    2    0.267624   -0.014840    0.736727    11.00000   -1.20000
AFIX   0
C9    1    0.192503   -0.030752    0.692120    11.00000    0.24099    0.08122 =
         0.19460   -0.03228    0.10254   -0.00845
C10   1    0.168944   -0.006986    0.644653    11.00000    0.19345    0.12204 =
         0.10736   -0.00209   -0.00143    0.05384
AFIX  43
H10   2    0.127990   -0.021574    0.644950    11.00000   -1.20000
AFIX   0
C11   1    0.201339    0.034197    0.600502    11.00000    0.17556    0.09091 =
         0.09678   -0.00916    0.01353    0.07463
AFIX  43
H11   2    0.182139    0.046411    0.566423    11.00000   -1.20000
AFIX  66
C22   1    0.489862    0.367385    0.689247    11.00000    0.37985    0.23265 =
         0.18161   -0.11080   -0.08518    0.08762
C23   1    0.445198    0.316755    0.721041    11.00000    0.35660    0.34899 =
         0.13169   -0.11642   -0.04363    0.16674
AFIX  43
H23   2    0.440240    0.314084    0.773372    11.00000   -1.20000
AFIX  65
C24   1    0.407789    0.270033    0.676267    11.00000    0.15683    0.28041 =
         0.11748   -0.09328    0.01724   -0.02964
AFIX  43
H24   2    0.377264    0.235430    0.697997    11.00000   -1.20000
AFIX  65
C19   1    0.415044    0.273941    0.599698    11.00000    0.12640    0.11163 =
         0.09147   -0.00693    0.00289    0.01622
C20   1    0.459708    0.324571    0.567903    11.00000    0.46508    0.10256 =
         0.23271   -0.03857   -0.11493    0.04850
AFIX  43
H20   2    0.464666    0.327242    0.515572    11.00000   -1.20000
AFIX  65
C21   1    0.497117    0.371293    0.612677    11.00000    0.37985    0.23265 =
         0.18161   -0.11080   -0.08518    0.08762
AFIX  43
H21   2    0.527642    0.405896    0.590946    11.00000   -1.20000
AFIX   0
C33   1    0.147331   -0.078598    0.744276    11.00000    0.23509    0.23089 =
         0.19068   -0.13308   -0.09646    0.16131
AFIX  43
H33   2    0.106995   -0.091437    0.737945    11.00000   -1.20000
AFIX   0
C35   1    0.162967   -0.101205    0.795561    11.00000    0.27020    0.23272 =
         0.22892   -0.14324   -0.12231    0.19191
AFIX  43
H35   2    0.203269   -0.087116    0.804560    11.00000   -1.20000
AFIX   0
C99   1    0.412753    0.206376    0.500000    10.50000    0.10295    0.13633 =
         0.09182    0.01163    0.00000    0.05147
AFIX  23
H99A  2    0.438223    0.241176    0.469586    10.50000   -1.20000
H99B  2    0.438224    0.197048    0.530413    10.50000   -1.20000
AFIX   0
C12   1    0.533389    0.417475    0.732842    11.00000    0.44731    0.31981 =
         0.27686   -0.13024   -0.10553   -0.12086
AFIX  43
H12   2    0.552900    0.452659    0.705005    11.00000   -1.20000
AFIX   0
C26   1    0.548362    0.422779    0.792229    11.00000    0.44731    0.31981 =
         0.27686   -0.13024   -0.10553   -0.12086
AFIX  43
H26   2    0.539336    0.388189    0.818735    11.00000   -1.20000
AFIX   0
HKLF 4


REM  mr_c.res in P622
REM R1 =  0.0904 for    3533 Fo > 4sig(Fo)  and  0.1049 for all    4675 data
REM    265 parameters refined using      7 restraints

END

WGHT      0.2000      0.0000

REM Highest difference peak  1.435,  deepest hole -0.318,  1-sigma level  0.098
Q1    1   0.0000  0.0000  0.5000  10.08333  0.05    0.33
Q2    1   0.0374 -0.2308  0.9145  11.00000  0.05    0.30
Q3    1   0.1218 -0.1102  0.7873  11.00000  0.05    0.26
Q4    1   0.0860 -0.3701  0.9373  11.00000  0.05    0.25
Q5    1   0.0619 -0.0866  1.0021  11.00000  0.05    0.23
Q6    1   0.5229  0.4350  0.7250  11.00000  0.05    0.23
Q7    1   0.0000  0.0000  0.7410  10.16667  0.05    0.22
Q8    1   0.3630  0.2045  0.5748  11.00000  0.05    0.22
Q9    1   0.3998  0.3206  0.6075  11.00000  0.05    0.22
Q10   1   0.4095  0.3466  0.6683  11.00000  0.05    0.21
Q11   1   0.1829 -0.0788  0.7577  11.00000  0.05    0.21
Q12   1   0.2567 -0.2567  1.0000  10.50000  0.05    0.21
Q13   1   0.3201  0.1361  0.5626  11.00000  0.05    0.21
Q14   1   0.1029 -0.3078  1.0701  11.00000  0.05    0.21
Q15   1   0.1720 -0.4140  1.0000  10.50000  0.05    0.20
Q16   1   0.0906 -0.1611  0.8509  11.00000  0.05    0.20
Q17   1   0.0495 -0.3285  1.1101  11.00000  0.05    0.20
Q18   1   0.5643  0.3748  0.8054  11.00000  0.05    0.20
Q19   1   0.0100 -0.2792  0.9038  11.00000  0.05    0.20
Q20   1   0.6053  0.3947  0.5000  10.50000  0.05    0.18
Q21   1   0.2779  0.0552  0.6168  11.00000  0.05    0.18
Q22   1   0.5000  0.5000  0.7027  10.50000  0.05    0.17
Q23   1   0.5111  0.4838  0.6989  11.00000  0.05    0.17
;
_shelx_res_checksum                9597
_shelx_hkl_file
;
   0   0  -2 134764. 5167.57  82
   0   0   2 132402. 5167.54  82
   0   0   2 137993. 5166.39  86
   0   0  -2 138918. 5166.25  85
   0   0  -2 135913. 5167.14  83
   0   0  -2 137138. 5166.30  84
   0   0  -2 138882. 5166.47  86
   0   0   2 131760. 5166.17  85
   0   0   2 129249. 5166.26   3
   0   0  -2 128539. 5166.28   3
   0   0   2 128030. 5167.26   7
   0   0   2 129451. 5167.35  10
   0   0   2 126006. 5167.00  12
   0   0  -2 134912. 5166.39  18
   0   0  -2 134361. 5166.31  14
   0   0   2 128092. 5166.40  13
   0   0  -2 133649. 5166.23  15
   0   0   2 134360. 5166.20  73
   0   0   2 133806. 5166.26  71
   0   0  -2 134103. 5166.23  73
   0   0  -2 131345. 5166.15  74
   0   0   2 133712. 5166.17  74
   0   0  -2 139243. 5166.42  71
   0   0   3 61908.7 2433.83  82
   0   0   3 60666.2 2431.63  85
   0   0  -3 64746.3 2431.84  85
   0   0  -3 65751.4 2432.21  86
   0   0  -3 63206.3 2433.94  82
   0   0  -3 62794.2 2433.14  83
   0   0   3 62745.2 2431.97  86
   0   0  -3 63969.7 2431.88  84
   0   0   3 64626.5 2432.34   5
   0   0   3 59812.6 2432.02   8
   0   0   3 63288.4 2433.60   7
   0   0   3 62469.8 2431.86   3
   0   0  -3 61832.6 2431.95   3
   0   0  -3 64434.6 2431.94  14
   0   0   3 60817.9 2432.04  13
   0   0  -3 64630.2 2432.10  18
   0   0   3 63007.6 2433.72  10
   0   0   3 61917.6 2433.22  12
   0   0  -3 64354.8 2431.84  15
   0   0   3 62518.1 2431.70  73
   0   0  -3 61954.7 2431.71  74
   0   0   3 62140.8 2431.82  71
   0   0  -3 64159.3 2432.05  71
   0   0   3 61863.8 2431.64  74
   0   0  -3 62212.3 2431.77  73
   0   0  -4 4951.49 181.791  84
   0   0  -4 4579.81 188.492  82
   0   0  -4 4714.84 185.553  83
   0   0  -4 5335.63 182.593  86
   0   0  -4 4935.32 181.664  85
   0   0   4 3894.11 181.490   8
   0   0   4 4100.86 185.602   7
   0   0   4 4224.05 182.149   5
   0   0  -4 4646.56 181.574  14
   0   0  -4 4591.76 181.568  15
   0   0  -4 4666.79 182.040  18
   0   0   4 4357.36 180.698  74
   0   0  -4 4784.00 181.443  74
   0   0   4 4605.96 181.169  71
   0   0  -4 5011.98 182.038  71
   0   0   4 4349.64 180.824  73
   0   0  -4 4687.71 181.387  73
   0   0  -5 1046.21 50.3402  86
   0   0  -5 920.665 58.2060  83
   0   0  -5 1008.62 48.2084  85
   0   0  -5 998.325 48.2583  84
   0   0  -5 884.512 66.8744  82
   0   0  -5 1126.29 48.1716  14
   0   0  -5 1137.22 48.8244  15
   0   0  -5 1160.59 49.6290  18
   0   0   5 859.453 47.3736   8
   0   0  -5 1146.18 49.8100   3
   0   0   5 900.910 56.3081   7
   0   0   5 929.380 48.9223   5
   0   0  -6 4628.23 185.159   3
   0   0  -6 4664.94 185.118  71
   0   0  -6 4622.75 184.233  73
   0   0  -6 4626.66 184.144  74
   0   0   7 4568.00 191.318  21
   0   0  -7 4815.23 193.467  71
   0   0  -7 4710.97 192.460  73
   0   0  -7 4993.45 192.509  74
   0   0  -7 4607.13 203.004  82
   0   0  -7 4842.25 192.655  84
   0   0  -7 4926.26 194.380  86
   0   0  -7 4752.46 197.765  83
   0   0  -7 5059.43 192.726  85
   0   0  -7 4786.59 192.520  14
   0   0  -7 4870.87 192.821  15
   0   0  -7 4919.22 193.679  18
   0   0   8 17379.9 660.879  21
   0   0  -8 16979.8 661.189  74
   0   0  -8 17077.0 662.353  71
   0   0  -8 16450.3 661.262  73
   0   0  -8 16927.7 662.870  86
   0   0  -8 16742.5 661.516  84
   0   0  -8 17098.6 661.408  85
   0   0  -8 16704.5 669.110  82
   0   0  -8 16638.5 664.985  83
   0   0  -8 17554.7 661.764  15
   0   0  -8 16893.2 662.380  18
   0   0  -8 16719.0 661.683  14
   0   0   9 5579.34 217.015  21
   0   0  -9 5275.97 217.659  73
   0   0  -9 5356.16 217.705  74
   0   0  -9 5399.82 219.125  71
   0   0  -9 5037.69 229.316  82
   0   0  -9 5610.16 220.099  86
   0   0  -9 5627.51 218.153  85
   0   0  -9 5277.76 223.585  83
   0   0  -9 5466.57 218.491  84
   0   0  10 46344.7 1697.50  21
   0   0 -10 41538.8 1697.23  73
   0   0 -10 43624.0 1699.01  71
   0   0 -10 43132.6 1697.19  74
   0   0 -10 44901.7 1697.94  85
   0   0 -10 44186.0 1702.11  83
   0   0 -10 41780.9 1705.83  82
   0   0 -10 44301.7 1700.04  86
   0   0 -10 42846.2 1698.03  84
   0   0 -11 7929.42 324.631  85
   0   0 -11 7645.84 324.848  84
   0   0 -11 8088.09 327.699  86
   0   0 -11 8087.45 331.134  83
   0   0 -11 7687.82 336.979  82
   0   0  12 17090.8 603.502  21
   0   0  12 17432.1 604.101  19
   0   0 -12 14965.6 609.253  83
   0   0 -12 14168.1 601.932  85
   0   0 -12 14735.9 606.154  86
   0   0 -12 14387.3 603.039  84
   0   0 -12 13624.6 614.242  82
   0   0  13 9291.85 381.639  20
   0   0  13 9883.73 382.802  19
   0   0  14 3607.03 160.006  20
   0   0  14 3889.11 161.552  19
   0   0  15 1429.24 77.0056  20
   0   0  16 410.418 47.5370  22
   0   1   2 478.881 22.2165  85
   0   1   2 432.515 29.8617  82
   0  -1  -2 425.822 30.6892  82
   0  -1   2 522.947 22.7652  86
  -1   0   2 502.895 23.8775  86
   0  -1  -2 463.784 23.3972  86
   1  -1  -2 430.884 22.8116  85
  -1   0  -2 458.899 31.1159  82
   1   0   2 462.815 21.8654  85
  -1   0   2 471.932 22.0749  85
   1  -1  -2 470.770 31.4046  82
  -1   1   2 469.950 29.8538  82
  -1   1   2 466.849 25.9484  83
   0   1  -2 446.067 27.0808  83
   1  -1  -2 501.551 27.0424  83
   1   0  -2 472.565 27.2355  83
   1  -1  -2 502.019 23.1258  84
   1   0  -2 472.984 24.6434  86
   0   1  -2 498.775 22.3616  85
   0  -1  -2 449.825 22.8398  85
   1   0  -2 474.404 31.9839  82
  -1   1   2 455.552 22.4517  84
   1   0  -2 468.734 22.9784  84
  -1   0   2 446.474 22.0176  84
   1  -1  -2 476.490 24.0096  86
  -1   0  -2 500.621 22.5476  85
  -1   0   2 490.830 31.0696  82
  -1   1  -2 477.040 22.2180  85
  -1   0   2 471.244 26.2534  83
   0   1   2 498.634 22.9283  86
   0   1  -2 534.044 23.4078  86
   1   0  -2 467.271 22.3803  85
  -1   1   2 469.315 23.5066  86
   0   1   2 514.527 22.4877  84
   1   0   2 473.807 29.4253  82
   0  -1  -2 457.573 22.7673  84
  -1   1   2 514.168 22.6398  85
  -1   1  -2 462.963 22.7827  21
   1  -1   2 458.982 21.9274  21
   0  -1   2 484.811 21.9339  21
  -1   0  -2 461.081 22.5154  73
   0   1  -2 531.827 23.1430  71
   0  -1  -2 474.024 22.5654  73
   1   0  -2 502.579 22.4153  74
  -1   0  -2 472.805 22.5819  74
   1   0  -2 440.461 22.4730  73
   0  -1   2 495.978 22.3597  71
  -1   0   2 473.354 22.0848  73
   1  -1   2 457.265 22.1925  74
   1  -1  -2 479.306 24.1715  71
   1   0   2 458.489 22.3287  74
  -1   1   2 451.800 22.3658  73
  -1   1  -2 506.429 22.6089  71
   0   1  -2 454.325 22.5924  74
   0  -1   2 490.537 21.9227  73
   1   0  -2 472.603 23.9779  71
  -1   0  -2 460.161 22.4252  71
  -1   1   2 458.985 22.5491  71
   0   1   2 501.029 22.1549  73
   0  -1  -2 452.926 22.6408  74
   1  -1   2 450.860 21.6355  73
  -1   0   2 525.400 23.3026  71
   0  -1   2 453.462 21.7560  74
   0   1   2 444.642 22.3086  74
  -1   0   2 468.874 21.9586  74
   1  -1  -2 428.893 22.5851  73
  -1   1   2 469.919 22.4511  74
   1   0   2 482.511 21.7435  73
  -1   1  -2 478.998 22.6474  74
   1  -1  -2 446.744 22.5243  74
   0   1   2 501.243 22.7277  71
  -1   1  -2 470.684 22.3161  73
   0   1  -2 524.945 22.3235  73
   1  -1   2 515.723 22.2526  71
   0  -1  -2 489.637 23.2421  71
   1   0   2 493.646 22.0342  71
  -1   0  -2 528.029 30.5083   7
   0  -1   2 521.365 20.3396   9
   0   1   2 458.842 24.1544   8
  -1   0  -2 513.127 21.5246   2
   1   0   2 489.807 24.1992   8
   0   1   2 512.878 20.9960   6
   0  -1  -2 452.163 25.3473   8
   0   1   2 476.567 22.9684   3
   0  -1   2 472.181 28.3260   7
   0  -1  -2 505.279 20.4006   9
  -1   0  -2 563.789 23.1441   1
  -1   0   2 548.262 29.7101   7
  -1   0   2 485.414 22.3087   1
  -1   0   2 444.631 22.8678   3
  -1   1   2 482.042 24.9534   8
   1   0   2 506.652 23.1853   3
   1   0  -2 482.889 23.2356   3
  -1   0  -2 456.847 23.0588   3
   0   1  -2 482.423 21.2772   6
   1   0  -2 480.250 21.0467   2
  -1   1   2 498.658 24.0003   5
   0   1  -2 472.251 29.4298   7
   0   1   2 500.613 24.2656   5
  -1   1  -2 481.282 30.8180   7
   1   0   2 511.512 28.8479   7
   1  -1  -2 503.977 25.3756   5
   1  -1  -2 463.531 25.3606   8
   1   0   2 479.365 23.8191   1
  -1   0   2 520.263 21.1380   2
  -1   0   2 481.352 23.9529   5
   1   0   2 482.806 20.8310   2
   1   0  -2 500.245 24.7620   5
  -1   1   2 465.581 23.8305   3
   0  -1   2 526.440 20.4479   4
   0   1   2 460.185 26.5688  12
   1   0   2 464.723 27.5825  10
  -1   0   2 484.139 21.2857  17
  -1   0  -2 486.129 28.9861  12
  -1   0   2 491.385 23.2838  18
   0  -1  -2 459.968 23.0993  18
   1   0  -2 510.988 24.3068  13
  -1   1   2 490.719 22.6040  18
  -1   0   2 492.511 22.6228  14
   0  -1   2 490.090 26.9425  12
   0  -1  -2 475.364 22.5127  14
  -1   1   2 511.449 22.9593  15
   0   1  -2 487.562 29.8314  10
   0  -1  -2 557.604 21.4479  11
   1  -1  -2 462.994 25.0385  13
  -1   1  -2 458.981 28.6173  12
   0   1  -2 522.015 22.4919  14
   1   0  -2 485.921 22.6452  15
   0   1   2 519.998 22.7305  14
   1   0  -2 455.005 23.0385  14
   0   1  -2 507.626 20.3155   9
   0  -1  -2 479.686 24.2950  13
   0  -1   2 488.343 21.0890  11
  -1   0   2 457.635 23.8596  13
  -1   1  -2 508.981 31.4058  10
  -1   1   2 455.087 22.1146  14
   0   1   2 514.056 20.1365   9
  -1   0   2 506.024 21.0470  16
  -1   0  -2 518.239 22.0336  17
   0   1   2 503.639 20.9395  11
   0   1   2 469.277 22.3065  15
   0   1  -2 481.273 21.2173  11
   0   1   2 453.689 23.5599  13
  -1   0  -2 527.188 21.3118  16
   0  -1   2 482.589 28.5330  10
   0   1  -2 491.987 22.7270  18
  -1   0  -2 511.324 31.0786  10
  -1   0  -2 502.712 22.3972  15
   0   1  -3 829.739 38.0030  86
   1   0  -3 762.158 49.8998  82
   1  -1  -3 768.514 49.0524  82
   0  -1   3 794.174 36.1241  86
   1   0  -3 729.266 42.6800  83
   1   0   3 776.911 47.5860  82
   0  -1  -3 796.757 37.8120  86
   0  -1  -3 781.759 36.9437  85
  -1   0   3 782.717 36.3581  84
   0   1  -3 781.778 51.5126  82
  -1   0   3 732.801 46.3824  82
   1  -1  -3 821.207 38.6988  86
  -1   0  -3 853.676 36.6659  84
   0  -1  -3 846.903 36.7704  84
  -1   1  -3 787.522 36.8884  86
  -1   0   3 782.081 43.1331  83
  -1   1  -3 787.624 36.5778  85
  -1   0  -3 736.157 48.6230  82
  -1   0   3 743.764 35.2280  85
   1   0  -3 794.731 39.0912  86
   1   0   3 764.216 35.2726  85
   0  -1  -3 672.398 49.1921  82
  -1   0  -3 798.417 36.7165  85
  -1   1   3 776.285 48.5907  82
   0   1   3 765.832 35.3519  85
   0   1   3 778.412 46.8017  82
  -1   0  -3 835.179 36.8213  86
  -1   0   3 818.483 37.6866  86
   1  -1  -3 746.837 42.9537  83
  -1   1   3 763.226 36.7192  86
   1  -1  -3 758.563 36.8954  84
   0   1  -3 779.139 36.5239  84
   1  -1  -3 771.013 36.9981  85
  -1   1   3 764.759 35.9017  84
   1   0  -3 769.203 37.1776  84
   0   1  -3 797.779 36.4588  85
   1   0  -3 805.334 36.5766  85
   0   1  -3 853.804 43.9193  83
  -1   1   3 787.313 36.3432  85
  -1   1  -3 807.371 50.8660  82
   0  -1   3 784.280 35.8502  21
   0  -1  -3 836.678 37.7968  71
   1  -1   3 767.154 35.4930  73
   1  -1  -3 733.421 37.0874  73
  -1   1   3 807.487 36.0756  71
  -1   1  -3 776.779 36.2977  71
  -1   0  -3 810.190 36.6328  73
   0  -1   3 758.983 35.4268  73
   0  -1   3 735.744 35.6739  71
   1   0  -3 799.703 37.8985  71
   0   1   3 772.483 35.6497  74
   0   1  -3 778.198 36.7519  74
  -1   0  -3 760.060 36.8916  71
   1   0  -3 810.690 36.5903  74
  -1   1  -3 747.774 36.5200  74
  -1   0  -3 816.946 36.8537  74
   0  -1   3 736.579 35.5785  74
   0   1   3 749.238 36.3618  71
  -1   0   3 729.630 36.0189  74
  -1   1   3 766.415 36.1427  74
   0   1  -3 821.635 37.5249  71
   0  -1  -3 840.081 36.9089  73
   1   0  -3 785.751 36.2715  73
   1  -1   3 741.831 35.9487  74
   0   1   3 801.913 36.1224  73
  -1   1   3 749.611 35.8622  73
   1   0   3 796.816 35.5192  71
  -1   0   3 825.029 35.9435  73
   1   0   3 764.600 35.3245  73
   1  -1  -3 815.961 38.4529  71
   0   1  -3 806.535 36.4208  73
  -1   1  -3 801.350 36.3758  73
   1  -1   3 792.979 36.2348  71
   0  -1  -3 754.288 36.7012  74
  -1   0   3 826.498 37.3510  71
   1   0   3 784.674 36.1131  74
   1  -1  -3 716.485 36.6585  74
   0  -1   3 881.528 33.0114   4
  -1   0   3 778.896 36.9487   3
   1  -1  -3 847.322 40.0804   5
  -1   0  -3 818.093 46.6493   7
  -1   0   3 811.163 38.8115   8
   0   1   3 828.092 44.2781   7
   1   0   3 795.918 36.9069   3
  -1   0   3 756.250 44.7447   7
  -1   1   3 846.539 32.7144   9
  -1   0   3 882.063 39.5984   5
   1   0  -3 778.795 37.4567   3
   1   0   3 827.125 46.2131   7
  -1   1   3 786.609 32.9407   2
   0  -1   3 818.854 46.6492   7
   0   1   3 802.059 38.7617   8
   0  -1   3 863.771 33.0177   9
   0   1   3 790.100 36.5546   3
   0  -1  -3 825.714 32.9085   9
  -1   1  -3 898.443 33.0279   9
  -1   1  -3 839.072 47.7973   7
   0   1  -3 829.113 46.5657   7
  -1   1   3 784.973 37.5655   3
   1  -1  -3 787.466 33.3035   6
  -1   1  -3 893.002 33.0170   4
   1  -1   3 865.165 33.7022   1
   1   0   3 805.243 32.9752   2
  -1   0   3 815.331 33.3457   1
  -1   1   3 838.895 39.3254   8
   1   0   3 816.220 38.2999   8
  -1   1  -3 842.197 33.1822   2
   0   1   3 873.471 38.5242   5
  -1   1  -3 808.198 37.9675   3
   0  -1  -3 870.845 32.9714   4
   1  -1  -3 924.196 34.3975   1
  -1   1   3 877.349 32.7010   4
   0   1  -3 856.310 37.8666   3
  -1   1   3 850.518 38.2684   5
   1   0  -3 833.932 33.0224   2
  -1   0  -3 844.284 37.3696   3
   0   1  -3 761.650 37.5276  18
   1  -1  -3 828.521 37.4468  18
   0   1   3 840.780 36.0212  14
   1  -1   3 747.055 44.9572  12
   1  -1  -3 836.352 40.0871  13
  -1   1   3 836.941 36.2545  18
   1   0   3 747.259 36.9737  13
   0   1   3 754.385 43.4548  12
   1   0   3 822.024 45.7389  10
   0   1   3 791.710 35.5586  15
   0   1  -3 836.467 36.9459  14
   1  -1   3 789.970 44.2650  10
   1  -1  -3 852.128 33.7048  17
  -1   0   3 850.208 36.8233  18
   0   1   3 787.462 33.0523  11
  -1   1   3 809.143 35.8372  14
   0   1  -3 847.515 46.7661  10
   0   1   3 837.738 37.4903  13
  -1   0   3 862.462 32.5494   9
  -1   1  -3 747.620 43.2462  12
   0  -1  -3 849.959 39.3557  13
   0  -1   3 845.199 46.0978  10
  -1   1   3 832.130 38.1652  13
  -1   0   3 767.422 38.0521  13
   0  -1  -3 859.650 37.0402  18
   1   0  -3 816.966 37.7501  18
  -1   1   3 812.498 36.3112  15
   0  -1   3 805.953 43.8625  12
   0   1  -3 788.516 33.3135  11
  -1   1  -3 806.838 48.3138  10
   1   0  -3 814.711 36.6238  15
   1  -1   3 810.272 33.4395  11
  -1   0   3 816.349 36.7317  14
   0  -1  -3 835.226 37.0175  15
  -1   0   3 748.319 44.8600  10
   1   0  -3 763.956 37.2005  14
   1   0   3 773.203 43.6961  12
   1  -1  -3 790.509 33.4091  11
  -1   0  -3 877.102 36.5699  14
  -1   0  -3 862.799 36.5694  15
   0  -1  -3 773.557 37.1028  14
   1  -1  -3 785.064 36.9726  15
  -1   0  -3 760.650 44.2584  12
   1  -1  -4 1038.61 54.9266  83
   0   1  -4 1118.82 48.2575  86
   1   0  -4 978.563 46.4443  85
  -1   1  -4 1127.79 46.3087  85
   1   0  -4 919.319 55.2771  83
   1  -1  -4 1083.70 49.4559  86
  -1   0  -4 1103.45 46.4477  85
   1  -1  -4 1047.58 46.3454  84
   0  -1  -4 1067.43 47.0654  84
  -1   1  -4 948.964 62.1417  82
   0   1  -4 976.833 64.7706  82
  -1   0  -4 1090.96 47.7627  86
   0  -1  -4 920.201 63.6431  82
   0   1  -4 1097.45 46.0520  84
   1   0  -4 986.619 65.3018  82
   1  -1  -4 992.334 62.9468  82
  -1   0  -4 1023.79 63.9815  82
   1  -1  -4 1047.99 46.6142  85
   0  -1  -4 951.061 55.8438  83
  -1   0  -4 1071.93 47.0986  84
  -1   1  -4 1100.80 47.6282  86
   0   1  -4 1114.92 46.1406  85
   0  -1  -4 1090.28 46.5451  85
   0   1  -4 1065.26 56.2570  83
   0  -1  -4 1065.83 48.2951  86
   1   0  -4 1134.04 48.9400  86
   1   0  -4 1039.74 46.6533  84
  -1   1  -4 1103.91 46.1238  84
   1  -1   4 977.956 44.9097  21
   1  -1  -4 968.602 46.5096  74
   0   1  -4 994.591 46.0032  73
   1   0   4 976.655 45.2097  74
   0  -1   4 1064.27 45.5228  71
   0   1   4 1093.52 44.9021  73
   1  -1   4 1107.39 45.5672  71
  -1   1  -4 1110.00 46.3726  73
   0  -1   4 950.032 44.7189  74
   0  -1   4 1052.46 45.2690  73
  -1   1   4 993.662 45.2138  73
   1   0   4 1045.76 45.1040  71
   1  -1  -4 1088.31 48.5930  71
   1   0  -4 1057.15 48.0896  71
   1  -1  -4 984.456 46.2595  73
   1  -1   4 1076.66 44.5035  73
  -1   1  -4 1015.31 46.5675  74
   0  -1  -4 981.207 46.3664  74
   0  -1  -4 1141.96 47.3930  71
  -1   1   4 972.573 45.2844  74
   0   1  -4 1061.84 46.5049  74
  -1   1   4 1114.73 45.6003  71
  -1   1  -4 1052.67 46.4203  71
   0   1   4 1021.90 45.1142  71
  -1   0  -4 1052.63 46.4018  74
   1   0  -4 948.940 46.2053  73
   1   0  -4 1002.44 46.4479  74
  -1   0  -4 1015.63 46.3698  73
  -1   0   4 1137.01 47.0364  71
   0  -1  -4 1089.38 46.2674  73
  -1   0   4 975.896 44.9776  74
   0   1  -4 1090.52 47.5608  71
   0   1   4 979.331 45.0598  74
   1   0   4 1032.15 44.6394  73
  -1   0   4 1134.62 45.8599  73
   1  -1   4 977.829 45.2040  74
  -1   0  -4 986.700 46.9170  71
  -1   0   4 954.440 49.5762   5
  -1   1   4 849.428 56.3490   7
  -1   0   4 832.607 48.8836   8
  -1   1   4 947.823 46.8117   3
  -1   0   4 952.110 58.3174   7
   0   1   4 972.404 45.7041   3
   0  -1   4 912.686 49.0316   5
   0  -1   4 930.060 58.4128   7
  -1   1   4 844.890 48.1743   5
  -1   1   4 888.094 49.0626   8
   1   0   4 938.410 57.5912   7
   0   1   4 927.630 57.7056   7
   1   0   4 877.473 47.9943   8
   0   1   4 881.434 48.0412   8
   0   1   4 936.584 48.7639   5
   1   0  -4 985.178 48.3095  18
  -1   1  -4 987.742 46.8855  15
   0   1  -4 988.762 47.4476  18
   1  -1  -4 1004.48 46.3137  15
  -1   1  -4 1084.53 47.4054  18
  -1   1  -4 913.505 62.4681  10
  -1   0  -4 920.143 56.6394  12
   0  -1  -4 1005.12 47.8021  18
  -1   1  -4 963.057 46.9131  14
   1   0  -4 1007.18 46.4288  15
   0   1  -4 1048.76 46.6623  15
   0  -1  -4 1008.32 46.3387  14
  -1   0  -4 1025.99 47.0360  14
   1  -1  -4 947.891 50.7161  13
   1   0  -4 905.013 46.6935  14
  -1   1  -4 852.070 55.9243  12
   0  -1  -4 1015.51 47.0356  15
  -1   0  -4 1056.09 47.1497  18
   0   1  -4 991.087 46.5989  14
   1  -1  -4 983.705 48.5351  18
  -1   0  -4 1054.70 47.0356  15
   0   1  -5 75.5811 22.6660  84
   0   1  -5 56.2780 22.5102  85
  -1   0  -5 69.4407 48.1994  82
   0  -1  -5 67.2553 26.5839  86
  -1   1  -5 39.8118 39.6270  83
  -1   0  -5 94.9003 25.8705  86
  -1   1  -5 96.5531 23.0857  85
  -1   1  -5 44.3068 49.9981  82
   0   1  -5 28.7816 39.1056  83
   0  -1  -5 46.2423 38.4701  83
  -1   0  -5 70.2136 22.9882  84
   1   0  -5 77.0699 49.2851  82
   1  -1  -5 76.8911 27.8236  86
   1   0  -5 94.1645 22.8351  85
   1   0  -5 94.9952 27.1983  86
   1  -1  -5 45.3024 37.1281  83
   1  -1  -5 82.1308 23.6942  85
   0   1  -5 78.9951 27.1394  86
  -1   1  -5 109.290 24.8507  86
   1  -1  -5 51.0193 49.2738  82
   0  -1  -5 61.0823 48.7194  82
   0   1  -5 83.0411 49.4299  82
   1   0  -5 50.3739 37.6189  83
   1   0  -5 77.5064 23.2958  84
  -1   1  -5 58.8557 22.5718  84
   1  -1  -5 92.7484 24.9834  84
   0  -1  -5 50.9011 22.5524  84
  -1   0  -5 79.6076 23.5457  85
   0  -1  -5 59.1849 24.2310  85
   0  -1   5 70.3634 20.8317  21
   1  -1   5 41.0491 18.6007  21
  -1   1   5 37.0361 23.4324   5
   0   1   5 33.0492 24.2135   8
  -1   0   5 59.9011 27.9459   5
   0  -1   5 38.7195 26.3887   5
   1   0   5 31.0216 36.6545   7
  -1   1   5 73.6252 25.6450   8
  -1   0  -5 70.6281 24.8070   3
   1   0   5 57.6153 23.9382   8
   0   1   5 25.5149 37.9940   7
  -1   1   5-29.5039 36.8314   7
   1   0   5 58.9854 22.6610   5
  -1   0   5 45.7068 26.1787   8
  -1   0   5 86.1854 42.0297   7
   0   1   5 63.2262 22.7068   5
   0  -1   5 63.3832 41.2336   7
   1   0  -5 73.1533 25.1550   3
   0   1   5 50.2684 20.5761   3
  -1   1  -5 74.6432 25.3042   3
  -1   1   5 75.0602 22.0463   3
   0   1  -5 83.6659 25.0456   3
  -1   0  -5 83.1496 24.3439  14
  -1   0  -5 72.3201 23.1485  15
   0  -1  -5 68.6482 25.0635  18
   0   1  -5 76.1382 22.9433  15
  -1   1  -5 68.8293 24.4989  18
   0   1  -5 54.0875 23.8681  14
   1  -1  -5 59.8073 26.3743  18
   0   1  -5 67.9059 23.8975  18
   1   0  -5 89.8096 24.0560  14
   1   0  -5 66.8480 24.0575  15
   1  -1  -5 65.9700 23.3802  15
  -1   1  -5 84.5998 23.3644  15
   1   0  -5 86.3038 26.8355  18
   0  -1  -5 68.7130 23.4345  14
   0  -1  -5 74.7581 24.5922  15
  -1   1  -5 70.1948 24.2111  14
  -1   0  -5 58.7516 24.7129  18
   0   1  -6 407.701 34.0143   3
  -1   1  -6 466.030 33.6632   3
   1   0  -6 428.040 33.2140   3
   0  -1   6 457.307 29.2579  21
   1   0   6 481.838 30.0115  21
   1  -1   6 451.609 27.8522  21
   0   1  -6 472.619 31.2814  74
  -1   0  -6 448.232 30.2939  73
   0   1  -6 426.174 30.9554  73
  -1   1  -6 485.718 32.3428  71
   0  -1  -6 440.405 31.2906  74
   0  -1  -6 420.647 31.3751  73
   1   0  -6 461.612 31.5418  74
   0  -1  -6 417.841 31.4706  71
   1  -1  -6 422.086 31.3572  74
   1   0  -6 443.420 35.1436  71
   1   0  -6 440.282 30.2868  73
   1  -1  -6 453.725 31.7494  73
  -1   1  -6 458.937 31.1637  73
  -1   1  -6 435.892 31.5503  74
  -1   0  -6 453.239 31.5965  74
   1  -1  -6 436.470 34.5381  71
  -1   0  -6 497.643 32.6876  71
   0   1  -6 481.701 33.1250  71
  -1   1  -7-1.47106 24.9139  84
  -1   1  -7 26.1408 55.0566  82
   0   1  -7-31.2797 29.3720  86
   0   1  -7-8.38514 24.5346  84
   1   0  -7-62.6633 42.7320  83
   1  -1  -7-13.3841 27.3183  84
  -1   0  -7-46.6676 39.7787  83
   0   1  -7 14.6352 25.3344  85
  -1   0  -7 18.5998 25.0552  85
   1   0  -7 38.8616 53.5736  82
   0  -1  -7-16.9006 25.4274  84
  -1   0  -7-10.4135 25.8781  84
   1  -1  -7-35.5524 38.5505  83
   0  -1  -7-166.827 55.8745  82
   0   1  -7-25.3952 53.5091  82
   0  -1  -7 9.30923 26.4949  85
   0  -1  -7 20.1453 40.9174  83
   0   1  -7 35.3050 40.4980  83
  -1   1  -7-3.20701 39.2104  83
  -1   0  -7-9.18754 51.2721  82
   1  -1  -7-54.3426 27.4086  85
   1  -1  -7 0.61859 31.2655  86
   1   0  -7-7.10420 25.4403  84
   0  -1  -7 27.0578 28.6923  86
   1   0  -7 13.6995 25.3271  85
   1  -1  -7 21.6672 55.1032  82
  -1   1  -7 34.3312 24.8835  85
   1   0  -7-11.7291 29.0077  86
  -1   0  -7-7.93857 29.6732  86
  -1   1  -7 7.31807 27.7816  86
  -1   0   7 0.42811 23.7433  21
   0  -1   7 32.7854 22.6505  21
   1   0   7 3.56874 22.4893  21
   1  -1   7-13.7860 20.0750  21
   1  -1  -7-9.90945 26.8303  74
  -1   0  -7 38.7427 24.9788  73
   0   1  -7 13.9377 26.6294  71
   1   0  -7 3.39317 29.2171  71
   0  -1  -7 2.43029 24.2633  73
   0   1  -7 6.51193 24.8299  73
  -1   0  -7 8.49811 27.0507  71
   1   0  -7 5.20415 24.5795  73
  -1   1  -7-0.45420 24.9019  74
   0  -1  -7-4.08322 25.3752  74
   1  -1  -7-24.5823 26.4542  73
   1   0  -7 22.9308 25.8683  74
   0  -1  -7 45.6282 27.2432  71
   0   1  -7-36.3876 26.0313  74
  -1   1  -7 7.90361 26.1328  71
  -1   1  -7 8.36271 23.8373  73
  -1   0  -7-0.45600 25.1799  74
   1  -1  -7-8.39881 28.7032  71
   0   1  -7-39.9617 30.0326   3
  -1   1  -7 11.5714 28.9811   3
  -1   0  -7 5.10888 24.0384  14
   0  -1  -7 19.6005 26.0772  14
   0   1  -7 14.7534 25.4786  14
   0  -1  -7 17.6584 27.4320  18
   0   1  -7 14.1395 26.2030  15
  -1   1  -7-15.2753 25.2064  14
  -1   0  -7-25.1870 25.1156  18
   0   1  -7 22.1955 26.4878  18
  -1   0  -7 20.5483 23.8877  15
  -1   1  -7-11.7042 25.2905  15
  -1   1  -7 6.01610 25.6727  18
   1   0  -7 21.5872 25.3315  15
  -1   0  -8 899.705 48.9026  73
  -1   0  -8 998.116 49.6858  74
   1   0  -8 940.884 52.2222  71
  -1   0  -8 982.825 50.5149  71
   0   1  -8 959.458 49.3124  73
   1  -1  -8 968.415 48.9982  74
   0  -1  -8 923.866 51.6306  71
   1  -1  -8 914.561 48.9323  73
   1  -1  -8 963.509 52.8086  71
  -1   1  -8 979.547 51.5406  71
   1   0  -8 877.731 48.2548  73
   0  -1  -8 803.204 49.4653  73
   1   0  -8 907.921 49.7905  74
   0   1  -8 932.650 49.5476  74
   0  -1  -8 930.273 48.9873  74
   0   1  -8 1023.58 51.7990  71
  -1   1  -8 978.466 49.4221  74
  -1   1  -8 867.406 49.3628  73
  -1   1  -8 799.153 72.6946  82
  -1   1  -8 951.830 48.9926  84
   1  -1  -8 904.787 49.1743  85
   0  -1  -8 914.855 52.7650  86
   1   0  -8 935.808 49.7403  85
   1   0  -8 852.352 73.9997  82
   1  -1  -8 981.234 74.7967  82
  -1   0  -8 920.136 49.2660  85
   0   1  -8 821.485 59.8307  83
   1   0  -8 850.983 59.3599  83
  -1   0  -8 1032.48 52.2067  86
   0   1  -8 966.983 49.4663  85
   1   0  -8 954.842 53.9988  86
   1  -1  -8 904.535 53.5309  86
   0   1  -8 953.930 53.3745  86
  -1   0  -8 952.554 62.0453  83
   0  -1  -8 916.111 49.6174  84
  -1   1  -8 891.347 49.5985  85
   1   0  -8 885.721 48.5723  84
  -1   1  -8 971.150 53.1682  86
   0   1  -8 990.187 49.3885  84
   1  -1  -8 904.980 49.5542  84
  -1   0  -8 972.159 49.7909  84
   0   1  -8 753.723 74.9591  82
  -1   1  -8 839.270 59.5716  83
   0  -1  -8 932.993 60.2268  83
   1  -1  -8 902.099 60.8368  83
   0  -1  -8 855.580 73.1056  82
  -1   0  -8 916.215 71.4399  82
   0  -1  -8 911.211 50.2352  85
   0   1  -8 960.656 49.1018  15
   0  -1  -8 996.635 51.8201  18
  -1   1  -8 1021.21 52.0024  18
  -1   1  -8 981.846 49.9040  15
  -1   0  -8 977.410 52.0151  18
   0   1  -8 971.043 51.7836  18
   0   1  -8 989.702 48.7466  14
   1   0  -8 986.326 49.7040  15
  -1   0  -8 989.388 49.7780  15
  -1   1  -8 1026.18 50.0468  14
  -1   0  -8 977.776 49.1450  14
   1  -1   8 933.998 46.0241  21
   1   0   8 964.210 47.1496  21
   0   1   8 1017.46 47.4050  21
  -1   0   8 1040.52 48.1563  21
   0  -1   8 991.201 47.2731  21
   0  -1  -9 6.89264 33.3301  71
   1  -1  -9 2.45550 29.4312  74
  -1   0  -9 46.5194 30.6322  74
  -1   0  -9 14.0125 29.1511  73
   0   1  -9-26.7008 29.6778  73
   0   1  -9 46.8823 33.5807  71
  -1   0  -9 11.1667 31.4567  71
  -1   1  -9 17.6195 29.9923  74
  -1   1  -9 4.56469 27.7872  73
   1   0  -9 14.9096 29.3699  74
  -1   1  -9 23.6620 30.3629  71
   0   1  -9-1.87662 30.3382  74
   1   0  -9 7.04598 28.1374  73
   0  -1  -9 7.86921 28.6492  73
   0  -1  -9 12.4352 62.1771  82
   1   0  -9-0.86133 34.6663  86
   1  -1  -9 68.7598 46.1363  83
   1  -1  -9 10.3577 36.0200  86
  -1   0  -9 57.9609 47.8800  83
   0   1  -9 26.1204 29.0086  85
   0   1  -9-18.3591 35.8819  86
   0  -1  -9 34.9660 28.6839  85
   1  -1  -9-40.5218 59.6490  82
   1   0  -9 38.4058 30.1900  85
  -1   1  -9 55.4899 64.1929  82
  -1   1  -9-30.7694 44.1339  83
   0   1  -9 12.9389 61.9958  82
  -1   1  -9 46.0973 33.2326  86
   1   0  -9 92.8231 64.2111  82
  -1   0  -9 40.6815 34.3476  86
  -1   0  -9-2.79358 60.2127  82
   1   0  -9 10.4372 43.1680  83
   0   1  -9-6.32974 45.1574  83
  -1   1  -9-0.65932 28.6757  85
   0  -1  -9 38.7550 46.6780  83
  -1   1  -9 5.56517 30.4531  84
   1   0  -9 15.2931 30.1808  84
   0   1  -9 13.7467 29.4930  84
   0  -1  -9 4.20655 34.0586  86
   0  -1  -9 14.2265 30.8241  84
   1  -1  -9-3.92564 28.5545  85
  -1   0  -9 2.10627 28.5884  84
   1  -1  -9 4.92786 29.0863  84
  -1   0  -9 26.3050 30.7610  85
  -1   0  -9 36.0533 31.6157  18
  -1   1  -9 16.8872 31.3349  15
   0   1  -9 22.9569 30.6821  15
  -1   1  -9 8.60976 31.7816  18
  -1   0  -9 11.3510 28.3816  14
  -1   1  -9 9.90456 28.7163  14
   1  -1   9 17.5783 23.0161  21
  -1   1   9 13.8888 25.0868  21
   1   0   9 5.56929 24.3344  21
  -1   0   9 28.3754 25.5474  21
   0   1   9 9.60500 24.1418  21
   0  -1   9 49.3342 25.4113  21
  -1   0 -10 22.9018 32.0421  74
  -1   0 -10 22.0144 35.9016  71
   1   0 -10 0.70737 31.3221  74
   0   1 -10 39.0973 36.0276  71
  -1   1 -10-26.2300 35.2451  71
  -1   1 -10 7.61389 31.8333  73
  -1   0 -10 23.8193 31.8533  73
  -1   1 -10 37.7621 31.5544  74
   0   1 -10 26.7184 31.7071  74
   0   1 -10 23.6316 30.0685  73
   0  -1 -10 30.5525 35.3900  71
   0   1 -10 16.6646 36.3329  86
   1  -1 -10 33.6954 32.8282  84
   1   0 -10-4.80853 50.0871  83
  -1   1 -10 23.0272 35.7813  86
  -1   0 -10 18.2251 49.1328  83
   1  -1 -10-6.52749 30.5105  85
  -1   0 -10 14.7294 32.4362  85
   0   1 -10 108.381 62.1931  82
  -1   1 -10-2.27451 30.5821  85
   1  -1 -10-46.6617 66.0719  82
  -1   1 -10-8.58246 48.5177  83
   0  -1 -10 7.77669 37.4262  86
   0  -1 -10 34.1498 32.0534  85
  -1   1 -10 14.6374 64.7860  82
   1  -1 -10-26.0819 50.3086  83
   0   1 -10-2.30058 31.5114  85
   0  -1 -10-7.92293 61.4603  82
   0   1 -10-27.9708 48.5843  83
   1   0 -10 27.9218 64.5304  82
   1  -1 -10 14.9366 38.0579  86
  -1   0 -10 63.9980 35.0736  86
   1   0 -10 35.2754 30.0119  84
  -1   0 -10 8.18952 31.6428  84
  -1   1 -10 16.8383 30.2601  84
   1   0 -10-6.06135 38.7395  86
  -1   0 -10-41.2639 66.3108  82
   0  -1 -10 15.5106 32.4346  84
   1   0 -10 33.6760 31.0181  85
   0  -1 -10 3.56475 49.5180  83
   0   1 -10-12.8423 31.2699  84
   0  -1  10 2.14928 27.4755  19
   1  -1  10 2.23229 28.8456  19
   1  -1  10 11.2318 25.1582  21
   0   1  10 17.7036 25.5598  21
   1   0  10 7.34128 25.9115  21
  -1   1  10 24.1781 26.4904  21
  -1   0  10-4.87306 27.0755  21
   0  -1  10 22.7463 25.6474  21
  -1   1 -11 300.186 53.6838  83
   0   1 -11 380.486 38.1748  85
   0   1 -11 359.435 44.0460  86
  -1   0 -11 338.488 70.9416  82
   0  -1 -11 385.315 55.2436  83
   0  -1 -11 352.585 68.8003  82
  -1   0 -11 322.396 39.4358  84
   0  -1 -11 381.084 38.7297  84
   1  -1 -11 311.932 71.4130  82
   1  -1 -11 275.141 36.4609  85
   1  -1 -11 338.102 43.9242  86
  -1   0 -11 365.071 43.2906  86
   1   0 -11 284.592 36.9677  85
   1   0 -11 307.168 43.4470  86
   0   1 -11 305.929 36.3118  84
   0   1 -11 309.669 54.4822  83
  -1   1 -11 337.382 39.6147  84
  -1   0 -11 333.381 54.3026  83
   0   1 -11 315.973 72.7262  82
   1  -1 -11 319.100 39.3540  84
   1   0 -11 363.981 55.3717  83
   1  -1 -11 337.539 56.2577  83
  -1   1 -11 336.427 39.6654  85
  -1   0 -11 327.493 38.3318  85
  -1   1 -11 400.261 70.1922  82
   1   0 -11 314.432 37.0420  84
   0  -1 -11 374.618 46.9001  86
   0  -1 -11 312.105 36.6057  85
  -1   1 -11 310.855 43.1389  86
   1   0 -11 235.895 70.2661  82
  -1   1 -11 310.140 36.8094  73
  -1   0 -11 353.485 43.8814  71
  -1   0 -11 266.302 36.4946  73
   0   1 -11 322.869 37.7022  74
  -1   1 -11 320.728 42.1940  71
   0   1 -11 304.413 36.1806  73
  -1   1 -11 363.930 38.1347  74
  -1   0  11 390.491 35.7601  19
   1   0  11 378.265 34.1950  21
  -1   1  11 377.278 34.1552  21
  -1   0  11 381.868 35.0705  21
   1  -1  11 402.838 36.8465  19
   0   1  11 392.836 33.1648  21
   1  -1  11 352.828 32.8580  21
   0  -1  11 353.826 33.2190  21
   0  -1  11 376.633 34.9246  19
  -1   1  12 35.0921 29.2653  21
   1  -1  12-15.0125 28.3298  21
   0  -1  12 2.87920 30.2879  19
   1  -1  12 47.6749 31.9250  19
   1   0  12 55.3239 28.0512  20
   1   0  12 58.7803 29.5566  21
   0   1  12 35.3615 28.9642  21
  -1   0  12-1.91114 30.7548  21
  -1   0  12 32.9999 31.8914  19
   1  -1  12 30.6466 31.2390  20
   0  -1  12-2.76856 27.2174  21
   1   0  12 38.2577 34.5340  19
  -1   1 -12 6.26033 35.3144  84
   0   1 -12 89.2383 43.4026  86
   1   0 -12 41.5993 33.5584  85
  -1   1 -12 23.3669 34.9988  85
   1   0 -12 61.9246 72.8291  82
  -1   0 -12 1.27672 42.3584  86
  -1   1 -12 105.330 41.5874  86
  -1   0 -12 10.1553 71.7555  82
   0   1 -12-2.89496 35.4356  85
   0  -1 -12 43.7181 35.7266  84
  -1   0 -12-1.87853 33.1701  85
   0  -1 -12 1.52319 53.5772  83
   0   1 -12 12.5489 34.8337  84
  -1   1 -12-94.6743 70.8205  82
   0   1 -12 27.8259 56.6004  83
   0   1 -12 132.809 72.7149  82
   0  -1 -12 107.025 42.0621  86
  -1   0 -12 1.05158 34.4242  84
  -1   1 -12-12.3174 51.8758  83
  -1   0 -12 76.4729 54.9652  83
   0   1  13 47.3377 30.3660  20
   1   0  13 56.8275 30.7571  20
   1  -1  13 26.0570 36.0241  19
   1   0  13 46.3301 35.8366  19
  -1   1  13 71.1607 35.1299  19
   1  -1  13 25.4060 31.9848  20
   0  -1  13 76.7835 35.3974  19
  -1   0  13 21.0292 33.7408  19
   0  -1  13 97.7797 33.2921  20
   0   1  13 54.4982 35.6688  19
  -1   1 -13 83.9267 46.7258  86
  -1   0 -13 33.4910 44.1134  86
  -1   1 -13-18.2152 73.6307  82
   0   1 -13 77.1043 36.2180  84
  -1   0 -13 27.4395 56.7905  83
   0   1 -13-25.8258 35.0537  85
  -1   1 -13 49.8724 57.5564  83
   0   1 -13-59.6504 73.4918  82
  -1   1 -13 30.6754 34.9597  84
  -1   1 -13 64.6057 34.4218  85
  -1   0 -13 51.1160 35.3020  84
   1  -1  14-32.0765 33.9968  20
   0   1  14-53.8941 33.5166  20
  -1   1  14-17.2335 37.9804  19
   1   0  14-9.80563 39.1131  19
  -1   0  14-13.0777 37.6169  19
   0  -1  14 32.6649 34.0946  20
  -1   1  14 72.4513 34.0412  20
   1   0  14 16.4660 31.9366  20
   1  -1  14-27.6970 41.4806  19
   0  -1  14-28.2426 39.9876  19
  -1   0  14-29.7631 36.8229  20
   0   1  14 15.1271 37.6004  19
  -1   1  15-7.40867 36.1688  20
   0   1  15-70.7460 36.9610  20
   1   0  15-7.05120 34.1201  20
   1  -1  15 24.7688 35.9745  20
  -1   0  15 4.37503 38.2536  20
   0  -1  15 33.2416 36.4694  20
   1  -1  15 18.3273 36.8423  22
   1  -1  15 52.7276 36.7864  23
   1  -1  16 15.6038 39.3257  22
   0   1  16 18.1506 38.9152  23
   1   0  16 34.0750 40.5619  22
   1   0  16-25.9707 38.6310  23
  -2   1   0 69777.0 2789.67  70
  -1  -1   0 64346.9 2789.43  72
   1   1   0 72678.9 2788.50  27
   1  -2   0 75827.7 2789.58  24
  -2   1   0 74402.9 2789.29  28
   2  -1   0 76896.4 2789.84  59
   1  -2   0 70942.8 2789.07  68
  -1  -1   0 69534.8 2789.67  69
   1   1   0 67532.1 2789.54  69
  -1   2   0 75165.8 2789.07  68
   1  -2   0 71030.7 2789.07  66
  -1   2   0 72726.9 2789.00  66
  -2   1   0 72947.3 2789.35  55
   2  -1   0 74297.2 2789.39  38
   1  -2   0 72559.8 2789.23  37
  -1   2   0 71632.0 2788.67  35
   1   1  -1 19653.6 759.837  11
  -1  -1   1 19106.8 759.390   9
   1   1   1 18923.0 759.588  16
   2  -1  -1 21338.3 759.949  17
   1  -2  -1 19794.1 759.742  11
  -1  -1   1 19038.3 759.141  14
   1   1   1 20305.8 759.330  13
   1  -2   1 19441.7 759.711  11
  -1  -1  -1 19470.6 759.412   9
  -1   2   1 19183.3 759.674  11
  -1  -1  -1 20385.6 759.301  13
   1   1   1 19281.6 759.753  11
   1   1  -1 18756.5 759.590  16
   2  -1   1 19743.2 759.754  17
  -1  -1   1 19883.9 759.804  10
   1   1  -1 19954.7 759.782  10
  -1   2  -1 19048.1 759.703  11
  -1   2   1 19863.3 759.585   9
  -1  -1   1 19829.6 759.766   7
  -1  -1  -1 19571.5 759.459   8
  -1   2   1 20119.1 759.564   4
   1   1  -1 19591.2 759.758   7
   2  -1  -1 21528.9 760.123   1
  -2   1   1 19358.2 759.465   2
   2  -1   1 20579.5 759.997   1
   1  -2  -1 19901.0 759.622   4
   1  -2   1 18431.7 759.557   9
  -2   1  -1 19472.1 759.493   2
   1  -2   1 18844.2 759.652   6
   1  -2   1 19459.1 759.596   4
   1  -2  -1 18833.4 759.672   6
   2  -1  -1 18918.5 759.439   2
   2  -1  -1 19591.8 759.424   8
  -1   2  -1 20215.8 759.579   4
  -1  -1   1 19877.4 759.296   5
   1  -2  -1 18746.9 759.574   9
  -1   2  -1 20569.5 759.648   9
   2  -1   1 18827.9 759.433   2
   1   1  -1 20558.2 759.360   5
  -1   2   1 20412.2 759.452  86
   1   1   1 20605.3 759.263  85
  -1  -1   1 20114.7 759.033  78
  -2   1   1 20801.8 760.239  82
   1  -2   1 19575.0 759.053  78
   2  -1  -1 20025.0 760.115  82
   1  -2  -1 20308.1 759.500  86
   1  -2  -1 20655.7 759.490  83
  -2   1   1 19534.6 759.140  79
  -1   2   1 19473.1 759.260  81
  -1  -1   1 19771.8 759.080  84
   1   1  -1 18941.5 759.100  84
   2  -1  -1 20456.1 759.356  80
  -2   1   1 19811.2 759.232  80
   2  -1  -1 19953.8 759.237  79
  -1  -1  -1 20074.5 759.238  85
  -2   1  -1 20813.0 759.209  74
   1   1   1 19521.7 760.187  75
  -1   2   1 18032.9 760.769  70
   1   1   1 19082.6 759.922  76
  -2   1   1 20475.7 759.139  74
  -1   2  -1 20553.4 759.159  71
   2  -1   1 19913.6 759.172  74
   1   1  -1 19224.3 759.034  73
   1  -2   1 19157.3 759.636  75
  -1   2   1 19580.9 759.450  77
  -1   2   1 20208.3 759.451  71
   1   1   1 19871.6 759.169  73
  -1  -1  -1 20211.4 759.187  73
  -1  -1  -1 19456.8 759.212  71
  -1  -1   1 20182.2 759.046  73
   1   1  -1 21734.5 759.192  19
  -2   1  -1 19237.4 759.307  21
   2  -1   1 19581.0 760.233  24
   1  -2   1 20369.3 759.299  22
   1  -2   1 18906.2 758.940  23
   2  -1   1 19675.6 759.373  19
  -2   1  -1 20035.7 759.467  20
  -1  -1  -1 18817.9 760.258  28
  -1   2  -1 19370.0 759.234  22
   1  -2   1 19018.4 759.262  26
  -2   1   1 18840.2 760.410  25
   2  -1   1 19724.3 759.500  22
   1   1   1 17919.5 760.234  28
   1   1   1 18953.8 759.440  20
   2  -1   1 19681.6 759.441  27
   1   1  -1 19841.8 758.953  21
   2  -1   1 19268.4 759.493  23
  -1   2  -1 18682.7 759.440  19
  -1  -1   1 19464.9 759.483  61
   1   1   1 18444.9 760.052  62
  -1   2   1 19982.0 759.653  64
  -2   1  -1 20223.4 759.361  63
   1   1   1 19319.8 760.249  59
   2  -1   1 20395.7 759.428  61
  -1  -1   1 19281.6 759.916  66
  -1   2   1 18781.4 760.860  65
  -2   1   1 18927.5 760.201  69
  -1  -1   1 19185.8 759.687  68
   2  -1  -1 20145.7 760.033  67
   2  -1   1 18953.4 759.236  63
  -2   1   1 19412.7 759.634  58
   1   1   1 19254.3 759.663  60
  -1  -1   1 19318.0 759.365  49
  -2   1   1 19682.1 759.182  53
   1   1   1 19150.4 760.190  48
  -1   2   1 18937.6 760.009  51
  -1  -1   1 18617.8 759.373  46
  -1   2   1 18642.8 760.030  55
   1   1   1 19234.7 760.043  52
  -1   2   1 19290.2 759.443  56
   1  -2   1 19168.5 759.070  57
   2  -1   1 19208.1 760.185  50
  -2   1   1 18801.1 759.583  45
  -2   1   1 19941.2 759.286  54
   2  -1   1 19917.7 759.509  43
   1   1   1 18925.5 760.342  38
  -1  -1   1 19072.1 759.114  44
   2  -1   1 19074.7 760.378  37
  -1   2   1 19046.3 759.417  39
   2  -1   1 18979.2 760.264  40
   1  -2   1 18478.4 759.408  42
   1   1   1 18725.6 759.746  41
  -1   2   1 19015.5 759.587  41
  -1  -1  -2 54303.8 2165.92  82
  -2   1  -2 55795.7 2165.96  82
  -1   2   2 59911.8 2165.10  86
   1  -2  -2 57442.3 2165.42  83
  -1   2   2 58542.0 2165.07  84
  -2   1   2 61515.4 2165.32  84
   2  -1  -2 52213.8 2164.59  85
   1  -2  -2 55105.9 2164.92  84
  -1  -1   2 58752.7 2165.12  86
  -1  -1  -2 58994.1 2164.83  84
  -1   2  -2 59345.0 2164.80  86
  -2   1   2 56886.3 2165.73  83
  -1  -1   2 58308.3 2164.67  84
   1   1  -2 59096.9 2164.63  85
   1   1  -2 57794.7 2164.67  84
   1  -2  -2 60135.4 2165.16  86
  -1   2   2 65528.4 2167.72  82
  -2   1   2 59284.7 2165.54  86
   2  -1  -2 55906.4 2166.17  82
  -1   2   2 64410.0 2165.38  85
   1   1   2 58457.4 2166.39  82
   1   1  -2 57433.0 2165.17  86
   1   1   2 57812.3 2164.75  85
  -1  -1  -2 57612.4 2164.74  85
  -1  -1   2 57006.2 2165.78  83
  -2   1   2 60794.5 2164.90  85
  -2   1   2 55258.9 2166.23  82
   1   1   2 58594.4 2164.87  74
  -1   2   2 58777.3 2165.00  71
  -2   1  -2 56419.5 2164.70  73
   1   1   2 58251.7 2164.78  71
  -2   1   2 58672.4 2165.06  73
  -2   1  -2 57462.1 2164.70  74
  -1   2  -2 54685.8 2164.70  74
   2  -1  -2 54708.2 2164.55  74
  -1  -1  -2 57982.8 2164.74  73
  -1   2   2 58668.3 2165.05  73
   1  -2   2 58470.5 2164.64  71
   2  -1   2 57211.6 2164.67  74
  -1  -1   2 57561.6 2164.56  73
   1   1   2 56350.8 2164.67  73
  -1  -1   2 55193.8 2164.55  74
   1  -2  -2 57126.9 2164.98  71
   1   1  -2 56470.5 2164.63  74
   1   1  -2 55879.9 2164.55  73
  -1   2  -2 57435.0 2164.67  71
  -1  -1  -2 57495.7 2164.77  71
  -2   1   2 54854.3 2164.54  74
  -1  -1   2 57748.1 2164.92  71
  -2   1  -2 57956.0 2164.85  71
  -1   2  -2 56082.9 2164.62  73
  -1   2  -2 53826.7 2164.65  21
   1  -2   2 61694.6 2165.11  19
  -1  -1   2 55006.7 2164.46  19
  -1  -1   2 54404.1 2164.39  21
  -2   1  -2 55239.7 2164.75  21
   2  -1   2 55926.2 2164.73  20
   2  -1   2 54692.1 2164.73  21
  -2   1   2 52408.0 2164.96  67
   1  -2   2 51742.0 2164.57   6
  -2   1  -2 53340.4 2164.43   2
   1   1   2 54975.2 2164.86   3
   2  -1  -2 55869.0 2165.02   8
   1   1   2 55849.9 2165.86   7
  -1   2   2 56553.6 2164.49   4
   2  -1  -2 52584.9 2164.38   2
   2  -1  -2 60289.1 2165.12   1
   2  -1   2 52754.8 2164.78   1
   1  -2  -2 52891.3 2165.18   8
   1   1  -2 55510.5 2165.88   7
  -1   2  -2 56843.0 2164.50   4
  -2   1   2 52279.7 2164.40   2
  -1  -1  -2 56759.3 2165.05   8
   1  -2  -2 55875.6 2165.13   5
  -2   1   2 54855.2 2164.84   3
   1   1   2 56686.7 2165.12   8
  -1   2   2 56028.8 2164.49   9
   1  -2  -2 52174.9 2164.59   6
  -1   2  -2 56460.9 2164.51   9
   2  -1  -2 55787.2 2165.24   5
  -2   1   2 56100.4 2165.10   8
   1   1  -2 53695.5 2164.57   2
  -1  -1   2 55585.2 2165.87   7
  -1  -1   2 58311.4 2165.07   5
   2  -1   2 51885.7 2164.37   2
   1   1   2 53670.2 2164.56   2
   1   1   2 52399.1 2164.63  11
  -1  -1   2 54941.3 2165.85  10
  -1  -1   2 54050.0 2164.37   9
  -2   1  -2 54061.0 2166.07  10
  -1  -1  -2 55365.1 2164.39   9
   2  -1  -2 55320.6 2165.08  13
   2  -1  -2 57815.8 2164.87  17
   1   1  -2 53476.7 2164.53  16
   1   1   2 54828.1 2164.90  13
   1   1  -2 54535.5 2164.73  14
  -2   1   2 55197.2 2164.77  15
   1  -2   2 53430.7 2164.63  11
   1   1  -2 54846.4 2164.74  11
  -1  -1  -2 54869.9 2165.68  12
  -1   2   2 55796.6 2164.99  14
  -1   2  -2 53919.7 2165.63  12
  -1  -1   2 55390.8 2164.71  14
   1   1   2 53455.8 2164.52  16
  -1   2   2 52391.9 2164.60  11
   1   1   2 56371.2 2165.98  10
  -1   2  -2 53020.6 2164.63  11
   2  -1   2 52977.2 2164.66  17
  -1  -1   2 55163.6 2164.92  18
   1  -2  -2 54637.2 2164.67  11
   1   1   2 57013.0 2164.81  15
   1   1  -2 57362.3 2166.01  10
  -1   2   2 56406.7 2164.98  18
  -1  -1  -2 57949.5 2164.79  14
  -1  -1   3 13166.0 491.888  86
   2  -1  -3 12539.4 494.526  82
  -1   2  -3 13458.4 491.695  86
  -2   1  -3 13569.4 491.498  85
   1   1  -3 13162.6 491.457  84
  -2   1  -3 12983.3 494.501  82
  -1  -1  -3 12388.3 494.014  82
  -1   2   3 13114.6 491.868  86
   1   1  -3 12874.5 494.972  82
   2  -1  -3 12905.0 491.487  85
  -1  -1  -3 13298.3 491.704  86
   1   1  -3 13060.0 493.128  83
   1   1   3 12778.0 491.393  85
   1  -2  -3 12029.3 494.436  82
  -2   1   3 13182.3 491.517  85
   1  -2  -3 13780.1 492.173  86
  -1   2  -3 12973.5 493.412  83
   2  -1  -3 12330.7 491.712  84
  -1  -1  -3 13244.3 491.500  85
   2  -1  -3 12787.1 493.279  83
   1  -2  -3 13088.4 492.981  83
   1  -2  -3 12006.9 491.364  85
   2  -1  -3 13029.4 492.511  86
  -2   1   3 12406.1 494.669  82
   1   1  -3 13449.3 491.368  85
  -1  -1  -3 13472.8 491.606  84
   1  -2  -3 12873.5 491.654  84
   1   1  -3 13784.2 492.328  86
   1   1   3 13067.6 494.473  82
  -1   2  -3 12722.2 491.343  21
  -1  -1   3 12444.5 491.020  21
   1  -2   3 12355.0 491.434  19
  -1  -1  -3 12915.4 491.519  71
   1  -2   3 12985.3 491.240  73
  -1  -1  -3 12482.4 491.357  74
   1   1  -3 13309.3 491.953  71
   1  -2   3 12176.5 491.221  74
  -1   2  -3 12942.8 491.313  73
  -1  -1  -3 13433.4 491.537  73
   1   1   3 12569.3 491.335  73
   1  -2   3 13498.3 491.373  71
   1   1   3 12976.6 491.508  74
   2  -1  -3 12633.5 491.291  74
  -2   1   3 13610.2 492.128  71
   1   1  -3 12783.3 491.280  73
  -1   2  -3 12502.7 491.434  74
  -1  -1   3 12658.7 491.183  73
  -2   1  -3 13290.5 491.457  73
   2  -1   3 12892.2 491.371  74
   1  -2  -3 13345.5 492.027  71
   2  -1   3 12754.5 491.232  73
  -2   1   3 12507.9 491.167  74
   1   1   3 13329.0 491.546  71
   2  -1   3 13024.8 491.426  71
  -2   1   3 13509.1 491.789  73
  -1  -1   3 13658.1 491.770  71
  -1   2   3 13386.1 491.794  71
  -1   2   3 13326.9 491.718  73
  -1  -1   3 12470.1 491.206  74
  -2   1  -3 12699.5 491.381  74
  -1   2  -3 13273.3 491.537  71
  -2   1  -3 13095.3 491.566  71
  -1   2   3 14011.4 491.850  74
   1   1  -3 12921.1 491.353  74
  -1   2  -3 12653.6 490.474   9
  -1  -1   3 13451.6 492.207   5
   1   1   3 12394.4 492.096   8
  -1  -1   3 12463.2 493.912   7
   1   1   3 12367.8 491.637   3
   1   1  -3 12390.9 490.682   2
  -1  -1   3 11514.0 491.313   1
  -2   1  -3 12012.5 490.554   2
   2  -1  -3 12362.0 492.223   5
   2  -1   3 11165.8 490.918   1
   1   1   3 12541.6 493.771   7
  -2   1  -3 12353.4 494.003   7
  -2   1  -3 12701.0 491.598   3
  -2   1   3 12514.6 492.077   8
   1  -2  -3 12342.0 490.782   6
  -1   2  -3 11848.7 494.176   7
  -2   1   3 12228.7 491.580   3
   1  -2   3 12177.2 490.742   6
  -1   2   3 12950.1 492.328   5
  -2   1   3 11737.6 490.497   2
   1  -2  -3 11891.6 492.189   8
   1  -2  -3 13111.9 492.279   5
   1   1  -3 12898.5 491.689   3
   1   1   3 12422.8 490.656   2
  -1  -1  -3 12603.1 491.632   1
   2  -1  -3 12860.0 491.431   1
   2  -1  -3 12410.9 492.107  13
  -2   1   3 12575.5 491.440  15
   1   1  -3 12377.2 490.810  11
  -2   1  -3 12407.7 494.028  10
  -1  -1  -3 12156.5 493.229  12
  -1  -1   3 12682.8 491.666  18
   1   1   3 11610.4 490.697  11
   1   1   3 12309.5 493.641  12
   1  -2   3 12173.2 490.728  11
   1   1   3 12295.9 491.786  13
   1  -2  -3 12506.5 490.773  11
  -1  -1  -3 12399.6 490.395   9
  -1  -1   3 12059.5 491.668  13
  -1   2   3 13095.6 491.816  18
  -1   2   3 12809.4 490.467   9
  -2   1  -3 11851.8 493.707  12
  -1   2   3 12383.2 491.653  14
  -1  -1  -3 13487.8 491.658  14
   2  -1   3 11408.8 490.757  17
   1   1   3 12199.0 490.574  16
   1  -2   3 12326.0 493.469  12
  -1   2  -3 12070.0 494.335  10
   2  -1  -3 12822.4 491.103  17
   1  -2  -3 12182.8 492.022  13
  -1  -1   3 12552.0 490.400   9
  -1   2  -3 12213.0 493.126  12
   1   1   3 12679.0 491.488  15
   1   1   3 12761.3 493.924  10
   1   1  -3 12506.3 491.528  14
  -1  -1   3 12493.4 493.806  10
   1   1  -3 12261.2 490.619  16
   1  -2  -4 924.249 48.8902  86
   1   1  -4 940.071 56.9777  83
   1   1  -4 953.982 46.3404  84
  -1  -1  -4 859.315 46.4567  85
   1   1  -4 871.957 49.3584  86
   2  -1  -4 952.357 55.1165  83
  -1   2  -4 867.213 63.3853  82
  -1   2  -4 832.376 46.1732  85
  -1   2  -4 865.322 55.3446  83
   2  -1  -4 849.495 46.7417  84
   2  -1  -4 859.758 50.8526  86
  -1  -1  -4 944.540 46.7366  86
  -1  -1  -4 926.563 60.9709  82
   1  -2  -4 799.546 55.3792  83
  -2   1  -4 939.482 46.6582  85
   2  -1  -4 898.358 46.3757  85
  -1   2  -4 931.680 47.2904  86
  -1  -1  -4 896.852 46.9437  84
   1  -2  -4 807.778 46.6583  85
   1   1  -4 862.301 65.4227  82
   2  -1  -4 828.132 63.9323  82
   1  -2  -4 796.403 62.9044  82
  -2   1  -4 897.469 46.4416  86
   1   1  -4 923.128 46.4693  85
   1  -2  -4 897.864 47.3293  84
  -2   1  -4 923.466 63.0231  82
   1  -2   4 1017.51 45.4041  21
   1  -2   4 1098.18 46.0938  19
   2  -1   4 1016.89 46.1007  21
  -1  -1   4 825.460 45.0911  73
   1  -2   4 942.489 45.2467  71
   1   1   4 860.947 46.0413  74
   1  -2   4 881.579 44.8955  74
   1   1   4 905.408 45.6466  71
  -2   1   4 896.709 46.1734  73
  -2   1  -4 962.286 46.6242  73
   1   1  -4 921.333 46.1063  73
   2  -1   4 871.600 44.6425  73
   1   1   4 908.465 45.0427  73
  -1  -1  -4 921.941 46.8323  71
   1  -2  -4 887.019 46.4892  73
  -2   1   4 891.917 46.8345  71
  -1   2  -4 956.049 46.8613  74
  -1  -1  -4 940.326 46.6835  74
  -1  -1   4 893.442 45.6150  71
  -2   1  -4 944.691 46.6370  71
   2  -1   4 921.025 45.8285  74
  -1  -1   4 769.739 45.3264  74
   1  -2   4 880.845 45.1588  73
   2  -1  -4 905.440 46.0127  74
   2  -1   4 905.915 44.8316  71
  -1  -1  -4 950.796 46.7206  73
   1  -2  -4 957.517 48.3544  71
  -1   2   4 930.151 46.8098  71
  -2   1   4 919.301 45.5193  74
   1   1  -4 945.531 46.2168  74
  -1   2   4 898.780 45.9271  74
  -1   2  -4 974.782 46.5665  71
   1   1  -4 994.016 48.2192  71
  -1   2   4 896.231 45.8854  73
  -1   2  -4 953.091 45.9421  73
  -2   1  -4 943.267 46.4119  74
   1   1   4 1088.04 47.0246   3
  -1  -1   4 1084.42 44.6201   1
  -1  -1   4 1154.61 49.9882   5
   1   1  -4 1148.14 42.8630   2
  -2   1   4 1098.11 47.2604   3
   1   1   4 971.638 49.3420   5
   2  -1  -4 1314.42 47.0042   1
  -2   1  -4 1202.41 43.2851   2
  -1  -1   4 1231.97 60.1046   7
  -1   2   4 1169.25 49.7707   8
  -1  -1  -4 1251.98 46.0835   1
   2  -1   4 1041.93 44.8937   1
  -1   2   4 1002.90 47.4301   3
  -2   1   4 1208.12 43.1682   2
  -2   1   4 1136.87 50.2214   8
  -2   1   4 1068.15 50.3940   5
   1   1   4 1040.34 49.5936   8
   1   1   4 1074.74 57.5028   7
  -1   2   4 1056.19 48.7880   5
   1   1   4 1148.41 42.7844   2
  -1  -1  -4 1140.20 41.8189   9
  -1   2  -4 1079.54 57.1812  12
   1   1  -4 1044.76 48.0296  18
   2  -1  -4 1075.70 47.1698  15
   1  -2  -4 1076.75 48.0952  18
  -1   2  -4 1163.23 41.8900   9
   2  -1  -4 1169.44 50.9585  13
  -2   1   4 1096.91 42.6402  16
  -2   1  -4 1013.54 59.4865  12
   1   1  -4 1150.53 43.0953  11
  -2   1  -4 1070.82 42.7835  16
  -1   2   4 1185.23 41.6808   9
   1   1  -4 1126.72 47.0613  14
  -1   2  -4 1143.86 60.3079  10
  -1  -1  -4 1101.18 47.2882  14
   1  -2  -4 1070.30 51.1312  13
  -2   1  -4 1131.72 62.6853  10
   1   1  -4 1126.30 47.2183  15
  -1   2  -4 1094.97 46.7387  18
   1  -2  -4 1236.36 43.2981  11
  -2   1  -4 1111.58 46.9974  15
  -1  -1   4 1171.07 41.9270   9
  -1  -1  -4 1119.56 47.6936  18
   1  -2   4 1117.88 43.1098  11
  -1  -1  -4 1216.67 56.1503  12
  -1  -1  -4 1043.30 46.6703  15
   1   1   4 1118.82 42.8030  11
  -1  -1  -4 1093.29 44.5305  17
  -2   1  -5 135.136 23.1339  85
  -2   1  -5 155.912 24.3191  84
  -1  -1  -5 117.105 26.2683  86
   2  -1  -5 151.009 49.2939  82
  -1   2  -5 148.642 22.8693  85
   1   1  -5 147.836 27.9434  86
   1   1  -5 112.100 22.6703  84
  -1   2  -5 135.536 49.1580  82
   2  -1  -5 109.707 22.9626  84
   1   1  -5 143.885 39.2417  83
   2  -1  -5 139.134 37.2807  83
   1   1  -5 150.472 23.0331  85
  -1  -1  -5 118.432 48.3653  82
   1  -2  -5 163.732 24.5440  84
  -1   2  -5 121.287 25.1870  86
   1   1  -5 128.687 52.5196  82
   2  -1  -5 212.524 30.4122  86
  -1   2  -5 131.326 23.4728  84
  -2   1  -5 128.024 23.8279  86
   1  -2  -5 158.640 36.2093  83
  -2   1  -5 132.132 51.0893  82
  -1   2  -5 125.866 41.4626  83
   1  -2  -5 127.059 27.9807  86
  -1  -1  -5 114.437 24.6250  84
   1  -2  -5 114.346 49.1241  82
   2  -1  -5 157.780 24.4164  85
  -1  -1  -5 140.895 24.1565  85
   1  -2  -5 134.847 24.6272  85
  -1  -1   5 128.588 21.4677  21
   1  -2   5 114.647 20.5627  21
   2  -1   5 134.800 22.4802  21
  -2   1   5 79.7190 26.7368   5
  -2   1   5 115.374 27.9817   8
  -1  -1   5 110.725 11.2209   1
  -1   2  -5 131.372 11.3112   2
  -1  -1  -5 116.692 9.87540   4
   1   1  -5 120.823 10.8166   2
  -1   2   5 142.879 24.7245   5
   1  -2  -5 117.112 12.2622   1
  -1  -1  -5 122.589 9.87152   9
   1   1   5 123.574 23.7346   3
  -2   1   5 125.232 8.98361   4
  -1  -1   5 136.417 10.2704   4
  -2   1   5 93.5303 42.1720   7
   1   1   5 108.038 27.9120   8
  -1  -1   5 110.577 28.4356   5
  -2   1  -5 128.552 42.4091   7
  -1   2  -5 131.857 25.3720   3
  -1  -1   5 117.195 10.4252   9
  -2   1  -5 144.404 24.8452   3
  -1   2   5 123.473 41.3645   7
  -2   1   5 87.6524 24.6609   3
  -2   1   5 123.619 8.88946   9
   1   1   5 114.560 10.8043   2
  -1  -1  -5 111.434 12.6502   1
  -1   2  -5 106.921 45.9085   7
   1   1  -5 107.099 25.4315   3
   1   1   5 126.822 27.3580   5
  -2   1  -5 129.574 10.5408   4
   1   1   5 202.706 42.1266   7
  -1   2   5 113.507 22.5190   3
  -1   2   5 123.509 10.5586   2
  -1   2   5 102.846 26.5546   8
   1   1   5 124.586 10.9968   6
  -1  -1   5 101.771 42.6239   7
  -1   2  -5 174.561 49.3466  10
  -2   1  -5 166.620 23.5690  18
  -1  -1  -5 118.317 23.4602  15
   1   1  -5 150.389 23.7666  14
   1  -2  -5 135.710 29.4062  13
  -2   1  -5 135.818 23.9453  15
  -1  -1   5 97.0521 9.92957  17
  -1   2  -5 131.687 22.7815  14
  -1   2  -5 124.903 9.35029   9
  -1   2  -5 143.311 25.3085  18
  -2   1  -5 111.037 45.3372  10
  -1  -1  -5 141.433 24.6697  14
  -2   1  -5 142.707 23.4394  14
   2  -1  -5 135.757 24.3049  15
   2  -1  -5 129.476 11.1519  11
   1   1   5 128.785 10.9419  11
   1   1  -5 138.265 23.7971  15
  -1   2  -5 100.951 23.9695  15
  -1  -1  -5 198.118 24.8765  18
   1   1  -5 106.291 26.0311  18
  -2   1  -5 135.273 40.8094  12
   2  -1   5 117.032 12.1282  11
   1   1  -5 112.886 11.3356  11
   1  -2  -5 159.698 25.5507  18
   1   1  -6 1345.09 61.6781   3
  -1   2  -6 1346.43 62.0195   3
  -2   1  -6 1356.49 61.0317   3
   2  -1   6 1247.27 58.6540  21
  -1  -1   6 1336.01 58.6331  21
   1  -2   6 1284.89 57.9098  21
  -1  -1  -6 1269.79 59.4747  74
   1  -2  -6 1356.54 61.1949  71
   1  -2  -6 1233.27 59.1297  73
  -1  -1  -6 1413.25 60.7393  71
   1   1  -6 1389.71 59.8590  74
   1   1  -6 1338.33 61.2356  71
  -2   1  -6 1318.32 59.7676  74
   1   1  -6 1304.15 59.1333  73
  -1   2  -6 1365.63 58.8429  73
  -2   1  -6 1344.19 60.6909  71
  -1  -1  -6 1331.03 59.3147  73
  -2   1  -6 1359.62 59.7013  73
  -1   2  -6 1398.00 60.9663  71
   2  -1  -6 1329.12 59.5459  74
  -1   2  -6 1329.56 59.7187  74
   2  -1  -7 3573.34 140.408  85
   1  -2  -7 3426.99 151.007  82
   2  -1  -7 3408.96 142.706  86
   1   1  -7 3591.94 155.528  82
   2  -1  -7 3384.57 152.575  82
  -1  -1  -7 3407.49 146.348  83
   1  -2  -7 3526.42 142.965  86
   1   1  -7 3576.03 142.706  86
  -1  -1  -7 3429.14 151.272  82
   1   1  -7 3577.03 147.406  83
  -2   1  -7 3353.56 140.551  84
   1   1  -7 3532.92 140.110  85
  -1  -1  -7 3411.09 140.485  85
  -1   2  -7 3574.52 140.834  85
   2  -1  -7 3639.22 145.799  83
  -2   1  -7 3498.00 141.818  86
   2  -1  -7 3207.71 140.390  84
  -1   2  -7 3594.14 140.274  84
  -1  -1  -7 3487.65 142.115  86
   1  -2  -7 3453.01 140.792  84
  -2   1  -7 3234.32 146.123  83
  -1  -1  -7 3466.84 141.250  84
   1  -2  -7 3376.17 145.774  83
  -1   2  -7 4464.08 162.289  82
  -2   1  -7 3501.47 140.383  85
  -1   2  -7 3733.91 142.360  86
   1  -2  -7 3329.62 140.091  85
  -1   2  -7 3653.58 150.009  83
   1   1  -7 3509.46 140.455  84
  -2   1  -7 3418.02 151.540  82
   1  -2   7 3390.70 139.571  19
  -1  -1   7 3419.02 139.356  21
   1  -2   7 3314.08 138.999  21
   2  -1   7 3452.95 139.896  21
  -1   2  -7 3592.29 140.311  73
  -1  -1  -7 3233.69 140.446  73
  -1  -1  -7 3299.46 140.064  74
  -1  -1  -7 3474.19 141.205  71
   1   1  -7 3415.16 141.904  71
   1   1  -7 3261.50 139.963  73
   1  -2  -7 3295.46 141.832  71
   1   1  -7 3612.66 140.467  74
   2  -1  -7 3526.52 140.225  74
  -1   2  -7 3468.15 140.372  74
  -1   2  -7 3578.40 141.039  71
  -2   1  -7 3484.90 140.806  71
  -2   1  -7 3467.06 140.079  73
   1  -2  -7 3189.97 139.859  73
  -2   1  -7 3436.40 140.344  74
   1   1  -7 3452.75 141.429   3
  -2   1  -7 3409.43 141.329   3
  -1   2  -7 3508.96 141.448   3
  -2   1  -7 3468.60 141.269  18
  -2   1  -7 3589.25 140.570  15
  -2   1  -7 3476.02 140.486  14
   1   1  -7 3410.03 140.443  14
   1   1  -7 3554.93 140.676  15
  -1   2  -7 3532.30 141.285  18
  -1   2  -7 3521.72 140.708  14
  -1   2  -7 3526.93 140.221  15
  -1  -1  -7 3434.84 140.816  18
  -1  -1  -7 3548.56 140.440  14
   1   1  -8 3305.74 130.654  86
   1   1  -8 3127.95 127.534  85
   1   1  -8 3029.54 128.211  84
   1  -2  -8 2998.81 128.032  84
  -2   1  -8 2916.98 135.520  83
   1  -2  -8 3315.06 134.648  83
  -1  -1  -8 3173.43 128.067  85
  -1   2  -8 3093.88 142.498  82
  -2   1  -8 3125.27 127.899  84
   2  -1  -8 2989.15 143.363  82
  -1  -1  -8 3288.52 130.432  86
  -1   2  -8 3148.57 135.139  83
  -1  -1  -8 2912.41 141.117  82
  -1  -1  -8 3243.21 128.328  84
  -1  -1  -8 2878.67 135.014  83
  -2   1  -8 3104.12 141.475  82
   1  -2  -8 2890.86 127.439  85
  -2   1  -8 3153.79 129.540  86
   1   1  -8 3023.64 143.453  82
  -1   2  -8 3235.01 129.833  86
   1  -2  -8 2946.40 142.843  82
   2  -1  -8 2936.76 128.219  84
   1   1  -8 3082.55 135.366  83
  -2   1  -8 3076.28 127.676  85
  -1   2  -8 3151.22 128.131  85
   2  -1  -8 3026.85 127.552  85
   2  -1  -8 3080.68 135.357  83
   1  -2  -8 3223.36 130.620  86
   2  -1  -8 3173.92 131.368  86
  -1   2  -8 3178.21 127.717  84
   2  -1   8 3129.32 127.057  21
   1  -2   8 3156.11 126.356  21
  -1  -1   8 3085.28 126.702  21
   1   1   8 3082.20 127.365  21
   1  -2   8 3114.36 126.897  19
  -2   1  -8 3054.37 127.876  74
  -1   2  -8 3123.74 127.887  74
  -1  -1  -8 3009.95 128.100  73
   1  -2  -8 3113.08 129.699  71
   1   1  -8 3205.77 127.889  74
  -2   1  -8 3088.53 128.422  71
  -1   2  -8 3134.01 129.178  71
  -1  -1  -8 3046.71 127.496  74
   2  -1  -8 2990.88 127.324  74
  -1   2  -8 3032.77 127.601  73
  -2   1  -8 2887.82 127.773  73
   1   1  -8 3105.44 129.185  71
   1   1  -8 3066.89 127.627  73
  -1  -1  -8 3195.78 128.970  71
  -1   2  -8 2970.90 129.182   3
  -1   2  -8 3232.96 128.091  15
  -1   2  -8 3065.10 128.343  14
  -1  -1  -8 3118.19 129.286  18
  -2   1  -8 3264.86 128.374  15
   1   1  -8 3183.03 128.282  15
  -2   1  -8 3094.80 128.621  14
  -2   1  -8 3075.69 128.675  18
  -1  -1  -8 3034.68 128.520  14
  -1   2  -8 3285.52 129.378  18
  -1   2  -9 3505.42 137.856  84
  -2   1  -9 3159.54 147.057  83
  -1  -1  -9 3272.26 152.336  82
  -2   1  -9 3270.98 152.637  82
   2  -1  -9 3266.70 141.922  86
   1   1  -9 3296.64 140.476  86
  -2   1  -9 3377.41 137.885  85
  -1  -1  -9 3240.60 145.569  83
   1   1  -9 3157.65 153.210  82
  -1  -1  -9 3393.16 139.865  86
  -1   2  -9 3236.49 146.108  83
  -1   2  -9 3131.19 154.562  82
  -2   1  -9 3475.79 140.400  86
   2  -1  -9 3406.34 153.463  82
   1  -2  -9 3062.88 136.916  85
   1   1  -9 3423.95 137.834  85
   1  -2  -9 3147.59 138.007  84
   1   1  -9 3274.28 137.739  84
   2  -1  -9 3509.30 145.588  83
   1  -2  -9 3309.82 140.513  86
  -2   1  -9 3293.66 138.177  84
  -1   2  -9 3407.37 139.988  86
   2  -1  -9 3103.04 138.411  84
   1  -2  -9 2975.62 153.243  82
  -1  -1  -9 3253.05 138.254  84
   1  -2  -9 3287.36 144.434  83
   2  -1  -9 3301.61 137.518  85
  -1  -1  -9 3316.17 138.116  85
  -1   2  -9 3482.41 137.947  85
   1   1  -9 3270.33 145.241  83
  -1  -1   9 3387.45 136.838  19
  -1  -1   9 3456.53 136.769  21
   2  -1   9 3491.55 136.977  21
   1   1   9 3596.90 137.649  21
   1  -2   9 3384.88 136.627  19
   1  -2   9 3340.30 136.145  21
  -2   1   9 3556.15 137.687  21
  -1   2  -9 3431.12 138.062  74
   1   1  -9 3137.74 137.021  73
  -2   1  -9 3316.95 137.783  74
  -2   1  -9 3221.38 138.913  71
  -1   2  -9 3215.11 137.379  73
  -2   1  -9 3214.06 137.709  73
   1   1  -9 3250.88 137.527  74
  -1   2  -9 3338.14 139.390  71
  -1  -1  -9 3242.33 137.841  73
   2  -1  -9 3320.29 137.535  74
  -1  -1  -9 3301.48 138.937  71
  -1   2  -9 3332.20 139.425   3
  -1  -1  -9 3343.97 139.537  18
   1   1  -9 3467.75 137.992  15
  -2   1  -9 3446.65 140.023  18
  -2   1  -9 3284.22 138.170  14
  -1   2  -9 3344.53 138.128  14
  -2   1  -9 3387.50 138.335  15
  -1   2  -9 3398.19 139.784  18
  -1   2  -9 3400.09 138.228  15
  -1   2 -10 7210.84 292.281  71
  -2   1 -10 7202.41 292.390  71
  -2   1 -10 7339.36 290.952  74
  -1  -1 -10 7296.10 292.846  71
  -2   1 -10 7125.64 291.089  73
  -1   2 -10 7109.54 290.657  74
   1   1 -10 6643.79 290.221  73
  -1   2 -10 7122.67 290.794  73
   1   1 -10 7441.82 290.769  74
  -1  -1 -10 6930.86 290.856  73
  -1   2 -10 6720.38 303.339  82
   1  -2 -10 7336.06 296.993  83
  -2   1 -10 7040.34 298.013  83
   2  -1 -10 6844.52 290.163  85
  -2   1 -10 7279.19 291.097  85
   1  -2 -10 6869.58 291.397  84
  -2   1 -10 7086.91 302.673  82
   1   1 -10 7403.47 297.309  83
  -2   1 -10 7297.86 293.385  86
  -1  -1 -10 6863.99 296.482  83
  -1   2 -10 7457.53 291.222  85
  -1  -1 -10 7182.37 293.194  86
   2  -1 -10 7011.50 303.869  82
  -1   2 -10 7361.31 293.462  86
  -1  -1 -10 7212.21 291.085  85
  -2   1 -10 7128.40 291.559  84
   1   1 -10 7596.85 291.431  85
  -1   2 -10 7159.27 291.366  84
   1  -2 -10 7210.74 293.816  86
   1   1 -10 7105.77 304.116  82
   1   1 -10 7336.66 293.876  86
  -1  -1 -10 7179.32 291.584  84
  -1   2 -10 7263.45 297.213  83
   1   1 -10 7244.53 291.120  84
  -1  -1 -10 6781.80 302.315  82
  -2   1 -10 7171.24 291.787  14
  -2   1 -10 7449.17 293.085  18
  -1   2 -10 7140.27 291.396  14
  -1   2 -10 7551.68 291.696  15
   1  -2  10 7627.93 290.650  19
  -2   1  10 7886.80 290.980  21
   1   1  10 7922.52 291.354  21
   2  -1  10 7599.09 290.663  20
  -1   2  10 8274.48 291.747  21
   2  -1  10 7725.08 290.650  21
  -1  -1  10 7747.45 290.302  21
  -1  -1  10 7427.12 290.237  19
   1  -2  10 7339.93 289.769  21
  -1  -1  11 3072.04 123.217  21
   2  -1  11 3111.62 123.444  21
   1  -2  11 3110.20 123.594  19
   1   1  11 3113.60 124.114  21
  -1  -1  11 3160.97 123.650  19
   2  -1  11 3153.94 125.268  19
  -2   1  11 3266.65 124.297  21
  -1   2  11 3262.88 124.318  21
   1  -2  11 2947.89 122.243  21
   2  -1  11 3241.29 123.562  20
  -1  -1 -11 2830.56 124.524  84
  -2   1 -11 2747.03 124.507  84
   1  -2 -11 2721.38 128.158  86
  -2   1 -11 2858.61 124.691  85
  -1   2 -11 2660.15 144.959  82
   1   1 -11 2825.07 123.903  85
  -1   2 -11 2802.27 124.902  84
  -1   2 -11 2921.02 124.632  85
  -1  -1 -11 2862.33 134.573  83
   1   1 -11 2700.37 145.701  82
   2  -1 -11 2551.09 144.140  82
   1  -2 -11 2819.93 133.242  83
  -2   1 -11 2777.84 133.865  83
  -1  -1 -11 2847.55 127.565  86
  -1  -1 -11 2666.72 123.243  85
  -2   1 -11 2594.68 142.311  82
  -1   2 -11 2746.46 128.082  86
  -1   2 -11 2789.18 134.282  83
   1   1 -11 2729.84 124.547  84
  -2   1 -11 2786.71 128.130  86
  -1   2 -11 2872.25 126.171  71
  -2   1 -11 2833.17 123.753  74
  -2   1 -11 2696.23 124.133  73
  -1   2 -11 2820.46 124.131  74
   1   1 -11 2769.02 123.445  74
  -1   2 -11 2784.90 124.086  73
  -1  -1 -11 2832.68 126.894  71
  -2   1 -11 2821.00 126.680  71
  -1  -1  12 2633.97 108.837  21
   2  -1  12 2725.47 111.741  19
   1   1  12 2776.43 110.333  20
   2  -1  12 2725.72 109.436  20
  -2   1  12 2640.52 110.152  21
   1  -2  12 2706.00 110.501  19
  -1   2  12 2916.86 111.108  21
  -2   1  12 2886.04 111.667  19
   1  -2  12 2435.50 107.518  21
   1   1  12 2554.65 110.205  21
   1  -2  12 2612.23 109.453  20
  -1  -1  12 2687.00 110.528  19
   2  -1  12 2601.15 109.315  21
  -1  -1 -12 2364.17 122.718  83
  -2   1 -12 2359.69 114.588  86
  -2   1 -12 2305.42 110.423  84
  -1   2 -12 2476.02 110.932  85
  -1   2 -12 2397.59 121.097  83
   1   1 -12 2273.61 133.472  82
  -1   2 -12 2436.43 133.911  82
  -1  -1 -12 2271.87 111.381  84
  -1   2 -12 2331.18 115.374  86
  -2   1 -12 2334.34 110.251  85
   1   1 -12 2186.76 109.876  84
   1  -2 -12 2353.70 121.930  83
   1   1 -12 2241.84 109.632  85
  -1   2 -12 2308.36 110.312  84
  -2   1 -12 2188.75 120.966  83
  -2   1 -12 2166.77 129.993  82
  -1  -1 -12 2461.72 115.688  86
  -1   2 -12 2426.01 109.939  74
  -1   2 -12 2302.25 108.737  73
  -2   1 -12 2259.46 109.127  73
  -2   1 -12 2445.60 112.401  71
   2  -1  13 2019.25 86.9911  19
  -1  -1  13 1883.89 82.9740  19
   1   1  13 1860.46 81.6769  20
   1   1  13 1874.46 85.6837  19
  -2   1  13 1917.74 84.2924  19
   1  -2  13 2129.23 86.9563  19
   1  -2  13 1938.64 82.7513  20
   2  -1  13 1862.37 81.7163  20
  -2   1 -13 1481.31 97.5525  83
  -1   2 -13 1552.55 83.3811  84
  -2   1 -13 1676.61 110.107  82
  -2   1 -13 1541.33 83.4811  84
  -2   1 -13 1642.42 87.7651  86
  -1  -1 -13 1481.51 83.5297  84
  -1   2 -13 1486.29 87.7066  86
  -1  -1 -13 1454.31 88.0547  86
  -1  -1 -13 1476.37 95.0287  83
   1   1 -13 1411.05 80.0042  85
   1   1 -13 1412.53 109.842  82
  -2   1 -13 1460.99 81.0677  85
  -1   2 -13 1391.78 109.627  82
  -1   2 -13 1617.06 82.0463  85
   2  -1  14 781.065 58.9981  19
   1   1  14 778.134 51.8903  20
  -1   2  14 892.211 58.2540  19
   1   1  14 847.387 59.5789  19
  -2   1  14 905.772 58.9446  19
  -1  -1  14 992.279 58.7646  19
   1  -2  14 798.444 53.3556  20
   1  -2  14 904.980 59.0458  19
  -1  -1  14 754.300 54.6554  20
  -1   2  14 868.999 53.3328  20
   2  -1  14 764.135 52.5704  20
  -2   1 -14 648.290 73.9694  83
  -1   2 -14 757.371 90.8008  82
  -2   1 -14 682.267 55.9130  84
  -2   1 -14 686.246 61.1281  86
  -1   2 -14 697.876 52.6961  85
   2  -1  15 271.215 40.9483  20
   1  -2  15 293.371 41.4931  20
   2  -1  15 320.064 42.3704  23
  -1  -1  15 392.188 45.2035  20
   2  -1  15 320.293 43.5037  22
   1  -2  15 353.456 42.8064  22
   2  -1  16 238.698 45.2165  22
   1   1  16 303.750 44.6334  23
   0  -2   0 1652.90 67.6388   9
   0  -2   0 1637.83 68.6328  11
   0   2   0 1611.21 67.6990   9
   0   2   0 1587.19 68.2834  11
  -2   0   0 1586.64 69.3725  17
  -2   0   0 1670.48 68.1114  16
  -2   0   0 1569.26 68.2623   2
   2   0   0 1506.16 70.6413   1
   2   0   0 1488.07 68.0967   2
  -2   0   0 1473.78 70.0590   1
   2   0   0 1813.47 69.5393  81
  -2   2   0 1932.45 68.0163  78
  -2   0   0 1828.70 73.6618  76
  -2   2   0 1884.93 72.5796  70
   0  -2   0 1847.10 70.2661  75
   2   0   0 1806.81 72.9904  72
  -2   0   0 1880.90 73.7580  72
   2  -2   0 1932.39 73.5864  70
   0   2   0 1861.52 70.3097  75
  -2   0   0 1654.85 66.8970  22
   2   0   0 1748.92 67.1173  22
  -2   0   0 1663.54 70.8198  30
  -2   2   0 1742.51 72.9623  31
   0   2   0 1636.16 66.6497  20
   0  -2   0 1639.75 68.4178  24
   2   0   0 1693.05 67.1237  26
   2   0   0 1640.98 72.5400  59
   2   0   0 1790.46 68.2513  61
  -2   0   0 1655.34 72.9658  59
   0   2   0 1772.26 68.9505  63
   0   2   0 1829.22 69.9888  68
   2   0   0 1814.74 70.2837  62
  -2   0   0 1841.26 68.2572  61
   2   0   0 1742.61 70.0628  58
   0   2   0 1737.42 69.8858  66
   2  -2   0 1900.34 73.3142  65
   0  -2   0 1847.75 70.2558  66
   2   0   0 1840.28 72.3843  69
   0   2   0 1615.89 70.0655  64
  -2   2   0 1809.19 72.1515  65
  -2   0   0 1757.56 70.2323  62
   0  -2   0 1820.41 70.5172  60
   0  -2   0 1717.91 70.7648  64
  -2   2   0 1825.12 70.3764  55
   2  -2   0 1742.61 68.0695  53
   2  -2   0 1740.91 68.1104  54
  -2   0   0 1608.49 73.0787  48
  -2   0   0 1581.57 72.8186  52
   0   2   0 1698.44 69.1160  46
   2   0   0 1790.48 69.9699  45
   2  -2   0 1857.45 70.6113  55
   0  -2   0 1663.63 69.5346  56
  -2   2   0 1813.67 67.8691  47
  -2   2   0 1748.74 67.8858  54
   2  -2   0 1819.51 73.0626  50
   2  -2   0 1854.59 72.2260  51
  -2   2   0 1713.09 72.2153  50
   2  -2   0 1725.20 68.0105  47
   0   2   0 1774.99 69.5685  49
   2  -2   0 1560.36 67.9752  42
   2   0   0 1712.35 70.1695  39
   2   0   0 1563.17 71.6855  38
   2   0   0 1717.86 70.5243  36
  -2   2   0 1743.17 70.9870  33
   2   0   0 1611.07 67.8327  43
   2  -2   0 1811.63 73.0907  37
   2  -2   0 1791.80 71.1357  41
   0   2   0 1615.44 68.9133  35
  -2   2   0 1715.99 67.8673  42
  -2   0   0 1754.45 67.7075  44
   2   0   0 1670.60 67.7276  44
  -2   2   0 1719.60 72.2112  32
  -2   2   0 1769.37 72.7570  40
  -2   2   0 1748.38 72.4765  37
  -2   0   0 1708.14 72.1317  38
  -2   0   0 1791.23 67.9362  43
  -2   0  -1 13931.7 542.119  15
   0   2  -1 13832.8 542.590   9
   0  -2  -1 13941.0 542.625   9
   0  -2  -1 14052.2 542.213  18
   0   2  -1 13883.1 543.011  11
   0  -2   1 13624.5 542.615   9
   0   2   1 14045.1 542.603   9
   0   2   1 13634.7 542.943  11
  -2   0   1 13171.7 543.163  17
   0  -2  -1 14119.9 543.042  11
   0   2  -1 14178.8 542.219  18
   2   0  -1 14393.1 542.135  15
   0   2   1 13751.8 542.271  14
  -2   0  -1 13840.3 542.742  16
   2   0  -1 14328.0 542.393  13
   0  -2   1 13995.0 542.627  12
  -2   0   1 13762.5 542.703  16
   0  -2   1 14031.9 543.005  11
  -2   0  -1 13991.3 543.002  10
   0   2   1 14344.3 542.675  12
  -2   0  -1 13822.8 543.349  17
   2   0   1 14753.5 542.340   8
   0   2  -1 13816.5 543.007   6
  -2   0  -1 13726.7 542.170   3
   2   0   1 13809.9 543.688   1
   2   0  -1 13921.8 542.178   3
   2   0   1 14213.8 542.187   3
  -2   0   1 13916.1 542.806   2
   0   2   1 13837.3 542.962   6
  -2   0   1 13649.1 543.504   1
   2   0  -1 14506.6 543.910   1
   2   0   1 13357.1 542.700   2
  -2   0  -1 14238.8 542.878   2
   0  -2  -1 14331.9 542.414   5
  -2   0  -1 14343.8 543.690   1
  -2   0   1 14576.4 542.301   8
   2   0  -1 13307.1 542.746   2
   0  -2  -1 14679.4 542.315  86
   0  -2   1 13683.3 542.524  79
  -2   0   1 14466.7 542.093  85
  -2   0  -1 14272.5 542.705  82
   0  -2   1 13877.2 542.465  80
   0  -2  -1 14069.2 542.358  84
  -2   2   1 14366.7 542.814  79
   0   2   1 14720.5 542.385  84
   0  -2   1 14221.8 542.176  86
   0   2   1 13905.9 543.169  81
  -2   0  -1 14769.6 542.211  85
   2   0   1 14466.3 542.748  82
  -2   0   1 14526.8 542.623  78
   2   0  -1 13900.5 542.098  85
   0   2  -1 13728.9 542.252  86
  -2   2   1 14676.8 542.932  80
   0  -2   1 14517.3 542.831  83
   2   0  -1 14764.4 543.203  82
  -2   0  -1 14064.9 542.181  74
   0   2   1 12621.5 542.581  72
   0   2   1 14237.2 542.235  71
   2   0   1 14086.3 542.192  74
   0  -2   1 14221.8 542.090  71
   0  -2  -1 14562.9 542.312  71
   0  -2  -1 13643.2 543.422  70
  -2   2   1 14325.8 544.240  76
   0   2   1 13915.4 543.277  77
   0   2  -1 14204.4 542.169  71
   0   2  -1 14257.7 542.104  73
   2   0   1 13980.3 542.761  70
   2   0  -1 14711.8 542.072  74
  -2   2   1 14491.6 543.475  72
   0   2   1 13898.4 542.355  73
  -2   0  -1 14178.4 542.272  73
   0   2   1 13932.0 543.092  70
   2  -2  -1 13420.8 544.210  76
  -2   0  -1 14747.4 542.890  75
  -2   0   1 14171.2 542.019  74
   2  -2   1 13826.5 542.575  22
  -2   2  -1 13254.3 542.556  26
   0  -2  -1 13467.9 542.927  28
  -2   2  -1 14183.2 542.440  23
   2   0   1 13713.4 542.736  27
  -2   2   1 13657.9 542.671  28
   2   0   1 13913.3 542.688  23
  -2   2  -1 13826.5 543.826  24
  -2   0  -1 13856.8 542.528  31
   0  -2  -1 13549.3 543.254  30
   2  -2   1 13667.5 542.575  19
  -2   0  -1 13935.5 542.660  20
   2   0   1 13266.4 543.993  28
   0   2  -1 13352.6 541.967  26
   2  -2   1 13917.5 542.615  26
   2   0   1 14145.2 542.303  21
  -2   2  -1 14363.1 542.322  20
   0   2  -1 14022.6 541.952  22
  -2   2  -1 15473.2 542.813  19
   2  -2   1 13951.7 543.979  24
  -2   2   1 13938.1 542.511  66
   0  -2  -1 14500.7 543.478  65
  -2   2   1 14410.8 542.731  68
   0   2  -1 14056.6 542.278  61
  -2   0  -1 14317.1 542.672  65
  -2   2   1 14060.3 543.339  59
   0   2   1 13728.4 543.222  69
   0  -2  -1 13559.1 542.885  62
   2  -2   1 14609.9 543.492  60
  -2   0  -1 14740.9 543.220  63
   0   2   1 13415.6 542.793  62
  -2   0   1 12830.1 544.167  69
   2   0   1 13989.0 543.076  63
   0   2   1 13679.0 543.928  60
   0   2   1 13896.5 542.972  58
   0  -2   1 13176.9 543.278  68
   0   2   1 13749.3 543.463  67
   2   0  -1 14016.1 542.420  66
  -2   2  -1 13950.2 542.082  61
   2   0  -1 13636.7 543.381  64
   2  -2  -1 13308.9 543.426  59
  -2   0   1 14076.8 544.161  67
  -2   0   1 13873.9 543.385  64
   2   0  -1 13082.3 543.952  67
   0  -2  -1 13766.4 543.545  67
   2   0   1 14094.3 543.847  51
  -2   0   1 14312.1 542.463  57
   2   0   1 14133.5 544.174  52
   0  -2  -1 13522.3 542.522  55
   2  -2   1 13955.2 542.535  57
   0   2   1 13770.2 542.929  50
  -2   2   1 14274.4 542.534  46
  -2   0   1 13812.0 542.800  56
   0   2   1 13873.0 542.895  45
   0   2  -1 13559.2 542.397  47
  -2   0  -1 13944.4 542.661  50
   0  -2   1 13697.6 542.358  54
   2   0   1 14046.5 542.772  55
   0  -2   1 13614.9 542.417  47
  -2   2   1 13858.5 543.482  48
   0  -2   1 13579.4 542.456  53
  -2   2   1 13640.5 543.812  52
  -2   2   1 14766.0 543.016  49
  -2   0  -1 14214.7 543.257  32
   0  -2  -1 13780.8 542.945  38
  -2   2  -1 14161.7 542.405  44
  -2   0  -1 14116.4 543.112  37
   0  -2   1 13360.5 542.297  42
   0   2   1 13620.3 542.427  37
  -2   2  -1 14367.5 542.341  43
  -2   2   1 13859.1 542.630  38
  -2   0  -1 13616.7 543.502  33
  -2   2   1 14076.2 542.313  35
   0   2   1 13344.8 543.440  39
   0   2   1 13738.1 542.853  40
   2  -2  -1 13627.9 542.734  36
   0   2  -1 13707.3 542.291  42
   2   0   1 13825.4 543.231  37
   2   0  -1 13627.4 542.169  35
   2  -2   1 13799.7 542.276  43
  -2   0  -1 14036.7 542.780  40
   2  -2   1 13944.2 542.389  44
   0   2   1 13540.4 542.387  36
   2   0   1 14034.3 544.097  41
  -2   0   2 15218.7 550.907  86
  -2   2   2 15775.6 550.635  84
  -2   0   2 14591.3 549.985  84
   0   2  -2 14963.1 549.976  86
  -2   2   2 13854.2 550.598  83
   0  -2   2 14150.3 549.702  86
  -2   2   2 15244.5 552.892  82
   0  -2  -2 14085.7 549.843  84
   0   2   2 15300.6 550.218  85
  -2   0  -2 14339.2 549.718  85
   2   0   2 13663.5 551.038  82
   0   2   2 14336.8 549.831  84
   0   2  -2 13836.0 550.676  83
  -2   0   2 14126.1 549.540  85
  -2   2   2 14804.2 550.488  86
   0   2   2 16643.8 553.569  82
   0  -2  -2 13837.8 549.922  86
   0  -2   2 14106.2 550.833  83
   2   0  -2 13650.7 551.553  82
  -2   2   2 16167.0 550.475  85
  -2   0  -2 13524.7 550.933  82
   2   0  -2 14048.7 549.575  85
  -2   0   2 14612.4 551.264  83
   2   0   2 13790.4 549.623  85
   2  -2   2 14220.3 549.570  20
   2   0   2 13636.7 549.939  20
  -2   2  -2 13649.8 549.793  21
   0   2  -2 13792.1 549.520  21
   2  -2   2 14080.2 549.357  27
   0   2  -2 13640.0 549.714  19
   2  -2   2 14515.0 550.094  19
   2   0   2 14183.7 549.819  21
   0  -2   2 13971.6 549.761  19
   2  -2   2 14070.5 549.600  23
   2  -2   2 14448.8 549.851  22
  -2   2  -2 13806.9 549.747  74
  -2   0  -2 14428.0 549.896  71
   0   2  -2 13182.7 549.656  74
  -2   2   2 15320.2 550.099  74
  -2   0  -2 14362.3 549.717  73
   2   0  -2 14311.3 549.523  74
  -2   0   2 13756.7 549.458  74
   2   0   2 14220.3 549.655  73
   2   0   2 13955.6 549.657  74
   0   2  -2 14870.1 549.797  71
   0  -2   2 13694.3 549.584  71
  -2   0   2 14489.7 549.810  73
   0   2   2 14132.3 549.791  73
   0  -2   2 14184.6 549.491  73
  -2   2   2 14642.3 550.388  71
   0  -2  -2 14715.0 549.913  71
  -2   0  -2 13797.0 549.621  74
   0  -2  -2 13328.1 549.714  73
   0   2  -2 14257.8 549.549  73
  -2   2  -2 14348.7 549.766  71
   0   2   2 14125.6 549.783  71
  -2   2  -2 14066.7 549.753  73
   2   0  -2 14046.4 549.761   3
   0  -2  -2 13720.3 549.531   9
   2   0  -2 14775.7 551.090   1
   2   0  -2 14508.5 550.247   5
   0  -2   2 14027.4 549.576   9
   0   2   2 14779.9 550.218   5
  -2   0  -2 14090.7 549.769   3
   0  -2  -2 14096.8 550.390   8
   2  -2  -2 13760.8 550.332   8
  -2   0  -2 15026.9 550.705   1
   2   0   2 14396.3 550.000   8
   2   0  -2 13731.8 549.677   2
   0   2  -2 13901.7 549.932   6
   0  -2  -2 15066.8 550.208   5
  -2   0   2 13351.2 550.241   1
   2   0   2 14497.9 549.765   3
   0   2   2 13756.0 549.881   6
  -2   0  -2 14278.3 549.848   2
  -2   0   2 14236.2 549.974   8
  -2   0  -2 14335.7 551.251   7
   0   2  -2 13668.0 551.246   7
  -2   0   2 13968.0 549.775   2
   2   0   2 13654.9 549.648   2
   2   0   2 13337.1 550.625   1
  -2   0  -2 14360.1 550.314  17
  -2   0   2 14736.3 550.076  14
  -2   0  -2 14178.4 549.746  16
   0   2   2 13665.6 549.887  11
  -2   0  -2 14386.2 549.646  15
  -2   0   2 12800.1 549.946  17
   0  -2  -2 14494.6 550.200  13
   0   2  -2 14094.0 551.425  10
   0   2  -2 14219.9 549.548   9
   2   0  -2 14264.3 550.049  13
   0  -2   2 13971.7 549.925  11
   0   2  -2 13588.6 549.904  11
   0  -2   2 14236.9 550.732  12
  -2   0   2 14613.8 550.121  13
   0   2   2 14482.1 549.821  14
   2   0  -2 14437.7 549.655  15
  -2   0   2 13745.1 549.686  16
   0   2   2 13993.0 550.752  12
   0  -2  -2 14249.6 549.998  11
   0  -2  -2 14667.7 549.857  18
   0   2  -2 14861.0 549.878  18
   0   2   2 14179.7 549.524   9
   2   0   2 13640.4 551.072  10
  -2   0  -2 14730.8 551.452  10
   0   2   3 76.5654 16.9983  84
   0  -2  -3 66.4590 16.6555  85
   2  -2  -3 108.634 28.3768  83
  -2   0   3 80.6746 14.5055  85
  -2   2   3 70.6523 25.9062  83
   2  -2  -3 74.5847 22.4478  86
   2   0   3 76.8653 33.0094  82
   0  -2  -3 92.3827 18.4259  86
   0   2  -3 69.5145 19.4592  86
  -2   0  -3 84.1052 17.0910  85
   2   0   3 63.1771 15.8686  85
   0  -2  -3 77.5449 17.3360  84
   0   2  -3 71.0052 15.7790  84
   2   0  -3 98.2858 38.1446  82
   0  -2   3 94.7906 15.7715  86
   2   0  -3 66.2974 17.1444  84
   0   2  -3 63.4114 16.5164  85
  -2   0   3 75.5680 16.5418  84
   2  -2  -3 26.0343 38.6347  82
   2   0  -3 55.6139 16.3634  85
  -2   0  -3 29.6587 34.6239  82
   0   2  -3 52.2064 28.9894  83
   0  -2   3 34.9964 15.5930  21
   2  -2   3 62.5422 14.9872  20
   0  -2   3 57.7201 16.5463  19
   2   0   3 53.4268 16.4025  20
  -2   2  -3 59.3458 17.7059  21
   0  -2  -3 75.4095 17.8969  73
  -2   0  -3 57.2658 17.2167  74
   2   0  -3 72.1470 16.5247  74
   2  -2   3 65.3028 16.4640  74
  -2   2   3 46.8038 18.1000  74
   0   2  -3 71.9001 18.3097  71
   2  -2   3 54.5831 15.2132  71
  -2   2  -3 68.0720 17.1263  71
  -2   2   3 109.517 19.5069  71
  -2   0  -3 62.6046 16.7638  71
   0  -2   3 72.6640 14.1881  73
  -2   2   3 57.9379 15.8684  73
   0   2  -3 60.9009 17.7124  74
  -2   2  -3 63.2807 16.9486  73
  -2   0   3 44.7060 20.9216  71
   2   0   3 64.9553 14.5761  73
   2   0   3 80.9682 16.2580  74
   0   2   3 77.8128 16.8505  71
   0   2   3 80.3537 15.8860  73
   0  -2  -3 71.7732 19.3276  71
  -2   0  -3 68.3755 16.9278  73
   2  -2   3 44.3901 14.6778  73
   0   2   3 95.4093 18.8925  74
   0  -2   3 43.8684 14.9814  71
  -2   0   3 54.0947 15.0724  74
   2   0  -3 77.1980 16.4746  73
   0   2  -3 71.8534 16.3007  73
   2   0   3 78.1862 14.6957  71
  -2   2  -3 75.5034 18.0164  74
  -2   0   3 73.3652 16.1715  73
   0  -2   3 63.9294 15.1979  74
   2   0   3 25.7581 20.6820   8
   2   0   3 43.5069 32.7509   7
   2   0  -3 47.0690 15.7215   2
   0  -2   3 28.5741 13.4355   4
   2   0  -3 40.3838 19.2917   3
   2   0  -3 29.1996 23.3551   5
   0  -2  -3 51.3111 13.0048   4
  -2   0   3 28.6392 18.7401   1
   0  -2   3 41.7485 12.5988   9
  -2   0   3 33.4528 33.4441   7
  -2   0   3 55.8665 21.7712   5
   0  -2  -3 32.6084 24.4376   8
  -2   0  -3 72.5677 18.6122   3
  -2   0   3 47.5638 20.4523   8
   0   2  -3 40.5721 34.1833   7
   2  -2  -3 21.0755 25.0563   8
  -2   0  -3 30.4776 34.5319   7
  -2   0  -3 43.7044 22.5508   1
   0  -2  -3 39.6298 12.6865   9
   0   2  -3 34.4890 16.3859   6
   0   2   3 40.6895 21.1729   5
   2   0   3 40.8133 15.3215   2
  -2   0   3 20.5543 16.8766   2
  -2   0  -3 51.2309 17.4204   2
   0   2   3 55.6208 15.9793   6
  -2   0   3 59.5211 33.6808  10
   0  -2  -3 78.8285 17.2654  18
   0  -2   3 19.1223 26.6265  12
  -2   0  -3 45.3933 18.9070  17
  -2   2  -3 44.2432 38.0471  10
   0   2  -3 45.9006 18.1562  18
   0   2   3 28.7930 15.6099  11
   0  -2   3 5.12836 16.4061  11
   0  -2  -3 42.8139 22.6982  13
  -2   0  -3 78.3117 16.9625  15
  -2   0   3 46.0544 20.8102  13
  -2   0   3 37.9026 16.0755  17
   0   2  -3 32.1349 34.6669  10
   2   0  -3 41.5745 16.4959  15
   2   0   3 61.8191 32.7457  10
   2  -2  -3 24.3999 23.9868  13
   0   2   3 34.4902 27.5913  12
   0   2  -3 43.8217 12.7377   9
   0  -2  -3 27.4372 17.8800  11
  -2   0   3 64.2542 16.2813  16
   0  -2  -3 59.7160 16.7782  14
  -2   2  -3 13.0688 33.6308  12
  -2   0  -3 42.7315 32.8874  12
   2  -2   3 51.6573 19.4840  19
  -2   0  -3 64.0059 16.8824  16
   0   2   3 54.0742 15.1598  14
  -2   0  -3 34.6831 35.8898  10
   0   2  -3 24.3285 16.3124  11
  -2   0   3 47.6708 18.1535  14
   0   2  -3 49.0072 17.0511  14
   0   2   3 45.4741 12.0640   9
   0   2  -4 4716.88 176.539  86
   0  -2  -4 4400.87 176.001  84
   2  -2  -4 4435.52 178.862  83
   2  -2  -4 4009.36 176.084  84
   0   2  -4 4222.77 182.867  82
   2   0  -4 4451.09 179.903  83
   2   0  -4 4310.45 175.499  85
  -2   0  -4 4423.75 175.723  85
  -2   2  -4 4332.83 175.891  86
   0  -2  -4 4225.76 175.767  85
   2   0  -4 4197.38 177.405  86
   2   0  -4 4402.36 183.320  82
  -2   2  -4 4347.80 175.544  85
   2  -2  -4 4127.03 182.358  82
   0  -2  -4 4017.67 181.647  82
   2   0  -4 4090.43 175.578  84
  -2   2  -4 4193.60 183.263  82
   2  -2  -4 3898.08 175.411  85
   0  -2  -4 4317.79 176.607  86
   2  -2  -4 4520.78 177.358  86
   0   2  -4 4363.87 175.420  85
  -2   0  -4 4383.21 175.996  86
   0   2  -4 4476.86 179.622  83
   0   2  -4 4460.79 175.602  84
  -2   0  -4 4328.68 181.950  82
   2  -2   4 4521.88 175.472  21
   2   0   4 4585.99 175.734  21
   0  -2   4 4494.47 175.378  19
   2  -2   4 4261.82 175.222  74
   0  -2  -4 4444.04 176.263  71
   0   2   4 4366.03 175.596  71
  -2   2   4 4498.11 175.725  73
   2  -2   4 4272.98 175.137  73
   0  -2   4 4097.67 175.071  74
  -2   0   4 4475.76 176.189  71
  -2   2  -4 4378.60 175.541  73
  -2   0   4 4501.22 175.521  73
  -2   2   4 4523.51 176.239  71
   0  -2   4 4286.81 175.331  71
  -2   0  -4 4695.57 175.883  73
  -2   2   4 4586.75 175.699  74
  -2   2  -4 4341.12 175.605  71
   0   2  -4 4333.29 175.578  74
  -2   2  -4 4459.90 175.818  74
   2   0  -4 4060.75 175.276  73
   2   0  -4 4460.05 175.499  74
   0  -2   4 4360.59 174.990  73
   0   2   4 4482.53 175.619  73
   0   2  -4 4566.16 176.119  71
   2   0   4 4352.79 175.389  74
  -2   0  -4 4493.27 175.609  74
   2  -2   4 4415.16 175.252  71
   0  -2  -4 4313.57 175.727  73
   2   0   4 4219.93 175.087  73
   0   2   4 4688.72 176.074  74
  -2   0  -4 4355.56 175.835  71
   2   0   4 4338.16 175.109  71
   0   2  -4 4391.78 175.366  73
  -2   0   4 4295.21 175.022  74
  -2   2   4 4592.64 173.674   4
  -2   0   4 4310.27 176.563   8
   0  -2  -4 4399.75 173.708   9
   0  -2  -4 4458.57 173.649   4
  -2   2   4 4439.99 176.912   3
  -2   2   4 4583.81 173.838   2
  -2   0  -4 4998.27 174.671   1
  -2   0   4 4213.56 173.993   1
   0  -2   4 4560.44 173.799   9
  -2   2  -4 4463.32 181.922   7
   2   0   4 4532.25 181.348   7
   0   2   4 4680.26 177.068   5
  -2   2  -4 4553.51 173.852   2
   2   0   4 4600.76 173.879   2
  -2   2  -4 4540.68 173.854   9
  -2   2  -4 4598.14 173.839   4
   2  -2  -4 4466.53 177.656   5
   0   2   4 4813.54 182.355   7
   2  -2  -4 4969.12 174.688   1
  -2   2   4 4616.87 177.978   8
   2   0   4 4323.51 176.456   8
  -2   2   4 4607.88 173.761   9
  -2   0   4 4563.01 177.216   5
   0   2   4 4577.16 176.547   3
  -2   0   4 4775.72 181.164   7
   0  -2   4 4653.52 173.826   4
   2   0  -4 4480.98 173.834   2
   2  -2   4 4369.54 174.197   1
   2   0  -4 4609.34 175.836  15
   0  -2  -4 4540.39 177.120  13
   0   2  -4 4493.95 175.988  14
   0   2  -4 4668.83 176.368  18
  -2   0   4 3940.31 173.680  17
  -2   0  -4 4475.72 180.864  12
   2  -2   4 4534.96 174.171  11
   2  -2  -4 4745.74 174.356  17
   2  -2  -4 4587.52 174.235  11
   2  -2  -4 4296.62 177.352  13
  -2   0   4 4617.45 173.506   9
   0  -2  -4 4599.06 176.045  18
  -2   0  -4 4520.47 175.732  15
  -2   2  -4 4486.25 182.724  10
   0   2  -4 4696.66 182.437  10
   0   2  -4 4479.22 173.519   9
  -2   2  -4 4277.55 180.308  12
   0  -2  -4 4476.24 175.947  14
   0   2  -4 4340.28 174.071  11
   0   2   4 4498.51 174.129  11
   0  -2  -5 291.265 49.2620  82
   2  -2  -5 405.628 29.7307  84
   0  -2  -5 391.386 29.3454  85
   0   2  -5 408.340 27.9946  85
  -2   0  -5 445.052 29.5339  84
   2   0  -5 445.682 27.8488  85
   2   0  -5 358.793 28.8493  84
   2   0  -5 414.416 35.4070  86
   0   2  -5 402.873 56.2392  82
   2   0  -5 416.791 41.6625  83
   2  -2  -5 411.689 34.0500  86
  -2   2  -5 363.416 53.6729  82
   2  -2  -5 391.555 39.0932  83
   0   2  -5 353.855 42.5096  83
   0   2  -5 445.168 32.1095  86
   0  -2  -5 354.463 42.8082  83
  -2   0  -5 413.910 30.8381  86
   0  -2  -5 423.388 32.4471  86
  -2   0  -5 440.056 28.5035  85
   2  -2  -5 367.415 27.8668  85
   2   0  -5 418.040 54.0349  82
   0  -2  -5 437.383 29.6010  84
  -2   2  -5 435.240 28.9901  85
  -2   2  -5 441.153 29.0557  86
   0   2  -5 443.825 27.5398  84
   2  -2  -5 375.056 52.2988  82
  -2   0  -5 393.666 51.3306  82
   0  -2   5 374.281 27.1672  21
   2   0   5 393.587 28.2350  21
   2  -2   5 387.836 26.5826  21
   0  -2   5 394.943 27.0938  19
   2  -2  -5 400.240 20.1880   6
   2   0  -5 344.279 30.4200   3
  -2   0   5 391.331 31.0773   8
   0   2  -5 368.894 29.5082   3
   0   2   5 425.040 30.0450   3
  -2   2   5 383.075 31.2593   3
   2  -2  -5 408.708 23.5004   1
   0   2  -5 379.519 48.6711   7
  -2   0   5 281.781 46.5925   7
   0   2   5 343.392 47.0811   7
   2  -2   5 296.367 21.3264   1
  -2   2  -5 382.246 18.6827   9
   0   2   5 398.305 20.1907   2
  -2   2  -5 393.589 30.1614   3
   2   0   5 320.357 42.8744   7
  -2   0   5 421.941 32.6910   5
   0   2   5 390.107 31.5984   5
   0   2  -5 367.539 20.4208   2
  -2   2  -5 363.169 19.7790   2
  -2   2  -5 358.383 44.9336   7
   2  -2   5 339.137 20.7410   6
   0  -2  -5 398.587 25.2158   1
   0  -2   5 296.501 23.6628   1
   2   0   5 371.958 31.2693   8
  -2   0  -5 367.050 29.7798   3
  -2   2   5 395.538 19.8091   2
   0  -2   5 391.660 32.4062   5
   0   2   5 393.827 33.5690   8
  -2   2   5 397.762 34.2308   8
  -2   0  -5 428.280 29.1556  15
  -2   0   5 421.782 18.3080   9
   2  -2  -5 380.808 33.7058  13
   0   2  -5 388.776 28.5038  15
  -2   0  -5 423.855 29.4571  14
  -2   0  -5 455.551 30.1184  18
   2  -2   5 299.619 20.1223  17
  -2   2  -5 359.946 48.9146  10
   0   2  -5 381.300 29.2919  14
   2   0  -5 401.826 29.2164  15
   2   0  -5 367.869 20.3205  11
  -2   0  -5 371.613 18.1557   9
  -2   2   5 444.017 18.1224   9
   2  -2  -5 399.018 22.3106  17
  -2   0  -5 327.605 42.3633  12
   0  -2  -5 429.574 29.0956  14
   0   2  -5 358.641 19.9778  16
   0   2  -5 401.737 29.6899  18
  -2   2  -5 391.220 30.1463  18
   0  -2  -5 385.729 31.1453  18
   2  -2  -5 428.447 20.3613  11
  -2   2  -5 400.152 29.2903  15
   2  -2   5 374.947 20.6960  11
  -2   2  -5 266.748 40.4856  12
   2   0   5 320.876 19.5673  11
   0   2   5 427.558 19.9314  16
   0   2  -6 307.336 30.2795   3
  -2   2  -6 277.897 50.4865   7
  -2   2  -6 262.245 30.2134   3
   2  -2   6 314.290 24.9572  21
   0  -2   6 300.922 26.0817  21
   2   0   6 281.163 27.5965  21
   0  -2  -6 284.195 27.4157  73
   0  -2  -6 261.887 29.5713  71
  -2   2  -6 290.947 26.8739  73
   0   2  -6 275.000 26.3132  73
   0   2  -6 255.125 27.4031  74
   0   2  -6 279.783 28.9236  71
   2   0  -6 261.850 27.2126  74
  -2   0  -6 324.164 28.7777  71
  -2   2  -6 315.854 27.1805  74
  -2   0  -6 276.812 27.9785  73
  -2   0  -6 294.726 27.8392  74
   2   0  -6 271.183 27.1053  73
  -2   2  -6 274.272 27.2784  71
  -2   0  -7 50.0254 26.0041  84
  -2   2  -7 67.9492 57.9160  82
  -2   2  -7 38.6396 25.7454  84
   2   0  -7 22.7393 26.0560  84
  -2   0  -7 13.4067 43.8349  83
   2  -2  -7 20.0431 32.7520  86
   2   0  -7 52.6333 31.3527  86
   0   2  -7 10.6526 28.6604  86
  -2   0  -7 44.4489 26.0805  85
   2   0  -7 11.7049 24.9222  85
   2  -2  -7 56.5164 53.9840  82
  -2   0  -7-10.0814 56.8850  82
   0  -2  -7-30.8402 52.1419  82
   2  -2  -7 17.9688 23.8288  85
   0   2  -7 18.6154 25.3027  84
   0  -2  -7 49.3444 37.6402  83
  -2   2  -7 29.1425 25.7033  85
   0   2  -7-11.7207 25.6573  85
  -2   2  -7 92.4125 39.8301  83
  -2   2  -7 34.9416 28.7423  86
   0   2  -7-12.0735 41.6083  83
   0   2  -7-82.3473 55.2162  82
   2  -2  -7-31.4201 41.4281  83
   0  -2  -7 48.5415 27.1895  84
   0  -2  -7 38.1074 27.9989  86
   2  -2  -7 14.8151 26.9246  84
  -2   0  -7 46.9728 28.6695  86
   0  -2  -7-13.1236 25.1153  85
   2   0   7 21.7724 24.6738  21
  -2   0   7 116.658 24.6777  21
   2  -2   7 8.79340 21.7776  21
   0  -2   7 39.2925 22.9591  21
   2   0  -7 17.0092 26.0348  74
  -2   2  -7 34.6354 27.2522  71
   0   2  -7 94.8299 28.5109  71
   0  -2  -7 36.8701 29.0722  71
  -2   0  -7 51.8105 27.7162  71
   2   0  -7 42.9984 23.9760  73
  -2   0  -7 39.8350 24.9093  73
  -2   2  -7 11.3039 23.7940  73
   0  -2  -7 2.47524 25.9145  73
  -2   2  -7 62.5316 26.2689  74
   0   2  -7 4.96386 25.8038  74
   0   2  -7 47.9904 25.8917  73
  -2   0  -7 29.0407 25.6678  74
   0   2  -7 20.4409 29.0944   3
  -2   2  -7 40.4277 29.6751   3
  -2   2  -7 15.4928 24.0200  14
   0   2  -7 48.3959 26.0826  14
  -2   0  -7 54.4052 25.8382  15
   2   0  -7 29.9468 24.7784  15
   0   2  -7 34.3474 29.0764  18
   0  -2  -7 7.45242 27.2803  18
  -2   2  -7 56.0458 25.9492  15
  -2   0  -7 28.9659 25.3575  18
   0  -2   7 34.2054 22.7488  19
  -2   0  -7 37.2235 26.6562  14
   0   2  -7 36.6588 25.3931  15
  -2   2  -7 2.72414 25.7921  18
   2  -2  -8 386.292 48.1231  83
   0   2  -8 326.982 32.2393  85
   2   0  -8 403.965 38.9089  86
   0   2  -8 403.688 37.9377  86
   0  -2  -8 355.953 33.9536  84
   2   0  -8 349.408 33.3817  84
   0  -2  -8 346.949 62.0301  82
  -2   0  -8 333.264 32.8639  84
  -2   0  -8 350.010 50.9506  83
   2   0  -8 369.614 49.6777  83
  -2   0  -8 305.669 60.2333  82
   2   0  -8 338.863 63.8465  82
  -2   0  -8 354.906 35.2951  86
   0  -2  -8 396.924 47.0631  83
   0  -2  -8 340.196 32.9097  85
  -2   2  -8 422.927 46.6342  83
   2  -2  -8 329.952 33.6920  84
  -2   2  -8 333.788 62.3661  82
   0   2  -8 401.205 63.9826  82
   0  -2  -8 379.028 38.1664  86
  -2   2  -8 425.258 34.6644  86
   2  -2  -8 343.452 31.2228  85
   0   2  -8 423.108 33.4867  84
   0   2  -8 376.541 47.2322  83
   2   0  -8 361.232 33.0504  85
   2  -2  -8 401.048 60.3734  82
  -2   2  -8 378.314 34.0839  85
   2  -2  -8 337.159 38.8734  86
  -2   0  -8 400.375 33.0804  85
  -2   2  -8 358.513 32.1758  84
   2  -2   8 351.344 29.1217  21
   0  -2   8 365.559 30.4505  19
  -2   0   8 381.867 31.3108  21
   0  -2   8 355.310 30.2578  21
   2  -2   8 331.499 33.3266  19
   2   0   8 389.199 32.4158  21
  -2   2  -8 423.619 34.0785  71
   0   2  -8 398.376 33.9653  74
   0   2  -8 363.568 31.4067  73
  -2   0  -8 385.192 33.6349  74
  -2   2  -8 359.075 33.7296  74
   2   0  -8 386.725 32.7464  74
   0  -2  -8 356.577 32.3496  73
   0   2  -8 451.492 36.5922  71
  -2   0  -8 343.855 35.8376  71
  -2   2  -8 355.775 31.6817  73
  -2   0  -8 323.582 32.9356  73
   0  -2  -8 350.663 36.9475  71
   0   2  -8 360.906 35.6120   3
  -2   2  -8 331.510 36.1345   3
   0   2  -8 350.462 33.9620  14
  -2   2  -8 378.759 33.6000  15
   0   2  -8 336.404 35.8510  18
  -2   2  -8 372.866 35.2258  18
  -2   2  -8 380.772 32.9079  14
  -2   0  -8 397.187 33.4075  14
   0   2  -8 399.044 32.7133  15
  -2   0  -8 402.729 33.9107  15
   0  -2  -8 336.568 35.2311  18
  -2   0  -8 316.485 34.1174  18
   2   0  -8 405.387 32.6462  15
  -2   0  -9 16.5984 57.6371  82
   2  -2  -9 24.8609 43.1937  83
   2  -2  -9-1.40315 62.5126  82
   2  -2  -9 39.8699 28.1395  85
   0  -2  -9 14.1177 28.1050  85
  -2   0  -9 22.5646 27.8273  84
   0  -2  -9 41.6591 45.0470  83
  -2   0  -9 65.8648 46.1325  83
  -2   0  -9 3.24475 33.2144  86
   0   2  -9 3.88260 29.0704  85
   0   2  -9 11.0558 33.9398  86
   2   0  -9 16.4279 28.9450  85
   2  -2  -9 2.17259 31.2993  84
   0   2  -9-4.30751 48.7961  83
   2   0  -9 47.7437 60.9068  82
   0   2  -9-37.9328 62.3416  82
  -2   2  -9 28.7373 32.2685  86
  -2   2  -9 50.4110 29.2663  85
   0  -2  -9 45.3395 30.7205  84
  -2   2  -9 15.3048 48.5312  83
   2  -2  -9 37.6776 37.6834  86
   0  -2  -9 19.0677 32.0859  86
   0  -2  -9-15.1016 61.3954  82
  -2   2  -9 4.77273 29.5212  84
  -2   0  -9 15.3670 30.6016  85
   0   2  -9 2.73323 29.6474  84
  -2   2  -9-1.43129 63.2068  82
   2   0  -9 7.03655 28.0298  84
   0  -2   9 47.5928 26.1931  19
   0  -2   9 34.1819 25.8956  21
   2   0   9 24.4499 27.3782  21
   2  -2   9 31.6613 24.0889  21
  -2   0   9 50.5064 27.3461  21
   0   2   9 48.6550 28.4503  21
   2   0  -9-2.47528 30.2561  74
   0  -2  -9 61.1918 32.1898  71
  -2   0  -9 27.4661 31.0835  71
  -2   0  -9 49.4652 30.1239  74
  -2   2  -9 27.7872 32.6431  71
   0   2  -9 17.6747 33.3498  71
   0   2  -9 22.3481 28.5315  73
   0   2  -9 0.62724 30.1258  74
  -2   2  -9 39.3696 30.6786  74
  -2   2  -9 69.0683 29.4639  73
  -2   0  -9 56.9888 29.4821  73
  -2   2  -9-29.3230 34.4055   3
   0   2  -9 30.7329 34.4547   3
  -2   0  -9 48.3797 30.7774  18
  -2   0  -9 4.99693 30.2690  14
  -2   2  -9 45.0879 30.8961  15
   2  -2   9 19.2837 29.1101  19
  -2   2  -9 19.7655 32.1768  18
  -2   2  -9 36.1575 30.1007  14
   0   2  -9 15.6864 30.8302  15
   0   2  -9 34.4846 30.2945  14
  -2   0 -10 179.379 35.1988  71
  -2   0 -10 203.949 34.2961  73
  -2   2 -10 203.837 33.0351  73
   0   2 -10 152.199 31.6336  73
   2   0 -10 199.367 32.1623  74
  -2   2 -10 165.680 35.5105  71
   0  -2 -10 253.387 36.8045  71
  -2   2 -10 198.422 35.2164  74
   0   2 -10 181.695 33.8682  74
   2   0 -10 224.342 67.5900  82
   2  -2 -10 214.259 47.5246  83
  -2   2 -10 219.932 49.7345  83
   2   0 -10 227.328 32.5818  85
   0   2 -10 185.570 37.4152  86
   2  -2 -10 194.143 41.7194  86
  -2   0 -10 198.231 62.5212  82
  -2   2 -10 150.397 32.7641  85
   0   2 -10 195.053 32.9006  85
   0  -2 -10 207.511 31.4755  85
   0   2 -10 226.592 68.2197  82
  -2   2 -10 169.730 67.4786  82
  -2   0 -10 217.802 33.6324  85
   0  -2 -10 198.853 34.0625  84
   0  -2 -10 125.370 49.7189  83
   0  -2 -10 181.608 39.5061  86
  -2   0 -10 188.978 35.3367  84
  -2   2 -10 217.761 34.1635  84
   0   2 -10 158.796 33.2898  84
   2   0 -10 123.351 31.2065  84
  -2   2 -10 198.302 36.1013  86
   0   2 -10 210.080 49.9045  83
  -2   0 -10 167.138 51.9402  83
  -2   0 -10 165.080 34.4454  86
   0   2 -10 113.677 34.2985  15
  -2   2 -10 177.508 34.4181  15
  -2   0 -10 147.140 31.9395  14
  -2   0 -10 171.002 34.9049  18
  -2   2 -10 185.044 35.4026  18
  -2   2 -10 217.591 32.2057  14
   2  -2  10 180.427 29.8957  20
   0  -2  10 136.664 27.2706  21
   0  -2  10 217.558 29.4622  19
  -2   2  10 206.100 30.8437  21
   2  -2  10 166.567 32.4399  19
   2   0  10 216.056 27.5091  20
   2  -2  10 172.694 27.0370  21
   2   0  10 158.967 30.9603  21
  -2   0  10 173.817 30.5903  21
   0   2  10 216.843 30.9805  21
  -2   2 -11 281.555 40.3200  71
  -2   0 -11 357.019 39.9947  71
   0   2 -11 256.322 34.5579  73
  -2   2 -11 276.859 36.7723  73
  -2   2 -11 254.969 37.3774  74
  -2   0 -11 272.357 36.7647  73
   0   2 -11 284.642 37.2999  74
  -2   2 -11 244.110 42.9050  86
   0  -2 -11 274.642 36.9658  84
  -2   2 -11 331.111 38.6530  84
  -2   2 -11 301.841 70.2654  82
   0   2 -11 310.565 42.5703  86
   2   0 -11 271.330 34.2472  85
  -2   2 -11 407.908 57.0408  83
  -2   0 -11 279.723 36.9815  84
   0   2 -11 281.801 55.0236  83
   0   2 -11 339.483 38.1702  84
   0  -2 -11 272.983 43.4078  86
  -2   0 -11 250.071 67.3657  82
  -2   2 -11 298.030 37.4372  85
  -2   0 -11 318.911 40.9700  86
   2   0 -11 217.868 68.7732  82
   0   2 -11 229.299 71.3961  82
  -2   0 -11 312.116 55.4569  83
   0  -2 -11 306.337 53.8861  83
   0   2 -11 331.586 38.0425  85
  -2   0 -11 317.574 37.5842  85
  -2   0  11 317.539 36.1890  19
  -2   2 -11 284.455 36.2031  14
   2   0  11 306.360 35.2352  21
   2  -2  11 300.136 33.5682  20
   2   0  11 284.622 32.5201  20
   0  -2  11 388.559 35.1426  19
   2  -2  11 293.608 31.4981  21
   2  -2  11 260.056 36.4988  19
   0   2  11 345.348 33.9854  21
   0  -2  11 271.347 31.6340  21
  -2   2  11 332.230 34.6817  21
  -2   0  11 360.796 35.7054  21
  -2   0 -12 13.8156 33.3539  73
  -2   0 -12 29.3643 39.1133  71
  -2   2 -12-9.27147 38.3987  71
  -2   2 -12-8.40049 34.7376  74
  -2   2 -12 73.1428 34.6550  73
   0   2 -12 1.84708 34.8306  74
   0  -2  12 32.0859 31.3514  19
  -2   0  12 51.6424 31.6727  21
  -2   2  12 16.6878 32.0037  21
   0   2  12-16.7330 31.4941  21
   2  -2  12-8.36084 26.9184  21
   2  -2  12 33.1351 34.8166  19
   2   0  12 79.8625 28.8775  20
   2  -2  12-33.9964 30.9444  20
   2   0  12 29.6752 32.0653  21
   0  -2  12 55.3110 27.9687  21
  -2   0  12-13.9502 33.3383  19
   2   0  12 50.0946 38.3318  19
   0  -2 -12-25.7825 54.3873  83
   0   2 -12 25.5991 71.5734  82
  -2   2 -12 37.7423 52.2560  83
  -2   0 -12 48.3258 33.5847  85
  -2   0 -12 16.4659 39.8624  86
   0   2 -12-1.93356 34.9369  85
   0  -2 -12-36.8538 42.1550  86
  -2   2 -12 64.1121 68.7810  82
  -2   0 -12-18.7068 53.3728  83
  -2   2 -12-29.1040 35.8830  85
  -2   0 -12 14.9180 35.9833  84
   2   0 -12 18.7441 70.1197  82
  -2   2 -12 27.4920 35.2536  84
  -2   2 -12 45.6721 43.5828  86
   0   2 -12-3.07765 34.1433  84
   0   2  13-8.26907 32.1613  20
  -2   0  13 27.7161 36.1687  19
   2  -2  13 30.7409 37.6125  19
   0  -2  13 33.8592 36.4647  19
   2   0  13 34.2233 40.0946  19
   2   0  13-3.40138 30.1519  20
   2  -2  13 24.4798 31.3365  20
   0  -2  13 72.5667 34.2874  20
  -2   2  13 6.04315 36.2223  19
  -2   2 -13-13.7851 74.1380  82
  -2   2 -13 15.6276 58.2921  83
   0  -2 -13 1.69414 57.0055  83
  -2   0 -13-39.6542 55.7054  83
  -2   0 -13-25.2518 35.2628  85
  -2   0 -13 46.2014 43.5357  86
  -2   2 -13 14.2194 40.8553  86
  -2   0 -13 1.18755 34.1084  84
  -2   2 -13-39.9344 37.3764  84
   0   2 -13 28.9937 35.6942  84
   0   2 -13 28.0085 73.7871  82
  -2   2 -13-1.09424 35.0122  85
   0   2 -13 45.0789 34.9623  85
   2  -2  14-27.3788 34.3675  20
   0   2  14 17.4082 33.6476  20
   2  -2  14 56.9657 35.1470  22
   0   2  14 21.8835 38.9403  19
   0  -2  14-32.9451 37.6333  20
   0  -2  14 33.4737 35.2551  19
  -2   0  14-31.3350 41.9745  19
   2   0  14-16.5851 31.2160  20
   2   0  14 35.9598 43.7315  19
   2  -2  14-43.8253 34.1308  23
  -2   2  14 39.5551 39.4237  19
   2  -2  14 50.9555 44.5439  19
  -2   2 -14 65.3822 46.3426  86
  -2   2 -14 66.5792 40.2630  84
   0   2 -14 27.0951 34.6767  85
   0   2 -14 32.9418 77.5244  82
  -2   0 -14 4.85990 47.2590  86
  -2   0 -14 91.2979 60.2106  83
  -2   2 -14 52.9306 36.7013  85
  -2   0 -14 14.5125 39.8417  84
  -2   2 -14 97.3607 79.0761  82
   2   0  15 30.9427 37.1966  23
  -2   0  15-48.9038 41.4557  20
   2  -2  15 70.6970 39.1448  22
   2  -2  15 89.8954 36.1591  20
   2   0  16 58.3839 42.7298  22
   2   0  16-10.2390 39.5124  23
   2  -2  16 34.2111 38.3499  22
   1  -3   0 690.316 33.6385  11
  -1   3   0 664.138 32.5201  11
   2   1   0 680.006 32.3094  16
  -1  -2   0 609.126 30.2336   9
   1   2   0 646.943 33.3105  11
   3  -1   0 704.853 34.7656  17
  -1  -2   0 669.898 33.1549  11
   2  -3   0 619.206 32.4479  11
  -3   1   0 676.211 33.9631  17
   1   2   0 639.740 30.6614   9
  -2  -1   0 701.514 33.2040  16
  -1   3   0 723.421 31.7121   4
   3  -1   0 632.014 37.6955   1
  -2  -1   0 653.721 39.7217   1
   1  -3   0 675.907 33.6107   6
   3  -1   0 587.312 32.0252   2
   1  -3   0 678.609 31.4131   4
  -2  -1   0 671.335 33.4542   2
  -3   2   0 688.948 31.9104   2
   2   1   0 649.072 32.8571   2
  -3   1   0 626.293 31.9564   2
  -1   3   0 692.459 31.5184   9
   1  -3   0 676.190 31.5014   9
  -1   3   0 645.112 32.2720   6
  -3   1   0 650.205 35.5385   1
  -2   3   0 636.273 32.4296   4
  -1   3   0 809.418 33.2456  80
   2   1   0 791.199 37.3390  81
   3  -1   0 754.741 32.2679  78
   3  -2   0 840.978 32.5778  78
   1  -3   0 799.278 34.1594  79
  -1  -2   0 740.827 38.4735  81
  -1   3   0 778.184 33.2415  79
  -2  -1   0 798.299 38.6718  81
  -3   2   0 879.371 31.9478  78
   2  -3   0 705.558 33.3628  80
   2  -3   0 642.515 33.2876  79
  -1   3   0 847.565 38.0494  75
   3  -2   0 889.083 44.9359  76
   2  -3   0 741.601 44.8106  70
  -2  -1   0 768.664 36.1706  77
   3  -1   0 757.986 45.5088  72
  -1  -2   0 671.211 37.3609  77
   2   1   0 766.872 36.6585  77
  -3   2   0 879.981 44.9609  70
  -2  -1   0 816.192 44.2528  72
  -3   1   0 701.129 44.0776  76
   3  -1   0 715.877 48.2823  76
  -1  -2   0 704.796 39.0230  75
  -3   1   0 683.699 43.6504  29
  -3   2   0 870.330 31.8697  26
  -2  -1   0 661.192 42.2454  30
  -2  -1   0 661.551 35.6882  25
   1  -3   0 683.269 37.6536  24
   3  -1   0 595.519 42.8587  29
   1   2   0 591.325 28.6990  23
   2   1   0 635.974 34.0921  25
   3  -2   0 720.723 37.2732  28
  -3   2   0 739.069 38.6532  29
  -1   3   0 695.176 35.6972  24
   3  -1   0 676.917 30.6174  26
   2   1   0 830.241 28.4694  22
  -3   1   0 658.907 40.1890  28
   3  -1   0 701.030 41.5516  28
  -2  -1   0 828.710 31.2606  27
  -1  -2   0 610.563 28.8384  20
   1   2   0 620.768 30.1904  27
   2  -3   0 658.681 42.4427  31
  -2   3   0 667.860 41.9337  31
  -3   1   0 634.526 30.0887  26
  -2   3   0 687.669 41.0164  24
  -3   1   0 598.382 28.0070  19
  -2  -1   0 602.593 42.3434  59
  -1   3   0 761.511 35.9640  68
   2  -3   0 617.760 33.9887  66
  -3   1   0 714.996 42.1552  59
   2  -3   0 673.141 43.3756  65
   3  -1   0 651.646 44.2027  59
   2  -3   0 650.264 34.4245  68
  -1  -2   0 667.050 40.7794  67
  -1   3   0 808.693 40.3214  60
  -1  -2   0 679.974 40.2580  64
   2   1   0 758.902 42.1914  67
   3  -1   0 681.260 36.3542  62
  -1   3   0 775.002 36.0101  66
  -1  -2   0 648.249 37.0426  58
  -1  -2   0 677.158 36.3142  63
   1  -3   0 725.363 36.8379  66
  -2  -1   0 806.880 43.3402  69
   2   1   0 761.253 41.6697  69
   1   2   0 622.186 38.9164  64
   1   2   0 687.026 35.8331  63
   1  -3   0 763.446 36.4470  68
   2   1   0 756.871 38.0646  58
  -1  -2   0 610.954 39.7857  69
  -3   2   0 801.462 45.3349  65
  -2  -1   0 715.211 38.5074  58
  -2  -1   0 746.119 36.3859  63
   2   1   0 806.714 32.7762  61
  -2  -1   0 703.250 39.1310  62
  -2   3   0 717.119 41.3562  60
   1  -3   0 798.706 41.2234  60
  -3   1   0 721.375 31.8117  61
   3  -1   0 708.267 45.6745  48
  -3   1   0 680.445 46.2645  51
   2  -3   0 664.767 42.6268  50
  -2   3   0 640.547 31.9306  54
  -3   2   0 854.069 39.5247  55
  -3   2   0 747.657 43.8692  50
   1   2   0 581.124 36.0428  56
   2   1   0 700.528 35.9227  56
  -1   3   0 793.674 32.9953  53
  -3   2   0 843.925 31.7065  57
  -2   3   0 704.293 40.2794  50
   3  -1   0 682.884 31.3109  57
  -1  -2   0 685.508 37.3632  56
   2  -3   0 722.055 36.4865  55
  -3   2   0 791.326 44.5928  51
   3  -2   0 789.451 32.1981  57
   2   1   0 687.303 37.6586  45
  -2   3   0 630.109 32.1130  53
  -2   3   0 649.479 32.3700  47
  -1   3   0 741.809 35.5641  49
   3  -2   0 787.393 41.9519  48
   2  -3   0 630.404 35.0568  49
   1  -3   0 775.486 36.6331  49
  -3   1   0 694.333 45.3774  52
   3  -1   0 694.102 44.4218  52
  -1   3   0 748.138 34.2485  46
   2  -3   0 714.502 33.3671  54
   3  -2   0 781.715 43.6245  52
   2  -3   0 689.093 33.0389  53
  -3   1   0 782.847 43.9371  48
   3  -2   0 872.848 46.5809  51
  -3   1   0 666.970 31.3996  44
   1  -3   0 733.092 37.7187  40
  -3   2   0 841.063 44.5469  32
  -1   3   0 769.785 33.7293  35
  -2   3   0 676.783 32.3334  42
  -2  -1   0 732.626 39.0565  39
  -3   1   0 684.183 46.3873  41
  -1  -2   0 623.674 39.4610  39
   2  -3   0 680.414 32.9951  34
  -3   1   0 650.231 39.1403  38
  -3   2   0 819.294 42.8277  41
  -2   3   0 624.498 32.4251  34
   2   1   0 718.782 37.3276  36
  -2   3   0 697.737 40.4330  40
  -1   3   0 836.405 34.1834  34
  -3   2   0 778.786 45.5007  37
  -2  -1   0 646.168 42.7800  38
  -2  -1   0 758.709 37.8886  36
  -3   2   0 759.204 44.5959  33
   1  -3   0 759.921 34.8874  35
  -3   1   0 682.975 31.7955  43
   2  -3   0 634.571 32.2867  35
   1   2   1 2856.49 130.256  11
   2   1   1 3662.70 128.511  13
   2   1   1 3603.34 129.306  10
   1  -3  -1 3006.43 130.245  11
  -2  -1   1 3509.06 128.470  13
   1   2   1 2955.70 129.207   9
   3  -1  -1 3637.60 131.471  17
  -2  -1   1 3476.74 130.269  16
   3  -1   1 3093.09 130.871  17
   2   1   1 3517.98 130.053  16
  -1  -2  -1 3308.23 128.271  14
  -2  -1  -1 3122.82 130.222  16
  -1  -2   1 3149.38 130.330  11
  -1   3   1 3417.24 130.164  11
  -1   3  -1 3081.44 130.295  11
   1   2  -1 3501.82 129.449   9
   1   2  -1 3511.46 130.404  11
   2  -3   1 3039.67 130.085  11
   2  -3  -1 3330.56 130.397  11
   1   2  -1 3241.61 128.260  14
   2   1  -1 2927.61 129.906  16
  -1  -2  -1 3450.61 129.418   9
  -1  -2   1 2983.45 129.219   9
  -3   1   1 2918.85 130.086  17
  -2  -1   1 3744.85 129.400  10
  -1  -2  -1 3590.33 130.846  11
   1  -3   1 3631.26 130.468  11
  -3   1  -1 3676.56 130.705  17
   2   1  -1 3130.52 128.768   5
   1  -3  -1 2881.25 130.210   6
  -2   3  -1 3699.41 130.314   4
  -3   1   1 2887.61 129.624   2
  -1   3   1 3605.18 129.756   9
  -2  -1   1 3391.49 133.032   1
  -2  -1  -1 2897.44 132.849   1
  -1  -2   1 3081.47 128.420   5
   2   1   1 3582.90 129.277   7
   1   2   1 3215.11 128.548   5
  -3   1  -1 3513.36 130.005   2
   3  -1   1 3123.31 131.780   1
  -2   3   1 3055.99 129.896   4
   3  -1  -1 3607.15 128.809   8
  -3   1   1 3065.49 130.854   1
   1  -3   1 3569.01 130.444   6
   3  -1   1 3041.94 129.673   2
   1  -3   1 3604.32 129.833   9
  -1   3   1 3372.24 130.089   6
   1  -3   1 3674.94 129.843   4
   2   1  -1 2936.69 130.108   2
   3  -1  -1 3654.10 132.388   1
  -3   2  -1 3026.41 129.643   2
   1  -3  -1 2959.36 129.644   9
   2   1   1 3611.40 130.361   2
  -2   3   1 2842.48 129.799   9
  -2  -1   1 3700.29 129.352   7
  -3   1  -1 3809.95 131.635   1
  -2   3  -1 3473.86 130.118   9
  -3   2   1 3467.88 129.663   2
   3  -1  -1 3448.59 129.934   2
  -1   3  -1 3032.14 130.183   6
  -1   3  -1 3210.60 129.692   9
  -2  -1  -1 3171.30 128.745   8
   1  -3  -1 3030.59 129.511   4
  -1  -2  -1 3451.28 128.417  84
   1  -3  -1 3378.71 128.776  86
   2   1  -1 3095.48 128.933  78
  -3   1   1 3003.13 129.837  82
  -1   3  -1 3025.49 128.261  78
  -1   3   1 3814.01 128.743  86
   1  -3  -1 3145.54 128.675  83
   1   2  -1 3320.45 128.118  84
   2  -3  -1 3637.69 128.897  81
  -2  -1   1 3799.10 128.607  84
   3  -2  -1 3139.18 128.909  81
   1   2  -1 3285.63 129.025  79
   1   2   1 2964.18 131.537  81
  -2   3   1 3014.86 130.301  79
   1  -3  -1 3173.18 130.443  81
  -1   3  -1 3250.90 129.009  83
  -3   1   1 2948.03 130.057  81
   3  -2  -1 3203.22 129.719  80
   1  -3   1 3557.65 129.865  80
   2  -3   1 3010.70 128.937  78
   3  -1  -1 3556.72 130.054  82
  -2  -1  -1 3346.01 128.372  85
  -2   3   1 3130.34 130.393  80
   2   1  -1 3265.33 128.113  85
   2   1   1 3864.20 128.458  85
  -2   3   1 3116.24 128.802  83
   3  -2  -1 3221.47 129.503  79
  -3   1   1 3190.81 129.826  78
  -1   3  -1 3291.82 128.197  86
   1   2  -1 3410.17 128.842  80
   1   2   1 2951.60 131.580  77
  -2   3   1 2865.18 134.558  70
   1  -3  -1 3157.98 134.681  70
  -1   3  -1 3267.59 128.213  71
   1  -3  -1 3155.10 130.877  77
   2   1   1 3308.57 130.941  75
  -2  -1  -1 3392.08 128.403  73
  -1  -2  -1 3310.61 128.391  73
   1  -3   1 3662.56 131.408  75
  -3   1  -1 3557.53 128.389  74
   2  -3  -1 3737.74 132.589  76
   3  -2  -1 3008.42 133.829  72
  -3   2   1 3767.30 133.881  72
   2   1   1 3760.19 134.543  72
  -1  -2  -1 3407.77 130.949  76
  -1  -2   1 2996.03 127.950  73
  -2   3  -1 3710.37 130.444  75
   1   2   1 2896.85 128.290  73
   2   1   1 3716.58 128.386  73
  -3   2   1 3479.45 135.407  76
   2  -3  -1 3558.83 129.595  77
  -3   2  -1 3250.95 128.479  74
  -1  -2  -1 3551.44 128.507  71
  -2  -1  -1 3178.01 131.483  75
   2  -3  -1 3899.73 130.221  72
  -1   3   1 3559.79 133.241  70
   1   2  -1 3399.72 128.079  73
   3  -2   1 3676.03 134.234  70
   3  -1  -1 3412.01 129.627  77
  -2  -1   1 3653.68 128.311  73
   3  -1   1 3001.28 128.260  74
  -1   3   1 3818.03 128.811  71
  -3   1   1 2562.38 135.611  76
   1   2   1 2821.39 131.713  72
   3  -1   1 3107.96 132.180  70
   1   2   1 2901.26 131.652  75
  -3   1   1 2880.39 128.040  74
  -3   1   1 2778.53 134.769  72
   2   1   1 3577.30 133.309  76
   2   1  -1 3247.36 128.140  19
   2   1   1 3625.52 129.490  20
  -3   2  -1 3298.90 129.001  19
  -3   1   1 2785.17 132.736  25
   3  -1   1 2995.07 133.096  28
  -2   3  -1 3597.93 132.713  24
   3  -2  -1 3071.77 132.235  25
  -1  -2  -1 3264.63 133.060  28
  -3   1  -1 3823.06 132.503  31
  -1  -2  -1 3512.56 129.711  31
  -1   3  -1 3273.97 128.758  22
   3  -1   1 3170.48 133.277  29
   3  -1  -1 3188.16 132.888  25
  -3   1   1 2733.90 131.743  30
  -1   3   1 3437.57 133.038  31
  -1  -2  -1 3470.67 132.890  30
  -1  -2  -1 3540.23 132.428  29
   2  -3   1 3161.99 133.122  24
  -3   1  -1 3481.39 128.768  21
   3  -1   1 2841.28 129.430  23
   1  -3  -1 2807.01 130.250  30
  -3   2   1 3451.98 132.141  28
   2   1   1 3520.52 129.381  23
  -3   2  -1 3253.03 132.824  24
   2   1   1 3262.85 133.529  28
  -2  -1  -1 3166.12 129.207  20
   2   1   1 3480.85 129.769  27
   3  -1   1 2911.47 129.196  22
  -3   2   1 3497.96 129.976  30
  -3   2  -1 3264.64 133.098  31
  -3   2  -1 3081.70 129.214  27
   3  -2   1 3865.94 129.815  22
   2   1   1 3387.88 132.885  30
  -2   3  -1 3430.71 129.422  26
   3  -2   1 3652.28 129.695  26
   1   2   1 2701.70 132.284  30
  -2  -1  -1 2937.53 133.179  28
   3  -2   1 3856.35 129.289  19
  -3   2  -1 3152.84 129.507  26
   2  -3   1 3083.14 132.757  31
  -2  -1  -1 3121.53 133.548  29
  -3   1  -1 3492.38 129.785  27
   1   2   1 2774.65 128.895  20
  -3   1  -1 3571.44 130.344  63
   3  -1  -1 3357.14 133.577  69
  -2  -1   1 3505.14 132.776  64
   1   2   1 3100.29 133.230  67
   1  -3  -1 2985.79 129.517  58
   1   2  -1 3578.36 129.570  61
   3  -2  -1 3245.06 128.832  68
  -1   3   1 3258.18 133.834  60
  -1   3   1 3624.31 131.271  64
   1  -3  -1 2915.41 129.732  69
   3  -2  -1 3067.08 130.315  62
  -2  -1   1 3154.49 133.792  69
  -1  -2   1 2683.29 132.465  64
   3  -1  -1 3565.60 132.773  67
   1  -3  -1 3081.76 133.772  65
  -1  -2  -1 3490.34 132.233  59
  -2   3   1 2808.47 134.170  65
   3  -1  -1 3660.43 130.854  64
   2   1  -1 2878.83 132.514  64
  -3   2   1 3485.09 133.228  59
   2   1  -1 3098.31 129.875  68
   1   2   1 2966.72 131.180  62
  -3   2  -1 3417.95 130.925  60
  -2  -1   1 3312.35 134.110  67
  -1  -2   1 2955.68 130.862  68
   2   1   1 3495.39 131.489  63
  -1   3   1 3420.40 132.401  65
   3  -1   1 3043.81 132.011  65
  -2   3   1 2976.93 130.362  66
   1   2  -1 3230.62 131.427  66
  -3   2  -1 3254.73 129.194  61
  -2  -1   1 3637.86 130.037  61
   2  -3  -1 3571.33 129.884  64
  -1   3  -1 3058.76 129.594  63
   2   1   1 3458.40 132.220  62
  -1  -2   1 3234.59 129.413  61
  -2  -1  -1 3107.39 129.687  60
   3  -2  -1 3227.61 131.722  69
  -1  -2  -1 3669.49 132.333  60
  -2   3   1 3009.53 130.774  68
  -3   2   1 3373.27 129.946  62
   3  -1   1 3024.07 129.664  61
   3  -2  -1 2959.01 133.774  59
  -3   1   1 2714.71 134.390  59
  -3   1  -1 3757.20 132.368  65
  -3   1   1 2966.13 130.919  58
   2  -3   1 3112.82 132.617  60
   3  -2   1 3665.18 133.755  65
   2   1   1 3305.83 133.499  59
   1   2  -1 3452.49 130.814  68
  -1  -2   1 2876.27 131.253  66
   1   2   1 3037.59 131.406  58
  -1  -2  -1 3560.89 131.992  62
   3  -1  -1 3469.39 131.262  58
   2   1  -1 3080.35 130.536  66
   1  -3   1 3302.46 131.273  68
  -3   1   1 2860.45 131.344  62
   1   2   1 2896.61 132.792  69
   3  -2  -1 3182.28 129.928  58
  -3   1   1 2981.25 132.669  69
   2   1  -1 3077.35 128.652  57
   2   1  -1 3109.83 129.084  49
   1   2   1 2892.06 131.156  45
  -1  -2   1 3018.15 130.096  49
  -2  -1   1 3532.60 131.283  56
  -3   2   1 3705.19 129.280  53
  -2  -1  -1 3129.84 133.111  52
  -1   3   1 3485.33 130.482  56
   1  -3  -1 3078.82 130.976  55
   2   1   1 3508.50 133.462  48
  -2   3   1 3002.51 132.174  51
   2  -3  -1 3563.43 131.669  52
   2  -3  -1 3599.15 129.745  56
   1  -3   1 3581.57 129.876  53
   2   1   1 3422.06 132.915  52
   1   2  -1 3396.02 130.095  46
   1   2  -1 3490.46 128.935  53
   3  -2   1 3673.59 129.728  57
   1  -3  -1 2912.95 129.462  45
   3  -2   1 3687.76 132.327  55
  -2   3   1 2977.03 130.185  46
   2   1  -1 3129.42 129.341  46
   3  -2  -1 3178.51 129.632  49
  -3   2   1 3216.29 134.447  52
   1  -3  -1 3092.89 130.988  51
   3  -1  -1 3437.26 131.270  45
   3  -1   1 3139.85 134.278  52
   1   2  -1 3360.67 129.977  49
  -3   1   1 3050.08 129.475  57
  -2  -1  -1 3125.54 133.472  48
   2  -3  -1 3419.96 133.649  51
  -3   2   1 3480.28 134.424  48
  -3   2   1 3645.36 129.324  47
  -3   2   1 3633.76 129.445  54
   1   2  -1 3484.28 128.818  47
   3  -1  -1 3604.98 128.773  47
   3  -2  -1 3142.48 129.926  45
  -3   1  -1 3695.50 132.403  50
   3  -1   1 3132.79 130.981  55
   3  -1  -1 3537.75 128.630  53
  -1  -2  -1 3408.68 131.466  52
   3  -1  -1 3590.73 129.630  56
  -1   3  -1 3125.90 129.550  47
   3  -1   1 3264.65 134.231  51
  -2   3   1 2895.48 131.751  55
   3  -1  -1 3568.62 128.892  54
   3  -2  -1 3302.23 128.775  46
  -1   3   1 3356.17 130.304  55
   2  -3   1 2890.09 129.574  54
   2  -3  -1 3538.47 130.551  48
   1   2  -1 3438.19 128.637  54
   3  -2   1 3661.93 133.643  50
  -1   3  -1 3042.69 129.322  54
  -2   3   1 2885.29 134.231  50
  -1  -2  -1 3670.66 132.417  48
   1  -3   1 3599.80 129.747  54
  -3   1  -1 3579.48 131.461  55
  -1   3  -1 2968.93 128.425  57
  -2   3  -1 3399.23 129.047  57
  -1   3   1 3337.60 132.213  50
  -2  -1  -1 3100.05 131.866  51
  -2   3   1 3088.62 131.103  49
   1   2  -1 3432.65 128.525  44
  -1   3  -1 3150.82 129.427  42
  -2   3  -1 3405.19 128.674  44
  -3   1  -1 3703.43 132.718  40
  -3   1   1 2959.53 130.353  39
   3  -1   1 3110.54 132.679  37
  -2  -1   1 3466.90 129.046  44
  -3   2   1 3696.32 128.989  34
  -1   3   1 3279.17 129.488  33
  -1   3   1 3337.20 130.842  32
   1   2   1 2946.58 130.513  36
  -3   1  -1 3736.97 133.235  37
  -2   3   1 2754.88 132.859  32
  -2  -1  -1 3115.56 132.681  41
  -2   3   1 2809.53 132.071  33
   3  -2  -1 3021.61 131.322  36
   2  -3  -1 3445.37 132.312  41
   1   2  -1 3278.49 130.319  35
  -3   2   1 3669.07 129.613  42
  -1   3   1 3495.90 131.378  37
   1  -3  -1 3095.08 129.484  41
  -3   2  -1 3059.24 132.958  40
   3  -2   1 3525.87 133.762  33
   2  -3  -1 3409.98 129.235  39
  -2  -1  -1 3052.29 131.410  33
  -2  -1   1 3480.03 129.330  43
  -2   3   1 2857.96 133.583  37
  -1  -2   1 2964.89 130.407  35
  -2   3   1 2896.32 130.749  41
   1  -3  -1 3062.47 131.059  39
   3  -2  -1 3224.16 129.234  39
  -1  -2  -1 3467.74 133.028  38
  -2  -1  -1 2970.75 130.220  32
   3  -1   1 2889.45 133.461  33
   3  -1  -1 3545.71 129.047  42
  -3   2  -1 3187.70 129.447  44
  -3   1  -1 3685.45 133.603  32
   3  -1  -1 3619.03 128.322  34
  -3   1  -1 3551.45 133.791  33
  -3   1   1 3097.97 128.630  42
   1   2   1 2709.72 131.772  38
   2   1  -1 2977.79 129.765  35
  -3   1   1 2727.75 133.016  38
  -3   1   1 2767.59 131.777  36
   3  -2   1 3455.55 134.139  32
  -1   3   1 3406.15 132.212  40
   2  -3   1 2791.22 129.542  34
   1   2  -1 3490.35 129.323  34
  -2   3   1 3021.56 129.913  35
   1  -3   1 3543.92 130.093  34
  -3   2   1 3433.16 131.677  38
  -3   2  -1 3233.26 129.459  43
   1   2  -1 3427.42 128.794  43
  -3   1   2 16938.6 659.149  17
   2  -3   2 16741.3 659.187  11
  -1   3  -2 17468.1 659.732  12
   3  -1  -2 15973.9 659.048  13
  -1  -2   2 17572.7 658.762   9
   2   1   2 16053.5 658.553  15
  -1   3  -2 17978.9 658.904   9
   1   2  -2 15613.7 658.587   9
  -1  -2  -2 15860.4 658.649   9
   2   1   2 15603.4 658.866  16
  -1  -2  -2 16507.0 658.841  13
   1   2  -2 15946.5 658.477  14
   2   1  -2 17256.1 659.040  16
   1   2   2 17240.7 658.687   9
  -2  -1   2 15867.4 659.775  10
   2   1   2 16063.0 658.706  13
   3  -2  -2 18824.1 659.543  17
  -1   3   2 16255.5 658.764   9
  -1  -2   2 18325.5 658.819  18
  -2  -1   2 15971.3 658.614  14
  -2  -1   2 15605.7 658.664  13
  -1  -2  -2 15818.3 659.573  12
   1  -3   2 15326.3 659.096  11
   3  -1  -2 16689.9 659.770  17
   2   1   2 15898.6 659.761  10
   1   2  -2 15943.0 659.254  11
   1   2  -2 15889.8 659.918  10
  -1   3  -2 17286.2 659.304  11
  -1  -2  -2 16989.1 658.588  14
   1   2   2 16571.6 659.251  11
   3  -1   2 16491.3 659.433  17
   2  -3  -2 15567.5 659.110  11
  -1   3   2 15521.9 659.093  11
  -3   1  -2 16521.6 659.259  17
   1  -3  -2 16959.6 659.286  11
  -3   1   2 17652.3 658.577  15
  -1   3   2 16034.1 658.703  18
  -2   3  -2 16411.0 659.002   9
  -1  -2   2 18398.3 658.985   5
  -2   3   2 17677.4 659.063   9
   3  -1   2 17108.7 658.868   2
   3  -2   2 16290.6 659.360   1
  -3   1  -2 16630.3 658.601   3
  -3   1   2 16602.3 658.864   2
   1  -3   2 15750.1 658.901   9
  -1   3  -2 16665.0 659.229   6
  -2   3   2 17786.4 659.012   4
   3  -1  -2 16584.8 658.936   8
   1  -3  -2 17162.1 658.989   9
  -2   3  -2 16428.0 658.936   4
   2   1   2 15480.7 658.921   2
   1   2  -2 15732.2 659.887   7
  -3   2   2 15099.9 658.665   2
   1  -3  -2 16761.5 659.278   6
   1  -3  -2 17697.2 659.238   5
   1  -3  -2 17029.3 658.858   4
  -2  -1   2 15878.1 659.797   7
   3  -1  -2 15431.9 658.750   2
   3  -1  -2 16341.2 660.082   1
   3  -2  -2 18886.8 659.889   1
   2   1   2 15849.9 658.649   3
  -2  -1  -2 18423.1 659.105   8
   1  -3   2 15360.3 659.093   6
   2   1   2 16106.3 659.783   7
  -3   2  -2 16739.6 658.815   2
  -3   1  -2 17053.0 659.629   1
   3  -1   2 16304.2 659.772   1
  -1  -2  -2 15659.2 659.101   8
  -3   1  -2 15000.8 658.778   2
   1   2   2 18308.4 658.992   5
   2   1  -2 18482.5 659.124   5
  -2  -1   2 14683.8 659.991   1
  -1   3   2 15151.8 659.013   6
   2   1   2 16294.7 659.027   8
   1  -3   2 15922.8 658.820   4
   3  -2  -2 17212.9 659.217   8
  -3   1   2 17532.9 658.704   3
   2   1  -2 17309.6 659.156   2
  -3   1   2 18313.6 659.108   8
  -3   1   2 16976.6 659.359   1
  -2  -1  -2 17250.4 660.545   1
   1  -3  -2 18571.3 659.476  83
  -3   2   2 19762.2 659.472  85
  -1  -2   2 19007.0 660.207  83
  -3   1   2 18655.3 658.282  80
  -3   2   2 17247.8 658.922  80
  -3   2   2 16568.7 658.711  79
  -1  -2  -2 17892.5 658.695  84
  -1   3  -2 19041.6 659.867  83
  -3   2   2 17909.2 661.296  82
   2  -3  -2 17229.3 659.322  83
  -2  -1   2 16719.3 658.525  84
   1  -3  -2 18933.2 659.125  86
   1   2   2 20019.6 659.056  85
  -2   3   2 19707.7 659.437  86
  -3   1   2 18462.3 658.110  79
  -1  -2   2 18836.9 657.948  78
   3  -1  -2 16781.4 660.357  82
  -1  -2   2 19807.1 659.218  86
  -3   1   2 20462.9 658.937  85
   1   2  -2 17336.7 658.423  84
  -1   3   2 17343.8 659.100  84
  -1   3  -2 18883.5 658.731  86
   1   2   2 23095.7 663.074  82
  -2  -1  -2 18603.3 658.684  85
  -3   1  -2 17094.6 659.952  82
  -3   1   2 17868.8 660.521  82
  -2   3   2 18886.9 659.644  83
   2   1   2 16519.6 658.527  85
  -2  -1   2 17284.4 658.475  78
  -1   3   2 16968.1 658.831  86
   2   1  -2 18707.5 658.470  85
   2   1   2 17885.6 660.552  82
  -3   2  -2 18380.7 658.722  74
   1   2  -2 16466.6 658.553  74
   2   1  -2 17986.1 658.526  74
  -2  -1   2 16433.0 658.371  73
  -3   2   2 17787.5 658.730  74
   1   2   2 18583.4 658.654  71
  -2  -1  -2 19211.5 658.746  73
  -1   3  -2 18036.1 658.541  73
  -1  -2   2 19023.7 658.802  71
   1   2  -2 17257.4 658.355  73
  -2   3  -2 16321.1 658.718  74
   3  -2   2 16095.1 658.484  74
  -3   1   2 18342.6 658.384  74
  -2   3   2 18366.3 658.647  77
  -1   3   2 17311.9 658.862  71
  -3   1  -2 17034.1 658.505  74
   1  -3   2 17100.3 658.402  71
   2   1   2 16566.9 658.471  73
  -3   1  -2 17006.6 658.679  73
   2  -3   2 18003.8 659.007  75
  -2   3   2 19636.8 659.402  71
  -1  -2  -2 17343.3 658.647  71
   2   1   2 16572.9 659.817  75
  -2   3  -2 17382.1 658.584  71
   1   2   2 19357.2 658.729  73
  -2  -1  -2 18159.0 658.853  71
  -1  -2   2 18679.5 658.352  73
  -2   3   2 17930.3 660.157  76
   3  -1   2 19232.5 658.648  74
  -1  -2  -2 16995.4 658.597  73
   1  -3  -2 18225.8 658.997  71
   2   1   2 17053.7 658.753  74
  -1   3  -2 18396.5 658.525  71
  -1   3   2 16826.9 659.011  73
  -1   3   2 16454.6 659.346  77
   3  -1  -2 16445.4 658.312  74
   1   2  -2 16196.8 658.213  21
   1   2  -2 16200.4 658.419  19
   3  -2   2 15605.1 658.652  20
   1  -3   2 16067.8 657.881  23
  -3   1  -2 16379.1 658.932  20
   3  -2   2 16313.0 658.970  22
   3  -2   2 16093.0 658.635  27
  -2   3   2 17492.7 659.274  25
   2  -3   2 17747.5 658.766  26
  -3   1   2 16048.7 660.863  25
   1   2   2 16605.9 660.133  28
  -2   3  -2 16606.8 659.049  19
   2  -3   2 18433.7 658.417  23
  -3   1  -2 16589.9 658.722  21
   3  -2   2 16117.5 660.517  24
   3  -2   2 15736.0 658.816  19
  -2  -1   2 15601.7 658.039  21
  -2  -1   2 17630.9 658.332  19
  -1   3   2 15111.4 658.160  25
   2   1   2 15338.3 660.376  29
   2  -3   2 17531.4 659.089  19
   3  -1   2 18089.1 659.063  20
   3  -2   2 16369.2 658.866  23
  -3   2   2 14875.8 660.380  25
   1  -3   2 15677.2 658.288  26
   3  -1   2 17876.9 658.788  21
   2  -3   2 17737.8 657.891  27
   3  -2   2 15703.4 660.324  31
  -3   2  -2 17537.3 658.802  20
   3  -1   2 18170.2 659.152  23
   2  -3   2 17696.7 658.720  22
   2   1   2 15858.6 658.925  20
   2   1   2 15473.6 660.606  28
   1  -3   2 15643.7 658.294  22
  -3   2  -2 16993.4 658.811  21
   3  -1   2 16982.6 659.893  24
  -1   3  -2 17390.4 659.024  19
   2  -3   2 18386.4 658.240  20
   3  -1   2 17913.3 659.082  27
  -1  -2   2 18009.9 658.837  61
   1   2   2 17112.3 658.351  65
   3  -2  -2 16601.2 659.032  67
  -3   2   2 15557.7 658.679  58
   1   2   2 17155.9 659.933  62
  -1  -2   2 17140.0 659.593  68
   3  -1   2 18305.3 659.112  63
   3  -2   2 16435.6 659.130  60
  -1   3   2 15860.1 658.324  62
   3  -2   2 16154.9 658.154  63
   1   2   2 17623.6 660.152  60
  -2   3   2 16987.3 658.748  59
  -3   1   2 18396.8 660.497  67
  -3   1   2 18175.0 659.329  64
   2   1   2 16265.4 658.680  60
   3  -2   2 17194.1 658.544  61
  -2  -1   2 15455.1 659.211  66
  -3   1   2 16471.7 660.819  69
  -2  -1   2 15853.5 658.839  68
  -1   3   2 15185.1 660.750  65
  -3   2   2 15445.8 659.634  69
  -1   3   2 14806.4 659.057  51
   2  -3   2 18014.7 658.485  57
  -3   2   2 15296.7 658.683  45
   1   2   2 16684.8 658.356  50
  -1  -2   2 17699.6 658.229  53
   2   1   2 15411.2 658.039  55
   2   1   2 15944.4 659.397  51
  -3   1   2 17161.3 658.462  56
   1  -3   2 15976.2 657.920  57
   1   2   2 17072.5 659.285  52
  -1  -2   2 17650.6 658.025  54
  -2  -1   2 15809.2 658.410  46
  -1  -2   2 17968.8 658.190  47
   2  -3   2 17780.7 658.139  44
   2   1   2 15645.5 659.896  41
  -2  -1   2 14997.8 658.630  35
  -2   3   2 17464.6 658.450  39
  -1  -2   2 17619.6 657.944  42
   3  -1   2 16569.8 660.375  32
   1   2   2 17033.9 658.784  41
   2  -3   2 17977.4 657.969  43
  -1   3   2 15607.4 659.275  39
   3  -1   2 16798.3 660.002  40
   2   1   2 15394.0 658.386  37
   2   1   2 14489.2 658.578  32
  -3   2   2 14911.3 659.523  36
  -1   3   2 14922.7 658.143  38
  -2  -1  -3 165.537 19.0311  85
  -3   1   3 293.099 18.8835  85
   1   2  -3 201.727 23.3625  86
  -1  -2  -3 208.178 19.9273  85
  -2   3  -3 181.398 18.7396  86
   3  -2  -3 146.194 39.0997  82
   1   2  -3 179.496 17.7886  84
   1  -3  -3 168.661 22.3817  86
   1   2  -3 179.772 17.8671  85
  -1  -2  -3 206.395 19.5520  84
  -1   3  -3 170.457 20.6658  86
   3  -1  -3 173.211 18.1150  85
  -3   1  -3 182.516 38.3549  82
   2  -3  -3 209.936 24.3154  86
   2   1  -3 179.373 18.1640  85
   3  -1  -3 165.451 40.2234  82
  -3   1  -3 201.049 19.0577  85
   2   1  -3 118.749 40.9314  82
   1  -3  -3 160.514 29.6222  83
   1  -3  -3 167.797 21.2333  84
  -1  -2  -3 193.911 19.6938  86
   2   1  -3 145.045 18.5043  84
   2   1   3 107.337 36.5291  82
  -2  -1   3 165.401 17.7189  84
  -1  -2   3 258.300 19.9952  86
  -2  -1  -3 144.273 36.1462  82
   2  -3  -3 139.328 27.8912  83
  -1   3  -3 166.658 31.8111  83
  -2   3   3 389.265 25.3967  74
  -1   3   3 231.449 23.4961  74
   1   2   3 282.388 18.7133  73
   1   2   3 335.781 23.2807  74
  -3   1   3 330.759 22.5186  73
  -1   3  -3 151.701 19.0608  71
  -1   3  -3 151.150 18.0089  73
  -3   2   3 171.971 19.4876  74
   2   1  -3 133.413 18.0047  73
   1  -3   3 193.225 17.1445  71
  -2  -1  -3 180.208 19.0222  73
   3  -1  -3 191.644 18.1959  74
  -2   3  -3 162.120 20.7659  74
  -1  -2   3 304.194 19.5215  71
  -2  -1   3 172.215 17.4801  73
  -1  -2  -3 210.110 19.4916  71
  -2   3  -3 177.368 18.8823  73
  -2   3   3 334.446 21.6743  73
  -1  -2  -3 206.731 19.5115  73
   1   2  -3 153.373 19.3569  74
  -2  -1   3 183.971 21.7506  71
  -3   2  -3 166.467 18.8592  73
  -3   2   3 200.391 22.0478  71
  -2   3   3 318.566 22.3235  71
  -2  -1  -3 155.946 18.9489  71
  -1   3   3 215.388 20.8741  73
   3  -1   3 289.586 19.1583  74
  -1   3  -3 153.715 20.3024  74
   1   2   3 316.824 19.1430  71
   2   1   3 187.808 18.6488  71
  -3   1   3 281.026 17.7575  74
   1   2  -3 174.530 17.5900  73
  -2   3  -3 182.098 18.9179  71
  -1  -2   3 293.013 16.5602  73
  -3   2   3 250.108 22.8631  73
  -3   1  -3 191.548 20.4508  71
  -3   2  -3 159.967 18.8492  71
   1  -3  -3 177.065 21.5639  71
  -3   1  -3 176.994 19.0955  74
   2  -3   3 275.026 17.4268  71
  -3   1   3 362.005 25.9194  71
   2   1  -3 133.843 19.6933  74
  -3   1  -3 202.945 19.0013  73
  -1   3   3 183.054 20.0551  71
   2   1   3 163.295 17.7262  73
   3  -2   3 179.437 19.1069  74
   2   1   3 188.621 19.9532  74
  -3   2  -3 168.276 20.4444  74
  -2  -1   3 170.037 17.8699  74
   3  -1   3 265.326 18.9579  20
  -1  -2   3 327.544 21.6251  19
   2  -3   3 255.780 19.6305  26
   3  -1   3 152.663 31.9133  24
   3  -2   3 132.600 19.2663  23
   3  -2   3 135.576 18.5314  27
   3  -2   3 184.434 19.6154  20
  -2   3  -3 164.046 20.3550  21
   1  -3   3 121.067 17.0860  26
  -1   3  -3 150.345 19.0832  21
   1  -3   3 121.158 20.5863  19
  -2  -1   3 153.220 16.0161  21
   3  -2   3 156.296 37.2529  24
   2  -3   3 240.996 19.5485  22
   2   1   3 170.655 20.6894  20
  -1  -2   3 294.771 16.9241  21
   2  -3   3 337.543 25.7041  19
  -3   2  -3 128.102 21.0486  21
   2  -3   3 295.085 16.2889  20
  -1   3   3 114.249 25.7758  67
  -3   1   3 178.579 33.1209  67
  -3   2   3 139.231 26.3291  67
   2  -3  -3 117.139 22.4323   6
   2   1   3 84.6650 32.5938   7
  -2  -1   3 100.862 33.2041   7
  -2   3  -3 157.555 19.4650   9
  -2   3   3 243.780 19.4088   9
  -2  -1   3 87.1183 28.3424   1
   3  -2  -3 188.331 27.3565   1
   1  -3  -3 187.677 25.5869   5
  -1   3  -3 149.614 17.6867   9
  -3   2   3 183.115 22.6394   3
   2   1   3 202.695 20.8860   3
  -1  -2  -3 151.946 26.2380   8
  -3   2   3 105.956 20.1612   2
   1   2   3 251.420 23.5442   5
   2   1  -3 177.957 21.7099   2
   1  -3  -3 174.440 19.1865   4
   1   2   3 376.761 23.9695   3
   3  -2   3 108.033 24.3363   1
   2  -3   3 211.105 21.9778   6
  -1  -2  -3 155.400 16.6889   9
   1  -3  -3 174.553 18.5611   9
   3  -2  -3 160.812 26.6974   8
   2   1  -3 140.178 20.8476   3
   2   1   3 107.918 20.9988   2
   3  -1  -3 96.6434 19.9319   2
  -1  -2   3 251.023 23.5031   5
  -3   1   3 192.987 20.7389   2
   1   2   3 209.547 35.4506   7
  -3   2  -3 180.530 20.7080   2
  -2  -1  -3 178.558 31.2697   1
  -3   1   3 247.328 24.8087   8
  -1  -2   3 224.254 16.7249   9
  -2   3  -3 128.596 19.3033   4
   3  -1   3 230.226 27.7800   1
  -2  -1   3 73.4597 22.6438   5
  -1   3   3 129.623 17.7662   9
  -3   1   3 305.622 20.8030   3
   2   1   3 147.272 25.3021   8
  -3   1  -3 201.010 20.5878   3
   1   2  -3 131.114 33.7947   7
  -3   1  -3 113.396 37.6068   7
   3  -1   3 200.669 19.7703   2
   1  -3   3 127.508 19.1023   4
  -2   3   3 219.883 18.5957   4
  -3   1  -3 118.112 21.2302   2
   3  -1  -3 157.270 32.0027   1
   2   1   3 117.369 19.9143  16
  -1   3   3 182.016 20.0313  18
   1  -3   3 121.421 22.0660  11
   1  -3  -3 147.285 23.2582  11
   3  -2  -3 135.130 25.9592  13
  -1   3  -3 138.164 19.6918  18
  -2  -1   3 127.671 18.6185  14
   3  -1  -3 150.402 24.5879  13
   1   2  -3 137.243 21.4791  16
  -1   3   3 109.508 20.9326  11
  -2  -1   3 89.1676 32.6754  10
   1   2   3 238.611 21.5146  16
  -3   1  -3 107.136 38.3251  10
  -2  -1   3 97.0744 21.2527  13
  -2  -1  -3 165.145 16.6088   9
   1   2  -3 125.203 21.9715  11
  -1   3  -3 154.038 39.6807  10
   3  -2  -3 162.909 24.2939  17
  -3   1   3 312.523 18.4458  15
   2  -3  -3 106.139 23.4443  11
  -1  -2  -3 202.497 18.7941  14
   1  -3  -3 169.438 26.5169  13
  -1  -2  -3 93.9017 32.0065  12
  -3   2  -3 138.249 39.2602  10
   1   2  -3 157.647 35.4927  10
   2   1   3 134.936 21.2935  13
   2   1   3 63.0723 33.8337  10
  -1  -2  -3 223.786 19.3398  18
   1   2  -3 199.362 19.0777  14
  -1   3  -3 152.613 30.8253  12
   3  -2   3 104.675 21.0475  17
  -1  -2   3 325.637 19.4354  18
   2   1  -3 117.998 18.6599  15
   3  -1  -3 89.3859 27.1091  17
  -2  -1  -3 150.232 34.8590  12
  -2  -1   3 140.756 17.9116  19
   3  -2   3 185.892 23.0834  19
   3  -1   3 186.019 24.5366  17
   2   1   3 81.5024 20.2857  11
  -1   3  -3 153.595 21.4282  11
   2  -3   3 192.976 22.3502  11
   1   2   3 197.735 20.9193  11
   2   1  -3 153.595 20.4370  16
  -3   1  -3 200.033 18.7703  15
   2   1  -3 173.982 22.5068  11
  -2   3  -3 105.707 32.6055  12
   2   1   3 191.331 18.2397  15
  -1  -2  -3 153.015 24.0641  13
  -2  -1   3 75.7415 16.1359   9
  -3   2  -4 2260.65 88.9457  85
  -1   3  -4 2261.35 89.7789  86
   3  -1  -4 2059.72 88.7064  85
   1   2  -4 2218.57 88.5823  85
   1   2  -4 1829.12 100.743  82
  -1  -2  -4 2145.15 89.3050  84
   3  -2  -4 2412.58 100.461  82
  -1  -2  -4 2233.83 89.5385  86
   2   1  -4 2041.09 88.8114  84
   1  -3  -4 2279.88 94.2437  83
   1   2  -4 2175.01 90.8481  86
   1  -3  -4 2052.63 89.3321  84
   2  -3  -4 2000.48 93.6235  83
   1   2  -4 2059.20 88.6196  84
   1  -3  -4 2245.22 90.4069  86
  -1  -2  -4 2047.15 89.0921  85
  -3   1  -4 2197.80 88.9830  85
  -1   3  -4 2187.27 88.6046  85
  -1   3  -4 2455.96 95.4293  83
  -3   2  -4 2269.20 100.012  82
   2   1  -4 2300.03 101.611  82
   1   2  -4 1992.90 94.0390  83
  -3   1  -4 2008.63 98.0863  82
   3  -1  -4 1913.59 99.4332  82
   2  -3  -4 2158.44 91.4381  86
  -2  -1  -4 2250.42 89.0918  84
  -2  -1  -4 2111.79 97.5217  82
  -2   3  -4 2239.77 89.2467  86
  -2  -1  -4 2243.48 89.0008  85
   2   1  -4 2233.56 88.7793  85
   2  -3   4 2772.06 90.1699  19
   1  -3   4 1757.46 88.7279  19
   3  -2   4 1817.51 88.7535  21
  -1  -2   4 2617.83 88.8685  19
  -2   3  -4 2134.17 88.9452  21
   3  -2   4 1887.72 88.6248  20
   3  -1   4 2559.40 89.4256  21
   3  -1   4 2637.36 89.0750  20
  -2   3   4 2655.65 90.2571  71
   1   2  -4 2049.13 88.7935  74
  -2  -1   4 1769.86 87.6712  73
   2   1   4 1719.49 87.9753  73
   1   2   4 2601.58 89.2518  71
  -2  -1   4 1657.27 87.6564  74
  -1   3  -4 2165.19 88.5930  73
  -2  -1  -4 2078.34 89.0904  71
  -2   3  -4 2175.58 88.8584  71
   1   2  -4 2140.19 90.0240  71
  -3   2   4 1759.63 88.1357  74
  -3   1  -4 2154.13 88.9748  73
  -2  -1   4 1816.37 89.3762  71
   1  -3   4 1756.27 87.8383  73
  -1  -2   4 2599.16 88.1923  73
  -3   2  -4 2188.30 88.9374  71
   2   1   4 1734.62 88.4379  74
  -3   1   4 2659.10 89.9888  73
  -1  -2  -4 2171.31 89.3411  71
   1   2  -4 2094.71 88.3147  73
  -2   3  -4 2060.82 88.4523  73
   2   1  -4 2061.37 88.4827  73
  -1  -2  -4 2167.94 89.1141  73
   2  -3   4 2585.17 88.3571  71
   1   2   4 2605.03 89.0226  73
   1  -3   4 1790.61 87.8348  71
  -3   2  -4 2234.71 88.8921  73
  -1   3  -4 2208.98 89.2640  74
  -1   3  -4 2251.08 89.3187  71
  -3   2  -4 2145.61 88.9355  74
  -3   1  -4 2175.69 89.0480  74
  -3   1  -4 2162.83 89.3447  71
   2   1  -4 2304.74 88.8162  74
  -2   3  -4 2167.32 89.1551  74
  -2  -1  -4 2002.52 88.7957  74
   3  -1  -4 2118.56 88.5350  74
   1  -3  -4 2217.15 90.4168  71
  -3   1   4 2558.53 88.4407  74
  -2  -1  -4 2225.58 89.0744  73
  -1   3   4 1778.37 88.9921  71
  -1  -2   4 2293.50 88.4864  74
   3  -2   4 1679.05 88.1825  74
  -1  -2   4 2582.96 88.9075  71
   3  -1   4 2675.84 89.1465  74
   1   2  -4 2043.20 87.8931   2
  -2   3   4 2678.17 87.2923   4
   2  -3  -4 2001.06 91.7517   5
   1  -3  -4 2359.52 92.1580   8
  -3   2  -4 2402.65 87.7116   2
  -3   2   4 1825.20 89.6744   3
  -2  -1   4 2137.02 96.3442   7
  -1   3  -4 2397.73 98.1026   7
  -3   1   4 2705.81 89.6885   3
   2   1   4 1944.95 87.5426   2
  -2   3  -4 1723.41 98.0486   7
   1   2   4 2795.82 90.7443   3
  -3   1   4 2630.02 88.2857   2
  -3   1   4 2506.42 91.2478   8
   3  -2  -4 2800.74 90.5532   1
  -3   2   4 2001.86 87.4175   2
  -2   3   4 2572.84 87.1351   9
   2  -3  -4 2075.12 87.9816   6
   3  -1  -4 2096.65 91.4069   5
  -1  -2   4 2465.04 90.6395   5
  -3   1  -4 1983.27 87.9277   2
  -3   2  -4 2171.43 98.1681   7
   1   2   4 2645.42 91.1691   5
   3  -1  -4 2144.91 91.6906   1
   3  -2   4 1791.95 88.6026   1
   1   2  -4 1998.29 88.0303   6
   2  -3   4 2329.51 88.1675   6
   2   1   4 1797.30 88.9264   3
   2   1   4 1843.73 90.8318   8
  -2   3  -4 2050.91 86.9368   4
  -2   3  -4 2076.53 87.0472   9
   2   1   4 1850.28 95.9543   7
  -1  -2  -4 2153.67 91.8098   1
   1   2   4 2502.56 88.1838   2
   1   2   4 2647.21 98.0266   7
   2   1  -4 2363.24 87.6620   2
  -2  -1   4 1982.31 90.5900   5
   3  -2  -4 2338.72 92.2058   5
   2  -3  -4 2006.04 91.5305   8
  -1   3   4 2066.86 91.7022   5
  -2  -1  -4 2507.19 90.9604   1
   3  -1   4 2074.38 89.6339   1
  -2  -1   4 1858.78 88.9003   1
  -2  -1  -4 2303.16 95.5519  12
  -2   3  -4 1810.44 94.8124  12
  -1  -2  -4 2353.67 89.0696  14
  -3   1  -4 1850.87 97.4141  12
   2   1   4 1786.12 87.3855  11
   1   2   4 2507.16 87.8923  16
   3  -2   4 1713.92 87.8236  17
  -3   2  -4 2075.32 97.9387  12
   2   1  -4 2536.91 88.3998  11
   1   2  -4 2169.55 89.1767  14
   2  -3  -4 2200.40 88.0780  11
  -1  -2  -4 2319.75 89.5955  18
   3  -2  -4 2609.39 89.5105  17
  -1   3   4 2007.12 86.5828   9
  -1  -2  -4 2064.00 86.6559   9
   1   2  -4 1907.54 87.8007  11
  -2   3  -4 1760.53 99.5421  10
   2  -3  -4 1933.96 90.9499  13
  -3   1   4 2520.24 87.7402  16
  -1   3  -4 2244.85 89.4120  18
   1   2  -4 1978.70 87.5703  16
  -2  -1   4 1689.29 87.9388  17
   3  -1  -4 2014.41 90.9736  13
  -2  -1  -4 2383.75 86.7228   9
   1  -3  -4 2567.59 88.4941  11
  -3   1  -4 1988.22 87.4797  16
  -2  -1  -4 2334.09 89.3725  14
   1   2   4 2395.06 87.9586  11
  -2  -1  -4 2358.31 89.6951  17
  -1  -2   4 2477.81 86.8980   9
   1  -3   4 1988.44 88.0506  11
  -2  -1   4 1997.77 86.5587   9
  -1   3  -4 2376.75 86.8590   9
   2  -3   4 2494.52 88.3612  11
  -3   2  -4 2364.83 100.602  10
   1  -3  -4 2420.85 91.8374  13
   3  -2  -4 2404.97 92.0427  13
  -1   3  -4 2310.68 99.9835  10
  -3   1  -4 2057.32 97.3389  10
   2   1  -4 2154.99 88.9261  15
  -3   1  -4 2290.50 88.9988  15
  -2   3  -5 562.982 61.0723  82
   1  -3  -5 652.260 47.2737  83
  -2   3  -5 662.922 37.7446  85
   2   1  -5 748.881 38.2695  85
   3  -2  -5 581.006 37.5590  85
  -1   3  -5 715.156 38.1978  85
   3  -1  -5 622.739 59.5444  82
   1   2  -5 626.966 43.3319  86
   1  -3  -5 634.144 38.7542  84
  -2   3  -5 634.613 50.2154  83
   2   1  -5 577.148 61.0456  82
  -1   3  -5 736.960 38.4245  84
  -2  -1  -5 642.832 55.5703  82
  -1  -2  -5 540.547 40.8499  86
   2   1  -5 654.789 38.5174  84
  -2  -1  -5 704.465 38.3421  84
   1   2  -5 548.878 62.3841  82
   1   2  -5 642.400 37.9537  85
  -3   1  -5 619.332 39.0213  86
   2  -3  -5 704.501 47.5679  83
   3  -1  -5 646.315 37.9261  85
  -3   1  -5 697.644 38.7948  85
  -1  -2  -5 663.269 38.6832  85
  -2  -1  -5 741.512 38.8158  85
  -2  -1  -5 717.880 39.5897  86
   1   2  -5 707.930 50.4122  83
  -1   3  -5 705.837 40.5223  86
  -3   2  -5 633.008 59.6632  82
  -3   2  -5 683.023 38.9749  85
  -1  -2  -5 703.054 39.7143  84
   1  -3  -5 676.023 42.1399  86
   3  -2  -5 457.969 57.6199  82
   2  -3  -5 617.788 43.3908  86
  -3   1  -5 642.468 57.9696  82
  -2   3  -5 590.092 39.5266  86
  -3   2  -5 705.347 39.3670  86
  -1  -2  -5 593.726 57.5788  82
  -1   3  -5 664.713 50.4398  83
   1   2  -5 669.503 38.5397  84
   1  -3   5 833.083 37.7734  19
   2  -3   5 641.816 38.9025  19
  -1  -2   5 650.274 37.7218  19
   3  -1   5 712.766 38.4631  21
   3  -2   5 804.070 38.7573  21
   1  -3   5 841.252 37.4948  21
   3  -2   5 783.040 38.2228  20
   2  -3   5 648.104 36.5653  21
  -1  -2   5 701.632 36.4014  21
  -2  -1   5 836.512 36.5993  21
   3  -1   5 606.886 36.1679  20
  -3   1   5 703.997 55.3773   7
   1   2   5 756.365 34.3581   6
  -3   2  -5 793.171 40.0299   3
  -1  -2  -5 778.495 32.6937   4
  -1  -2   5 711.933 37.0639   1
   1   2   5 740.333 54.4764   7
   3  -2   5 691.780 36.2734   1
   1   2   5 808.951 34.5620   2
   1   2  -5 769.791 34.4893   6
   2  -3  -5 841.365 43.5593   5
  -3   1  -5 843.012 35.0949   2
   2   1   5 850.613 39.4186   3
   1  -3  -5 777.823 44.3768   8
  -2  -1   5 837.049 42.4384   5
   1   2   5 698.622 40.6689   3
   1   2  -5 729.054 40.2954   3
  -2   3   5 790.771 42.1148   3
  -3   1  -5 717.176 39.7316   3
  -1   3  -5 754.463 56.7696   7
   3  -2  -5 756.874 44.7071   5
  -2  -1   5 746.574 40.6301   8
  -1   3   5 850.371 41.3673   3
  -3   1   5 858.620 35.2088   2
   2   1   5 850.389 34.2585   2
   3  -2  -5 784.034 38.8663   1
   1   2  -5 798.157 34.2994   2
  -2   3  -5 802.798 56.0790   7
  -3   1  -5 885.750 55.1864   7
  -3   2   5 814.184 34.4727   2
  -2  -1   5 746.267 34.9276   1
   3  -1   5 649.036 39.8753   8
   2   1   5 798.479 54.0739   7
   2   1  -5 751.081 33.8200   2
  -1  -2  -5 838.006 39.1490   1
   2   1   5 804.474 42.5782   8
  -3   1   5 729.767 42.3884   8
   2   1  -5 816.572 40.3889   3
  -1   3   5 782.637 42.8625   5
   1   2   5 742.250 40.8917   5
  -3   1   5 712.658 38.8230   3
  -1  -2   5 766.399 41.6013   5
  -1  -2  -5 741.576 32.4915   9
   2  -3  -5 807.437 44.1106   8
  -3   2  -5 757.094 34.0141   2
  -2  -1   5 796.349 51.4936   7
  -3   2   5 821.830 44.5685   8
  -3   2  -5 764.751 54.9726   7
  -2  -1  -5 799.089 36.8433   1
  -1  -2   5 757.971 32.8432   9
  -3   2   5 810.303 40.5573   3
  -1  -2   5 809.083 33.1168   4
  -1   3  -5 759.384 39.1967  14
  -2  -1   5 650.359 33.9132  17
  -2   3  -5 763.551 39.3995  18
  -2   3   5 732.437 32.4426   9
   1   2  -5 663.723 39.0957  14
  -1   3  -5 785.866 32.3210   9
  -1   3  -5 797.474 39.6023  18
  -3   1   5 765.382 34.9842  16
   2   1   5 763.289 34.1484  11
  -3   2  -5 762.874 39.2594  15
  -3   1  -5 906.526 57.9332  10
  -2  -1  -5 717.133 35.8008  17
   2   1  -5 743.788 34.6051  11
  -1   3  -5 759.824 58.9419  10
   1  -3  -5 746.690 43.5000  13
  -3   2  -5 842.126 57.8911  10
  -2  -1  -5 796.631 38.7506  14
  -2   3  -5 766.739 32.7801   9
   1  -3   5 826.992 34.5519  11
  -2   3  -5 787.579 51.2245  12
  -1   3   5 852.348 32.4993   9
   1  -3  -5 801.818 35.0230  11
   3  -2  -5 755.509 43.2686  13
  -1  -2  -5 710.497 39.9387  18
  -2  -1  -5 736.423 40.0661  18
   1   2   5 711.808 33.7413  16
   2   1  -5 764.542 38.6720  15
  -2  -1  -5 745.092 50.1828  12
  -3   1  -5 752.822 34.6114  16
   1   2  -5 704.821 38.8759  15
  -1  -2  -5 729.138 38.8414  14
  -2  -1  -5 726.903 32.1411   9
   2  -3   5 754.122 34.6452  11
  -3   1  -5 729.265 38.7271  15
   1   2   5 751.077 34.4137  11
   1   2  -5 720.273 33.7400  16
   2  -3  -5 795.047 34.8126  11
   3  -2   5 695.739 34.7798  17
  -2  -1   5 825.976 32.5618   9
   1   2  -5 725.535 34.3760  11
   1   2  -6 7421.22 298.262  82
  -1   3  -6 7372.12 297.518  82
  -1  -2   6 8007.93 289.277  21
   3  -2   6 7847.91 289.909  21
  -2  -1   6 7812.32 289.147  21
   2  -3   6 8038.35 289.501  21
   3  -1   6 7912.88 289.765  20
   3  -2   6 7872.12 289.678  20
   1  -3   6 7693.98 289.376  21
   3  -1   6 7916.95 289.847  21
  -3   2  -6 7353.28 289.740  74
  -1  -2  -6 8179.57 290.956  71
  -2  -1  -6 7078.62 289.460  74
  -3   1  -6 8000.63 289.993  74
   1   2  -6 7768.88 289.684  73
  -1  -2  -6 7812.06 290.099  73
  -2   3  -6 8166.48 290.037  73
  -2   3  -6 8383.58 290.842  71
   2   1  -6 7199.67 289.533  73
   1   2  -6 8114.35 291.088  71
   2   1  -6 7475.83 289.518  74
  -1   3  -6 7510.31 290.407  71
  -3   1  -6 8010.58 290.057  73
  -1   3  -6 7420.09 289.703  74
  -2   3  -6 7950.42 290.086  74
  -3   2  -6 7396.27 290.054  71
  -2  -1  -6 7276.59 289.974  73
   1   2  -6 7892.72 289.772  74
  -1   3  -6 7386.67 289.617  73
  -3   2  -6 7554.00 289.984  73
   3  -1  -6 8021.33 289.811  74
  -2  -1  -6 7532.75 290.209  71
   1  -3  -6 7521.79 290.622  71
  -3   1  -6 8105.28 290.411  71
  -3   2   6 7958.44 286.398   4
  -3   2  -6 7204.25 286.652   2
  -3   2  -6 7343.14 286.437   4
  -3   2   6 7866.84 286.410   9
  -3   2   6 8390.89 286.884   2
  -2   3  -6 7918.49 297.057   7
  -3   2  -6 7659.74 290.594   3
   2   1   6 7340.79 286.742   6
   3  -2   6 6141.67 286.978   1
  -2   3   6 8172.47 286.675   2
   2   1  -6 7704.75 290.607   3
  -3   1  -6 8084.92 290.806   3
  -2  -1   6 7606.57 286.512   9
   2   1  -6 7025.21 286.660   6
   2  -3   6 6299.02 286.590   1
  -3   2  -6 7176.14 286.438   9
   2   1   6 8081.28 286.686   2
  -2   3  -6 7353.44 286.501   2
   2  -3  -6 7574.57 286.990   1
  -3   2  -6 7645.14 296.769   7
  -2   3  -6 7991.86 290.855   3
   1   2   6 7892.34 286.690   2
  -2  -1  -6 6637.72 286.282   9
   3  -2  -6 7339.41 286.647   6
  -2  -1   6 7955.31 286.520   4
  -1   3  -6 7684.67 296.969   7
  -1   3  -6 7593.98 290.535   3
   1   2  -6 7201.93 286.482   2
   1   2  -6 8304.31 290.964   3
  -1  -2   6 5998.15 286.581   1
   3  -2   6 7720.86 286.949   6
  -1  -2  -6 7495.62 287.125   1
   2   1  -6 7256.19 286.400   2
   1  -3  -6 7469.61 291.389  13
  -3   2  -6 7514.16 297.025  10
   1   2  -6 6821.11 286.635  11
  -1  -2  -6 6638.90 286.809  17
  -2   3   6 8068.03 286.362   9
  -3   2  -6 7109.44 294.185  12
   2   1  -6 6841.63 286.611  11
  -3   1   6 8002.41 286.418   9
  -2   3  -6 7394.69 286.330   9
  -1   3  -6 7420.06 296.791  10
   2  -3  -6 7547.76 286.782  17
   3  -2   6 8014.08 287.016  11
   1   2   6 7248.37 286.839  11
   2  -3   6 6989.54 286.660  11
  -3   2  -6 7204.53 286.570  16
   2  -3   6 6179.25 286.429  17
  -3   1  -6 7156.06 286.297   9
  -3   2   6 8445.63 286.830  16
   3  -2  -6 7368.52 286.691  11
   2  -3  -6 7677.02 291.458  13
   2   1   6 7478.74 286.789  11
  -2   3  -6 7820.47 297.216  10
  -3   1  -6 7443.98 294.555  12
  -1  -2   6 5444.12 286.370  17
   3  -1   6 6121.92 286.414  11
   2  -3  -6 7595.34 286.734  11
  -1   3   6 8044.45 286.736  16
   3  -1  -6 7576.85 286.753  11
  -3   1  -7 2132.73 91.8536  84
  -3   2  -7 2237.96 92.6087  86
   1  -3  -7 1993.99 92.2733  84
   1   2  -7 2004.88 94.9197  86
  -3   2  -7 2125.05 106.222  82
   3  -2  -7 1930.92 90.4430  85
   2   1  -7 2167.14 91.1583  85
  -1   3  -7 1952.35 106.782  82
  -2   3  -7 2148.28 91.3856  85
  -2  -1  -7 2175.41 91.7122  84
  -3   2  -7 1932.90 100.926  83
  -1   3  -7 2178.63 91.5404  85
  -1  -2  -7 2099.81 91.6017  85
  -2  -1  -7 2040.12 103.146  82
   1   2  -7 2096.77 107.914  82
  -2   3  -7 2114.81 93.1868  86
  -3   2  -7 2220.40 91.9271  85
   1   2  -7 2097.43 91.8320  84
   3  -1  -7 2205.94 107.733  82
  -2   3  -7 2096.21 91.5385  84
   2   1  -7 1808.73 108.696  82
   1  -3  -7 2085.69 98.8308  83
   1  -3  -7 2196.84 94.2563  86
   2  -3  -7 2192.33 98.8669  83
   3  -1  -7 2076.30 91.0005  85
   1   2  -7 2161.52 100.747  83
  -2  -1  -7 2169.09 91.8084  85
  -2  -1  -7 2209.82 93.0275  86
  -2   3  -7 2057.99 108.703  82
   2   1  -7 2162.78 94.8479  86
  -2   3  -7 2101.52 99.3674  83
  -1   3  -7 2105.71 91.3943  84
  -3   1  -7 2180.59 91.8665  85
  -1   3  -7 2216.80 93.8858  86
  -1  -2  -7 2097.42 105.315  82
  -1  -2  -7 2060.71 98.4513  83
  -1   3  -7 2143.95 99.3652  83
  -3   1  -7 1904.75 105.835  82
  -3   2  -7 2163.20 92.0197  84
   1   2  -7 2171.59 91.6158  85
  -1  -2  -7 2314.02 93.1382  86
   2  -3  -7 2149.91 94.6518  86
  -3   1  -7 2062.44 92.7252  86
   2   1  -7 2017.37 91.7427  84
   3  -2  -7 1996.16 107.083  82
  -1  -2  -7 2118.89 92.2500  84
   2  -3  -7 1990.48 91.9893  84
   2  -3   7 2209.89 90.1606  21
   2   1   7 2255.27 91.8395  21
   1  -3   7 2269.56 90.7336  19
   3  -1   7 2122.29 91.4587  21
  -2  -1   7 2221.75 90.2073  21
  -1  -2   7 2205.72 90.8841  19
   3  -2   7 2290.50 91.3996  21
   2  -3   7 2238.65 91.9549  19
   1  -3   7 2240.42 90.6834  21
  -1  -2   7 2196.44 90.3013  21
   1   2  -7 2103.92 93.5797  71
  -1   3  -7 2191.62 91.4371  74
  -3   2  -7 2274.97 92.1260  71
  -2  -1  -7 2257.36 92.7864  71
   1   2  -7 2161.40 91.0843  73
  -1   3  -7 2202.05 92.2516  71
   2   1  -7 1946.88 90.8325  73
  -1   3  -7 2290.96 91.7482  73
  -2   3  -7 2177.99 91.6512  74
   1   2  -7 2145.84 91.3242  74
  -1  -2  -7 2110.97 91.5938  73
   1  -3  -7 2198.79 93.3641  71
  -2   3  -7 2187.07 92.7129  71
  -3   2  -7 2189.07 91.4910  74
  -2   3  -7 2069.57 91.3683  73
  -3   1  -7 2169.58 91.5137  73
  -3   1  -7 2117.78 91.5983  74
  -2  -1  -7 2178.17 92.2771  73
  -1  -2  -7 2236.17 92.6027  71
  -2  -1  -7 2122.42 91.3579  74
   3  -1  -7 2197.27 91.4281  74
  -3   1  -7 2194.03 92.2106  71
  -3   2  -7 2190.75 91.6142  73
   2   1  -7 2281.13 91.5687  74
  -3   2  -7 2261.49 93.2958   3
  -2   3  -7 2259.52 106.417   7
  -2   3  -7 2156.16 93.4457   3
   1   2  -7 2180.20 93.0248   3
  -1   3  -7 2188.85 93.4506   3
   2   1  -7 2272.08 93.1995   3
  -3   1  -7 2265.43 93.0385   3
  -1   3  -7 2221.57 91.9659  15
  -2   3  -7 2241.32 92.0033  18
  -3   1  -7 2124.47 92.2637  18
  -2   3  -7 2239.79 91.8061  14
   2   1  -7 2316.10 91.8507  15
  -3   1  -7 2179.18 91.6309  15
  -2  -1  -7 2114.35 92.4126  18
   1   2  -7 2248.37 91.7949  15
  -1   3  -7 2191.71 92.9525  18
  -3   2  -7 2227.43 92.2873  14
  -1  -2  -7 2234.62 92.3606  18
  -1   3  -7 2261.53 91.7031  14
   1   2  -7 2181.99 91.8965  14
  -2  -1  -7 2268.78 92.0034  14
  -3   2  -7 2289.05 91.6928  15
  -1  -2  -7 2154.59 91.4403  14
  -3   1  -7 2239.81 91.7412  14
  -2   3  -7 2146.01 91.8797  15
  -3   2  -7 2262.94 92.7647  18
   1  -3  -8 94.2345 32.3778  86
  -2  -1  -8 83.3539 53.6703  82
   1   2  -8 144.942 28.4394  84
   3  -1  -8 209.168 60.3925  82
   1  -3  -8 67.9058 42.3737  83
   2  -3  -8 144.325 41.6642  83
  -2  -1  -8 80.5319 27.7520  84
   3  -2  -8 57.8147 26.3822  85
  -1   3  -8 88.6540 30.4310  86
   1   2  -8 147.230 28.1191  85
  -3   2  -8 94.1237 29.4141  85
  -2  -1  -8 76.3390 30.8948  86
  -3   1  -8 109.819 49.6395  83
  -2   3  -8 67.6649 60.9871  82
  -1   3  -8 132.583 46.6152  83
  -2   3  -8 141.751 32.3708  86
  -2  -1  -8 122.727 29.8301  85
  -2   3  -8 141.092 46.2142  83
  -3   1  -8 181.156 29.0104  85
   2   1  -8 105.542 58.7173  82
  -2   3  -8 167.255 27.7522  85
  -3   1  -8 161.750 31.5618  86
  -3   1  -8 171.984 27.7929  84
   1  -3  -8 92.0429 28.5222  84
  -2  -1  -8 101.616 46.8750  83
  -1   3  -8 72.3045 25.7559  84
  -3   2  -8 88.8358 58.1063  82
  -2   3  -8 142.405 26.9970  84
   2  -3  -8 145.245 33.5156  86
  -3   2  -8 83.9324 46.5213  83
   1   2  -8 165.103 46.3278  83
  -3   2  -8 53.3199 28.3725  86
   2   1  -8 80.6251 27.2776  85
  -1  -2  -8 136.976 29.1849  85
  -3   2  -8 43.9054 27.9992  84
   1   2  -8 146.512 34.9817  86
  -1   3  -8 94.3557 27.7189  85
  -3   1  -8 82.6285 57.9183  82
   3  -1  -8 155.602 27.8878  85
  -1  -2  -8 158.944 32.4538  86
   2   1  -8 70.2372 28.2431  84
   3  -2  -8 97.0309 59.3622  82
  -1   3  -8 117.187 59.4693  82
  -1  -2  -8 150.640 44.3612  83
   1   2  -8 74.4553 60.5866  82
  -1  -2  -8 209.389 29.1235  84
  -1  -2   8 92.0930 25.3363  21
  -1  -2   8 128.129 27.5347  19
   3  -2   8 149.983 27.1890  21
   3  -1   8 74.4100 27.6239  21
  -2  -1   8 126.902 24.6758  21
   2  -3   8 94.1309 22.7051  21
   2   1   8 157.386 28.5141  21
   1  -3   8 155.103 24.6940  21
   1  -3   8 148.738 26.1626  19
   2  -3   8 109.026 28.2139  19
   3  -1   8 118.241 23.6391  20
   3  -2   8 128.377 26.6511  20
  -3   2  -8 110.007 29.2112  74
   2   1  -8 92.2939 28.0149  74
  -3   1  -8 157.797 29.6301  74
  -1   3  -8 89.6315 29.3092  74
   1  -3  -8 52.0663 31.7453  71
   1   2  -8 123.625 28.5734  74
  -2   3  -8 173.011 29.4151  74
   3  -1  -8 206.290 28.9840  74
  -2  -1  -8 74.8508 28.9303  71
   1   2  -8 102.540 28.3572  73
  -3   2  -8 75.1606 28.7262  73
  -1  -2  -8 150.956 32.1796  71
  -2   3  -8 143.797 28.3923  73
  -2  -1  -8 76.0377 29.4630  73
  -1  -2  -8 162.025 29.4509  73
  -1   3  -8 88.3698 29.4167  71
  -1   3  -8 78.7695 27.6253  73
  -3   1  -8 153.841 28.7713  73
  -3   1  -8 146.108 29.3074  71
  -3   2  -8 72.7266 30.0206  71
   2   1  -8 85.8177 26.3867  73
  -2   3  -8 156.691 29.7375  71
   1   2  -8 149.124 32.1715   3
  -3   2  -8 90.5342 31.6361   3
  -1   3  -8 36.9888 31.1052   3
  -2   3  -8 124.920 32.4415   3
  -3   2  -8 80.1468 28.9512  14
  -2   3  -8 191.543 29.8031  15
   2   1  -8 81.7702 28.5444  15
  -3   1  -8 167.112 30.5659  18
  -2   3  -8 150.561 30.8614  18
  -2  -1  -8 75.8861 28.6642  14
  -1   3  -8 92.9063 30.6847  18
  -3   2  -8 40.5642 30.1009  18
  -1   3  -8 71.3452 27.8574  14
  -2  -1   8 139.156 27.2519  19
  -3   1  -8 169.010 28.7356  15
  -1  -2  -8 122.746 28.6964  18
  -1   3  -8 63.3841 28.0969  15
  -3   2  -8 105.095 28.4991  15
  -3   1  -8 146.197 29.7715  14
   1   2  -8 154.831 28.8243  15
  -2   3  -8 121.540 29.4172  14
  -2  -1  -8 55.3205 28.0185  18
   3  -2   8 149.564 31.0498  19
  -1   3  -9 2063.09 90.9559  85
  -1   3  -9 1967.58 90.7534  84
   3  -1  -9 1907.10 89.9166  85
   3  -1  -9 1923.91 111.258  82
  -3   2  -9 1834.44 110.241  82
  -2  -1  -9 2086.62 91.5095  85
  -3   2  -9 2012.75 91.0028  85
   2   1  -9 2000.90 112.727  82
   3  -2  -9 1899.37 110.277  82
  -3   2  -9 2026.96 92.4308  86
  -2  -1  -9 1869.41 108.769  82
  -3   1  -9 2101.45 91.0422  85
  -3   1  -9 2129.42 92.4076  86
  -2   3  -9 1838.31 101.345  83
   2   1  -9 1987.08 90.9328  85
  -2   3  -9 2135.52 91.3733  85
  -3   1  -9 2068.82 90.9938  84
  -2   3  -9 1884.59 111.746  82
  -3   2  -9 1752.20 101.544  83
   2  -3  -9 2000.23 95.7556  86
   1  -3  -9 1912.22 91.1199  84
  -3   1  -9 1915.64 109.249  82
  -2   3  -9 2166.72 94.0681  86
   1  -3  -9 2044.27 98.3959  83
   1   2  -9 2090.36 101.994  83
  -1   3  -9 1969.22 99.9634  83
   1   2  -9 2019.78 90.7022  85
   1  -3  -9 1981.65 94.9580  86
  -1  -2  -9 1852.27 99.1860  83
  -2  -1  -9 1896.84 101.058  83
  -1  -2  -9 1869.93 89.9704  85
  -1  -2  -9 2112.72 94.4215  86
  -3   1  -9 1833.87 102.457  83
  -3   2  -9 1900.05 91.0710  84
   1   2  -9 1717.34 110.750  82
  -1   3  -9 2069.10 94.2900  86
  -1   3  -9 2114.83 111.718  82
  -2  -1  -9 1993.07 91.5817  84
   1   2  -9 1990.65 91.0066  84
  -2  -1  -9 1946.95 92.7287  86
  -1  -2  -9 2146.76 91.4459  84
   2  -3  -9 1966.79 98.8021  83
   1   2  -9 2091.52 95.4793  86
  -2   3  -9 2048.29 90.6655  84
   2   1  -9 1903.64 90.9256  84
   3  -1   9 2228.70 90.5324  21
   3  -2   9 2050.78 91.6386  19
  -2  -1   9 2126.41 89.9890  19
   3  -2   9 2087.93 90.0678  21
   2  -3   9 2226.18 89.2356  21
  -1  -2   9 2244.85 89.8959  19
   1  -3   9 2034.49 88.7415  21
   1   2   9 2394.32 91.9508  21
  -1  -2   9 2214.24 89.6172  21
   3  -1   9 2333.70 89.9465  20
  -3   1   9 2463.42 91.1927  21
   1  -3   9 2156.41 90.5601  19
   2   1   9 2087.42 90.5666  21
  -2  -1   9 2121.10 89.5508  21
   3  -2   9 2110.91 89.9248  20
   2  -3   9 2265.10 91.0544  19
  -3   2  -9 2064.76 91.3486  74
   2   1  -9 2087.24 90.5916  74
  -3   1  -9 2084.42 91.3228  73
  -2   3  -9 2155.07 93.0847  71
   1   2  -9 2235.42 91.2079  74
  -1  -2  -9 2098.96 92.8464  71
   1   2  -9 2012.01 90.2465  73
  -3   2  -9 1990.44 91.7257  71
  -3   1  -9 2079.87 91.1267  74
   3  -1  -9 1994.07 90.2363  74
  -1   3  -9 2122.88 91.3546  74
  -2  -1  -9 2062.84 91.5895  73
  -2   3  -9 2120.45 91.6750  74
  -2   3  -9 1990.20 90.5751  73
  -2  -1  -9 1917.81 92.2702  71
  -1   3  -9 2067.46 92.3007  71
  -1   3  -9 2136.97 90.6044  73
  -1  -2  -9 1990.82 90.9784  73
  -3   2  -9 1899.02 90.4700  73
  -3   1  -9 2183.10 92.6310  71
  -1   3  -9 2039.13 93.2726   3
  -2   3  -9 2142.85 93.2609   3
   1   2  -9 2130.89 92.9931   3
  -2  -1  -9 2157.86 92.8010  18
  -1   3  -9 2120.69 92.6512  18
   2   1  -9 2111.30 91.6167  15
  -1   3  -9 2109.53 91.3615  14
  -3   2  -9 2145.13 92.2989  18
  -1   3  -9 2111.27 91.8929  15
  -2  -1  -9 2117.37 91.7187  14
  -3   2  -9 2175.27 91.5836  15
  -3   1  -9 2103.79 91.5919  14
   1   2  -9 2261.78 92.3748  15
  -3   1  -9 2120.74 92.4554  18
  -3   2  -9 2121.63 91.2852  14
  -2   3  -9 2210.36 91.8820  15
  -1  -2  -9 2203.08 92.5763  18
  -2   3  -9 2133.16 92.0578  14
  -3   1  -9 2159.84 91.3566  15
  -2   3  -9 2254.12 93.5273  18
  -1  -2 -10 561.298 40.1653  85
  -2   3 -10 658.127 42.2430  85
   2   1 -10 463.916 41.2787  84
  -3   2 -10 526.685 69.5621  82
  -2  -1 -10 474.962 44.0737  86
   3  -1 -10 505.437 73.8185  82
  -2   3 -10 505.807 59.1796  83
   1  -3 -10 537.458 46.3916  86
  -2  -1 -10 430.699 41.2760  85
  -2  -1 -10 518.298 43.4324  84
   3  -1 -10 585.816 40.0142  85
  -2   3 -10 678.365 45.0341  86
  -1  -2 -10 638.221 45.7448  86
  -3   1 -10 483.414 60.0988  83
  -3   1 -10 590.217 68.3643  82
   1  -3 -10 541.254 53.9022  83
  -1  -2 -10 620.424 42.9826  84
  -1   3 -10 452.454 40.7037  85
  -1   3 -10 538.481 71.7454  82
  -3   2 -10 504.470 42.0907  85
   1   2 -10 727.540 42.2035  85
  -1  -2 -10 623.011 56.5813  83
   2  -3 -10 574.797 49.7547  86
  -3   2 -10 449.587 42.3226  84
  -1   3 -10 496.523 57.6452  83
   2   1 -10 560.764 75.4115  82
  -2   3 -10 646.406 42.7881  84
   3  -2 -10 509.821 72.7412  82
  -2  -1 -10 455.435 55.8058  83
  -3   2 -10 504.326 44.6628  86
  -3   1 -10 706.027 43.3411  85
  -3   2 -10 541.987 57.7613  83
   2  -3 -10 568.617 54.8115  83
  -3   1 -10 664.410 43.5344  84
  -1   3 -10 446.448 45.3740  86
   1   2 -10 553.477 40.8947  84
  -2  -1 -10 463.958 69.2310  82
  -1   3 -10 531.369 40.6003  84
  -3   1 -10 642.250 46.0578  86
   1   2 -10 462.526 72.3333  82
  -2   3 -10 565.752 74.0060  82
   2   1 -10 514.727 41.1923  85
   1   2  10 655.171 41.8774  21
   3  -2  10 578.495 39.0925  21
   1  -3  10 585.600 37.0909  21
   2  -3  10 590.708 36.4938  21
   3  -2  10 606.700 43.6614  19
  -1  -2  10 613.945 40.2604  19
   1  -3  10 592.461 39.6591  19
  -1   3  10 558.052 40.9877  21
  -2  -1  10 521.588 38.1975  21
   2   1  10 584.411 40.2762  20
  -2  -1  10 577.566 39.5100  19
   2  -3  10 609.118 41.4738  19
  -3   2  10 635.811 42.5767  21
   3  -1  10 599.703 37.7820  20
   3  -1  10 595.503 39.9931  21
   3  -2  10 613.729 39.2684  20
  -1  -2  10 574.800 38.7601  21
   2   1  10 611.732 41.3756  21
   2  -3  10 674.570 39.3778  20
  -3   1  10 593.083 39.8513  21
  -3   2 -10 484.625 41.7684  73
  -3   1 -10 654.102 43.9306  71
  -3   2 -10 483.183 42.7407  71
   1   2 -10 585.076 40.3468  73
  -1  -2 -10 607.831 44.2048  71
  -3   2 -10 506.860 42.3801  74
  -1   3 -10 435.983 39.4169  73
  -2   3 -10 661.911 42.5946  74
  -2  -1 -10 446.623 43.8109  71
  -2   3 -10 654.464 41.8687  73
   2   1 -10 516.340 41.2398  74
  -3   1 -10 631.448 42.3234  73
  -1   3 -10 538.363 41.9610  74
  -1   3 -10 537.398 43.4473  71
   1   2 -10 628.341 42.2080  74
  -2  -1 -10 468.021 41.9191  73
  -3   1 -10 682.849 43.0738  74
  -2   3 -10 631.281 44.6857  71
  -2   3 -10 686.980 46.6215   3
  -1   3 -10 511.785 44.4500   3
  -3   2 -10 467.020 42.6926  14
  -3   2 -10 531.204 42.0145  15
  -3   1 -10 629.370 46.0903  18
  -3   1 -10 639.838 43.2318  14
  -1   3 -10 484.133 40.6657  14
  -2   3 -10 654.499 45.4169  18
  -1   3 -10 497.883 42.1214  15
  -3   2 -10 459.699 45.2715  18
  -2  -1 -10 531.674 42.8070  18
  -2   3 -10 688.270 42.3611  14
  -2   3 -10 655.368 43.7378  15
   1   2 -10 614.805 42.4744  15
  -3   2 -11 1092.95 62.2170  71
  -3   1 -11 1121.87 60.5783  73
  -3   1 -11 1061.27 59.6762  74
  -3   1 -11 1079.85 62.0567  71
  -2  -1 -11 1058.66 62.2265  71
  -1   3 -11 1007.73 59.6432  74
  -2  -1 -11 1005.88 59.0825  73
  -3   2 -11 1036.45 59.1779  73
  -1   3 -11 1018.05 58.4217  73
   2   1 -11 1035.06 58.4854  74
  -2   3 -11 1077.17 61.7770  71
  -2   3 -11 1083.99 60.8076  74
  -3   2 -11 1031.47 60.4748  74
  -1  -2 -11 1096.01 62.3394  71
  -2   3 -11 1113.39 59.8646  73
   1   2 -11 1135.52 59.7359  74
  -1  -2 -11 1160.07 66.1066  86
  -1   3 -11 1040.95 59.6941  85
  -3   1 -11 1146.17 62.4980  84
   1   2 -11 1029.26 91.0733  82
  -3   2 -11 1046.63 88.2027  82
   2   1 -11 1031.00 88.4074  82
   1   2 -11 1099.42 59.4106  84
  -3   2 -11 1062.42 73.2782  83
  -2   3 -11 1145.22 60.0594  84
   1   2 -11 1130.07 60.1322  85
  -2  -1 -11 1079.55 61.9210  84
  -3   2 -11 987.716 59.7813  84
  -1   3 -11 1048.02 75.1585  83
   1  -3 -11 1092.43 65.5918  86
   2   1 -11 1093.16 58.9285  85
  -1   3 -11 966.845 58.5557  84
  -2   3 -11 1140.76 60.7506  85
  -1  -2 -11 944.430 72.7569  83
  -3   1 -11 1014.32 64.9252  86
  -3   2 -11 1061.83 60.1501  85
  -1  -2 -11 1150.14 61.4377  84
  -3   1 -11 1051.37 73.8890  83
  -3   1 -11 1044.60 85.0524  82
   1  -3 -11 922.856 71.7564  83
  -2  -1 -11 1004.22 59.1809  85
  -2  -1 -11 1112.91 73.7872  83
  -2   3 -11 1076.06 76.2177  83
  -2   3 -11 1073.07 64.4325  86
  -2   3 -11 1148.61 87.2380  82
  -2  -1 -11 1114.37 63.3833  86
  -1   3 -11 988.207 63.0554  86
  -1   3 -11 957.983 89.2582  82
   3  -1 -11 1018.16 88.6460  82
  -3   1 -11 1081.49 60.7536  85
  -3   2 -11 1136.53 64.0651  86
  -3   1 -11 1226.90 63.0242  18
  -2   3 -11 1098.15 59.6369  14
  -3   2 -11 1091.72 60.5630  14
  -2   3 -11 1154.75 61.0372  15
  -3   2 -11 1142.51 62.4654  18
  -3   1 -11 1204.79 60.4875  14
  -1   3 -11 1119.78 60.8788  15
   3  -1  11 1212.79 62.0172  19
  -2  -1  11 1124.75 57.8462  21
  -2  -1  11 1238.11 58.7678  19
   1   2  11 1204.02 60.7104  21
   3  -2  11 1155.08 58.0479  20
  -1  -2  11 1163.10 58.4961  19
   2  -3  11 1151.39 59.8193  19
  -1   3  11 1347.74 60.5946  21
  -2   3  11 1220.82 59.9157  21
   3  -2  11 1182.45 57.7463  21
   3  -2  11 1244.41 61.9135  19
   3  -1  11 1126.22 57.4380  20
   2   1  11 1193.02 59.2528  20
   3  -1  11 1100.46 58.8013  21
   1   2  11 1131.53 59.9816  20
   2   1  11 1252.86 59.9163  21
   1  -3  11 1367.40 61.2758  19
  -1  -2  11 1096.67 57.4409  21
  -3   1  11 1245.94 59.6765  21
   2  -3  11 1076.25 57.5815  20
  -3   2  11 1143.96 60.4544  21
  -2   3 -12 356.374 40.3205  85
  -2  -1 -12 380.175 46.8646  86
  -1   3 -12 373.687 46.1657  86
  -3   2 -12 318.841 40.0776  84
  -2   3 -12 401.742 40.3650  84
  -2  -1 -12 386.002 43.4661  84
  -1   3 -12 449.855 76.6659  82
  -3   1 -12 403.249 43.1384  84
   1   2 -12 337.138 39.1425  85
  -1  -2 -12 309.694 47.9320  86
   1   2 -12 415.548 80.4894  82
  -3   1 -12 510.286 62.4973  83
  -1   3 -12 358.047 41.7655  85
  -1   3 -12 334.527 57.7383  83
  -3   1 -12 449.696 47.8761  86
  -1   3 -12 321.422 40.1488  84
   2   1 -12 378.358 38.9472  85
  -3   2 -12 205.209 71.0768  82
  -3   1 -12 342.687 71.4565  82
  -1  -2 -12 427.607 59.4073  83
  -3   2 -12 279.015 59.0292  83
  -2   3 -12 369.305 60.6463  83
  -2   3 -12 365.002 76.3658  82
  -3   2 -12 293.124 40.4665  85
   2   1 -12 380.396 77.0713  82
  -2   3 -12 454.762 47.4920  86
  -3   1 -12 349.457 40.9038  85
  -2  -1 -12 314.637 60.9207  83
   1   2 -12 411.693 41.0786  84
   1  -3 -12 364.144 57.6623  83
  -1  -2 -12 327.744 40.6521  84
  -3   2 -12 430.547 48.8029  86
  -1   3 -12 348.840 38.4469  73
  -3   1 -12 366.098 40.7760  73
  -2   3 -12 387.810 40.2114  73
  -2   3 -12 361.274 44.2290  71
  -1   3 -12 372.611 40.9699  74
  -3   2 -12 401.704 45.1673  71
  -2   3 -12 407.869 42.2527  74
  -3   2 -12 363.560 40.3205  74
  -2  -1 -12 385.323 44.1736  71
  -3   1 -12 376.772 43.3496  71
   1   2 -12 414.730 39.8182  74
  -3   2 -12 391.132 41.0488  73
   2   1  12 387.750 41.3046  21
  -3   2  12 358.716 40.7104  21
   2  -3  12 465.820 43.9920  19
  -1  -2  12 414.811 42.0175  19
   3  -2  12 412.578 44.8317  19
  -1   3  12 438.874 38.1383  21
  -3   1  12 362.765 39.2848  21
   2   1  12 441.377 37.8535  20
   3  -1  12 339.633 42.4918  19
   2  -3  12 461.018 38.2186  20
  -3   1  12 376.377 40.1749  19
  -1  -2  12 369.899 37.5011  21
   1  -3  12 420.970 38.0607  20
  -2   3  12 439.808 39.0895  21
   1  -3  12 531.323 41.9189  19
  -2  -1  12 395.815 39.7069  19
   3  -2  12 422.842 37.3124  20
   3  -1  12 366.116 39.0794  21
  -2  -1  12 385.126 37.1701  21
   1   2  12 413.160 40.1986  20
   1   2  12 452.977 42.6308  21
   3  -1  12 445.245 35.7189  20
  -3   2 -13 527.770 55.2892  86
   1   2 -13 604.558 84.0876  82
  -2   3 -13 616.757 56.5939  86
  -2  -1 -13 578.097 48.5098  84
  -1  -2 -13 695.842 67.4650  83
  -2  -1 -13 558.185 55.4071  86
  -1   3 -13 474.660 47.8087  84
  -1   3 -13 550.752 81.8590  82
  -3   1 -13 542.308 54.6145  86
  -2   3 -13 597.651 85.0309  82
  -3   2 -13 634.663 82.9157  82
  -2  -1 -13 742.389 68.6009  83
  -3   1 -13 624.559 68.6705  83
  -1   3 -13 580.786 48.4581  85
  -3   2 -13 453.356 49.5273  84
  -2   3 -13 580.432 67.2874  83
  -3   1 -13 629.708 48.7953  85
  -3   1 -13 547.787 50.0815  84
  -2   3 -13 754.823 50.7088  84
   1   2 -13 615.027 46.8782  85
  -3   2 -13 460.598 64.7166  83
   2   1 -13 612.634 83.2759  82
  -1  -2 -13 682.728 55.8657  86
  -2   3 -13 600.853 49.7167  85
  -3   2 -13 574.409 48.8335  85
  -3   1 -13 550.178 48.5214  73
  -2   3 -13 710.542 49.6232  74
  -3   2 -13 551.809 48.3791  73
  -2   3 -13 577.349 47.1864  73
  -1   3 -13 676.798 48.6797  74
  -3   1 -13 568.776 52.4581  71
  -3   2 -13 550.340 51.4324  71
  -3   2  13 806.606 51.8109  19
   2  -3  13 650.865 53.1114  19
  -1  -2  13 707.082 50.6865  19
   2  -3  13 680.476 44.7316  22
   3  -2  13 680.644 45.0774  23
   1  -3  13 780.479 46.7631  22
  -2  -1  13 759.171 52.2369  19
   3  -1  13 593.525 44.8634  20
   1   2  13 630.907 47.8192  20
   2  -3  13 645.561 45.0647  23
  -3   1  13 717.360 50.2716  19
   1  -3  13 754.327 46.7684  20
   3  -2  13 772.262 46.4751  20
   3  -1  13 756.571 54.7122  19
   3  -2  13 721.529 53.8562  19
   2   1  13 825.489 55.8013  19
   1  -3  13 698.056 47.7361  19
   2   1  13 748.894 47.1865  20
   2  -3  13 696.727 46.8862  20
   2  -3  14 115.101 39.0881  19
   2  -3  14 104.187 34.8696  22
   3  -2  14 108.938 48.2449  19
   1  -3  14 203.316 35.6781  22
  -3   2  14 128.335 42.4242  19
   3  -2  14 143.400 34.3334  20
  -1  -2  14 82.4235 37.4390  20
   1   2  14 160.372 37.9211  20
   1  -3  14 133.590 37.4197  19
   1  -3  14 103.981 36.3253  20
  -3   1  14 55.5372 40.5475  19
   3  -2  14 113.402 37.4966  22
   3  -2  14 142.100 39.3830  26
  -1  -2  14 130.851 36.9987  19
   3  -2  14 190.388 35.7650  23
   3  -1  14 210.558 47.2591  19
   2   1  14 221.924 46.7756  19
  -1   3  14 173.344 37.6968  20
  -2  -1  14 133.704 37.6505  19
   2  -3  14 151.669 36.1896  20
   2   1  14 104.739 35.2309  20
   3  -1  14 162.243 35.9268  23
   3  -1  14 138.100 32.8441  20
   1   2  14 92.8550 44.6656  19
  -1   3  14 142.407 43.1868  19
  -2   3  14 172.108 43.7676  19
  -1   3 -14 145.875 39.2588  84
  -2  -1 -14 145.338 49.4540  86
  -1   3 -14 105.191 80.4609  82
  -1  -2 -14 155.473 59.1349  83
  -2   3 -14 131.659 80.0123  82
   1   2 -14 140.234 80.4140  82
  -3   1 -14 82.4322 40.5679  84
  -3   2 -14 37.0666 45.4230  86
  -2   3 -14 83.1460 40.2898  84
  -3   1 -14 79.9679 45.9098  86
  -3   2 -14 80.8282 58.0937  83
  -2  -1 -14 151.878 61.3088  83
  -1   3 -14 109.307 37.7425  85
  -3   2 -14 71.9844 40.0566  84
  -3   2 -14 113.680 36.2025  85
  -2   3 -14 112.866 38.7850  85
  -3   1 -14 150.001 62.4867  83
   3  -2  15 42.1797 38.8962  22
   3  -1  15 6.79068 40.2120  22
   2  -3  15 64.0379 36.7211  22
   2   1  15 25.0642 40.2473  23
   3  -2  15-17.2198 35.2759  20
   3  -1  15 78.0576 39.1577  23
   3  -2  15 5.05684 38.2741  23
  -2  -1  15-37.7139 41.2138  20
   3  -1  15 21.4051 43.8030  26
  -2   3 -15-25.9080 36.7466  85
  -3   2 -15 24.1642 39.0900  84
  -3   1 -15 29.8217 48.5308  86
  -1   3 -15 43.5307 79.9424  82
   1   2  16-1.53686 42.1493  23
   3  -2  16-14.0212 40.5533  22
   3  -1  16 12.9702 42.0385  23
   2   1  16-20.1285 43.9519  22
   2   1  16 15.1145 42.7651  23
   3  -1  16 44.0948 43.1220  22
   0   3   0 34301.9 1361.95  11
   0  -3   0 34575.1 1361.50   9
  -3   0   0 34294.9 1361.61  16
  -3   0   0 33618.7 1362.41  17
   0   3   0 34249.1 1361.43   9
   0  -3   0 35396.9 1362.06  11
  -3   0   0 34616.0 1362.79   1
   3   0   0 33441.7 1361.61   2
  -3   0   0 34032.2 1361.72   2
   0   3   0 34101.3 1361.93   6
   3   0   0 35019.3 1363.05   1
  -3   3   0 37562.6 1361.64  78
   3   0   0 36819.1 1362.51  81
   0   3   0 36138.0 1361.68  79
  -3   0   0 35716.1 1364.28  76
   0   3   0 33932.6 1362.52  75
  -3   3   0 36746.8 1364.17  70
   3   0   0 35994.8 1362.12  77
  -3   0   0 38213.1 1364.79  72
   0  -3   0 36211.1 1362.82  75
   3   0   0 36283.3 1364.36  72
   3  -3   0 37853.1 1364.61  70
  -3   0   0 34464.7 1360.33  21
   0   3   0 34037.5 1360.51  20
  -3   3   0 36154.5 1364.11  31
   3   0   0 35763.1 1362.80  25
  -3   0   0 33211.1 1363.87  29
   3   0   0 36511.1 1360.97  22
   3   0   0 35056.6 1363.20  30
  -3   0   0 34843.3 1362.99  30
  -3   0   0 33414.6 1363.58  28
   3   0   0 34051.1 1360.89  26
   0  -3   0 34035.2 1361.88  24
   3   0   0 38373.2 1364.21  69
  -3   0   0 35051.0 1364.02  59
   0  -3   0 36297.6 1363.02  60
   3   0   0 36421.2 1362.92  62
   3   0   0 34681.1 1363.91  59
  -3   0   0 34958.6 1362.72  62
   0   3   0 32923.3 1362.76  64
  -3   0   0 36492.3 1361.79  61
   3  -3   0 37645.7 1364.40  65
  -3   3   0 35446.5 1363.79  65
   3   0   0 35417.5 1361.68  61
   3   0   0 36587.6 1362.82  58
   0  -3   0 34542.0 1363.01  64
   0   3   0 35424.0 1362.08  63
   0   3   0 34874.8 1362.65  66
   0   3   0 36877.7 1362.71  68
   3  -3   0 36685.4 1363.84  51
   0   3   0 36400.6 1362.47  49
  -3   3   0 36596.5 1361.55  57
   3  -3   0 37003.0 1363.28  55
   3  -3   0 34100.0 1361.45  53
  -3   3   0 35027.5 1361.46  47
   3   0   0 36895.1 1362.71  45
   3  -3   0 33324.4 1361.46  54
  -3   3   0 35682.1 1363.84  50
  -3   3   0 34417.7 1362.84  55
   0   3   0 35579.1 1361.99  46
   0  -3   0 33770.9 1362.20  56
  -3   0   0 34599.1 1364.10  52
   3  -3   0 36024.4 1364.16  50
  -3   0   0 35030.0 1364.13  48
  -3   3   0 34995.8 1361.46  54
   3  -3   0 34614.7 1361.38  34
  -3   3   0 36245.4 1363.81  37
  -3   3   0 34678.7 1363.01  33
  -3   0   0 35317.7 1361.40  44
   3  -3   0 35564.8 1363.88  32
  -3   0   0 35010.0 1363.63  38
   3   0   0 35742.9 1362.95  36
  -3   0   0 36003.6 1361.58  43
  -3   3   0 36660.8 1361.59  42
   3  -3   0 35334.7 1363.61  33
  -3   3   0 36102.4 1363.67  32
  -3   3   0 35621.0 1363.91  40
   0   3   0 34296.7 1362.02  35
  -3   0  -1 163866. 6686.02  17
   0  -3   1 171992. 6685.67  11
   0   3   1 163586. 6685.57  11
   0   3  -1 167989. 6685.66  11
   0   3   1 173613. 6684.74  12
  -3   0   1 163437. 6685.89  17
   0   3   1 174079. 6685.20   9
   0  -3  -1 175051. 6685.74  11
   0  -3   1 168410. 6685.21   9
   0   3  -1 172913. 6684.35  18
   0  -3  -1 168913. 6685.20   9
   3   0  -1 173383. 6684.25  15
  -3   0  -1 172947. 6685.38  16
   0  -3   1 170897. 6684.69  12
   0  -3  -1 172895. 6684.38  18
  -3   0  -1 170447. 6684.25  15
   0   3  -1 171361. 6685.15   9
  -3   0   1 172209. 6685.35  16
   3   0   1 164635. 6685.25   2
  -3   0  -1 170522. 6685.42   2
   0  -3  -1 172474. 6684.61   5
  -3   0   1 169974. 6685.41   2
   3   0   1 175800. 6684.41   8
  -3   0  -1 176322. 6686.50   1
   3   0  -1 164515. 6685.28   2
   3   0  -1 175882. 6686.69   1
   3   0   1 166652. 6686.37   1
  -3   0   1 176465. 6684.40   8
   0   3   1 167640. 6685.61   6
   0   3  -1 170402. 6685.67   6
  -3   0   1 169807. 6686.25   1
  -3   3   1 172885. 6685.22  79
  -3   0   1 175047. 6684.21  85
   0  -3   1 179003. 6685.13  80
   0   3  -1 168019. 6684.94  80
   0  -3   1 172599. 6684.28  86
   3  -3  -1 173705. 6685.41  79
   0  -3  -1 176347. 6685.99  81
   0   3   1 169351. 6685.71  81
   3   0  -1 174969. 6685.15  78
  -3   0   1 179946. 6685.13  78
   3  -3   1 175882. 6685.11  78
   3   0   1 173750. 6684.70  82
   0  -3   1 177518. 6685.06  83
   3  -3  -1 176450. 6685.55  80
  -3   0   1 169266. 6685.80  81
   0   3   1 176969. 6684.61  84
  -3   3   1 173684. 6685.34  80
  -3   0  -1 180700. 6684.38  85
   3   0  -1 177457. 6685.24  82
   0  -3   1 175367. 6685.18  79
   0  -3  -1 174031. 6684.46  86
   3   0   1 176748. 6687.28  76
   0   3   1 173490. 6685.87  77
  -3   0   1 173904. 6685.46  77
   3   0   1 171099. 6684.34  74
  -3   3   1 165531. 6687.77  70
   0  -3  -1 175034. 6686.05  77
   0  -3  -1 178474. 6685.49  72
   0  -3  -1 190241. 6686.27  70
   0  -3   1 166896. 6685.96  75
   3   0  -1 181250. 6684.17  74
  -3   0  -1 177891. 6685.62  70
   0   3   1 175100. 6686.59  75
   3  -3  -1 189825. 6687.53  76
   3  -3  -1 189470. 6686.56  72
  -3   0   1 157717. 6687.45  72
   0   3   1 175436. 6684.36  71
   0  -3   1 170609. 6684.14  71
   0  -3  -1 173209. 6684.42  71
  -3   3  -1 168789. 6685.07  26
  -3   0  -1 167886. 6686.72  28
  -3   3  -1 169397. 6686.67  31
   3   0   1 168307. 6685.25  27
   3   0   1 166207. 6687.03  29
   3   0   1 169825. 6685.09  23
   3   0   1 172183. 6684.51  21
   3   0   1 166777. 6686.90  28
   3  -3   1 172652. 6687.09  31
  -3   0  -1 168477. 6685.23  27
   3   0   1 172351. 6684.85  22
  -3   0  -1 161227. 6685.03  23
  -3   0   1 161082. 6686.40  25
   0  -3  -1 165269. 6686.07  30
   0   3  -1 175173. 6684.27  22
   0   3   1 169127. 6685.39  31
  -3   3  -1 168659. 6684.94  19
   3  -3  -1 183796. 6686.36  25
  -3   0  -1 176795. 6685.21  20
   3  -3   1 173347. 6687.10  24
   3  -3  -1 176963. 6684.53  30
  -3   3  -1 175476. 6686.81  24
   3   0   1 163633. 6686.45  30
   3  -3  -1 173740. 6685.44  28
  -3   0  -1 172574. 6686.89  29
  -3   3   1 171487. 6685.74  29
   3  -3  -1 175131. 6685.15  66
   3   0   1 167914. 6686.30  62
   0  -3  -1 176675. 6686.89  60
   0   3  -1 179689. 6684.81  61
   3   0   1 163987. 6685.44  63
   3   0   1 179309. 6685.49  61
   3   0   1 168952. 6687.24  59
  -3   0  -1 176028. 6685.74  63
  -3   0  -1 168229. 6685.50  65
   3   0  -1 158193. 6686.86  69
  -3   3   1 164699. 6687.58  65
   0  -3  -1 163736. 6686.27  67
   0   3   1 171980. 6686.39  64
  -3   3   1 174991. 6685.12  68
   0   3   1 177131. 6686.57  60
   3  -3  -1 171770. 6684.70  62
   0  -3  -1 175420. 6685.73  58
   0  -3  -1 172985. 6686.17  69
   3   0  -1 182245. 6685.06  66
   0  -3   1 169206. 6686.09  68
  -3   3  -1 177591. 6686.27  60
  -3   0   1 164043. 6686.05  58
   0  -3  -1 172760. 6685.57  62
   3   0  -1 176494. 6686.23  64
   0  -3  -1 178623. 6685.93  65
   3  -3  -1 182384. 6685.50  68
   3   0  -1 169921. 6686.91  67
   0  -3   1 170153. 6685.43  63
   0  -3   1 167917. 6686.28  66
  -3   0   1 167401. 6687.21  69
   0   3  -1 168508. 6685.90  68
   3  -3   1 174901. 6686.37  60
   3  -3  -1 181029. 6686.33  59
   3  -3  -1 176921. 6686.81  52
   3  -3  -1 180174. 6685.75  49
  -3   3   1 176627. 6685.96  48
   3   0   1 175761. 6687.43  48
  -3   3   1 172316. 6684.84  46
   3   0  -1 169279. 6684.92  57
   0   3  -1 167524. 6684.93  53
  -3   3   1 178375. 6685.50  49
   0   3  -1 166663. 6684.79  54
  -3   3   1 171796. 6687.25  51
   0   3   1 161125. 6685.28  45
  -3   0  -1 180963. 6685.61  55
  -3   3   1 175526. 6686.34  52
  -3   0   1 170626. 6684.86  57
   3   0   1 176323. 6687.32  52
   0  -3  -1 173916. 6685.06  55
  -3   0  -1 175778. 6686.78  51
  -3   3   1 173708. 6685.27  47
   0   3  -1 167851. 6684.88  47
  -3   3   1 177317. 6685.36  54
   0   3   1 170717. 6685.79  56
   0  -3   1 172797. 6685.81  49
  -3   3  -1 168257. 6684.99  57
  -3   3   1 172142. 6685.21  53
   0  -3  -1 174686. 6685.87  50
   3  -3   1 171206. 6685.05  57
   3  -3  -1 178824. 6686.42  48
   3   0  -1 166901. 6685.32  56
   3  -3   1 167955. 6686.95  50
  -3   3   1 179592. 6685.18  34
   3  -3  -1 179896. 6685.44  38
   0   3  -1 167803. 6684.73  42
   0  -3   1 166816. 6685.55  35
   0   3  -1 169596. 6685.09  34
   0  -3  -1 177783. 6685.29  37
  -3   0  -1 175284. 6686.29  32
  -3   0  -1 178435. 6687.04  41
  -3   0   1 162728. 6686.39  36
   0  -3  -1 175730. 6684.98  32
  -3   0  -1 171049. 6686.51  33
   0  -3  -1 164070. 6685.60  38
   0  -3  -1 175302. 6685.76  40
   3   0  -1 171119. 6684.25  42
  -3   0   1 162413. 6686.08  39
   0  -3  -1 172493. 6686.36  39
  -3   3  -1 170426. 6684.84  44
  -3   0  -1 179673. 6686.18  37
  -3   3  -1 167427. 6684.72  43
   3  -3  -1 182588. 6685.51  36
   3  -3   1 166266. 6686.79  32
  -3   3   1 174780. 6686.77  41
  -3   0   1 172686. 6685.11  44
  -3   0  -2 146624. 5634.39  17
   3   0  -2 150609. 5633.47  13
   0  -3  -2 148927. 5633.26  18
  -3   0   2 132808. 5633.95  17
  -3   0  -2 147613. 5633.68  16
   0  -3  -2 148594. 5634.06  11
   0   3   2 149868. 5634.15  12
   0  -3   2 148270. 5634.04  12
   0   3   2 147519. 5633.46   9
   0   3  -2 154694. 5633.31  18
   0   3   2 141611. 5633.91  11
  -3   0  -2 149675. 5634.50  10
   0   3  -2 145710. 5634.00  11
   0   3   2 148888. 5633.30  14
   0   3  -2 144507. 5633.43   9
   3   0  -2 152130. 5633.11  15
   0  -3   2 145927. 5633.97  11
  -3   0  -2 150201. 5633.10  15
  -3   0   2 143402. 5633.63  16
  -3   0   2 148994. 5633.35   8
  -3   0  -2 143099. 5633.14   3
  -3   0  -2 152325. 5634.79   1
   0  -3  -2 155094. 5633.62   5
   3   0  -2 154476. 5635.24   1
  -3   0  -2 149701. 5634.47   7
   3   0   2 142075. 5633.57   2
   0   3   2 143958. 5633.92   6
   3   0   2 150830. 5633.39   8
   3   0  -2 141346. 5633.57   2
  -3   0   2 139348. 5634.33   1
   0  -3  -2 142412. 5633.47   9
   3   0  -2 149220. 5633.78   5
   0  -3   2 141411. 5633.48   9
   0   3  -2 147422. 5634.00   6
   3   0  -2 144268. 5633.14   3
  -3   0  -2 149652. 5633.80   2
  -3   0   2 145006. 5633.72   2
   3   0   2 139853. 5634.68   1
  -3   0  -2 151165. 5633.18  85
  -3   3   2 147140. 5634.10  83
  -3   0   2 164917. 5633.93  84
   3   0  -2 148147. 5634.72  82
   0  -3  -2 144297. 5633.35  84
   0   3  -2 151630. 5633.35  86
   0  -3   2 147795. 5634.17  83
   0  -3   2 147732. 5633.10  86
  -3   3   2 146945. 5634.19  86
   0  -3  -2 149538. 5633.37  86
  -3   3   2 144600. 5633.79  79
  -3   3   2 149167. 5633.96  80
   3   0  -2 146889. 5633.00  85
  -3   0  -2 143766. 5634.00  82
   3   0   2 150095. 5634.28  82
   0   3   2 163954. 5634.07  85
  -3   0   2 149112. 5633.60  78
   0   3   2 144335. 5634.28  81
  -3   0   2 147729. 5632.96  85
   0   3   2 148114. 5633.34  84
  -3   0   2 155501. 5633.49  73
   3   0   2 142040. 5633.50  70
   0  -3   2 148084. 5632.98  71
  -3   0   2 145002. 5632.86  74
   0   3   2 149951. 5633.21  71
  -3   3  -2 145687. 5633.30  74
   0   3   2 144538. 5634.41  77
   0   3  -2 147806. 5632.98  73
   3   0   2 136229. 5633.44  75
  -3   3   2 140169. 5634.44  72
   3   0  -2 150225. 5632.95  74
   0   3  -2 151291. 5633.17  71
   0   3   2 150839. 5633.39  73
  -3   0  -2 144264. 5633.09  74
   3   0   2 146196. 5633.13  74
   0   3   2 141513. 5634.30  70
   0  -3  -2 149926. 5633.32  71
  -3   3   2 142512. 5635.54  76
  -3   0  -2 151396. 5633.26  73
   3   0   2 143698. 5633.66  20
   3  -3   2 142330. 5633.51  26
  -3   0  -2 146337. 5633.69  20
  -3   3   2 147001. 5634.57  25
   3   0   2 145977. 5635.46  28
   3  -3   2 144392. 5633.27  23
   0   3   2 134995. 5633.17  29
   3  -3   2 148730. 5633.67  19
   3   0   2 146317. 5633.27  21
   3  -3   2 143757. 5635.24  31
   3  -3   2 144573. 5633.52  22
  -3   3  -2 146836. 5633.13  20
   3   0   2 142917. 5633.74  27
  -3   3  -2 145869. 5633.59  19
   3   0   2 143697. 5635.36  29
   3  -3   2 145399. 5635.31  24
   3   0   2 144813. 5633.66  23
   0   3  -2 141650. 5633.06  21
   0   3  -2 161754. 5633.71  19
   0  -3   2 141953. 5632.65  22
   0   3   2 131768. 5633.08  59
  -3   0   2 141861. 5635.42  67
   0   3   2 147188. 5634.00  58
   0   3   2 140284. 5633.99  65
  -3   0   2 147453. 5632.86  68
  -3   0   2 142659. 5634.57  64
  -3   0   2 145559. 5633.26  66
   0   3   2 145910. 5634.58  67
   3  -3   2 145331. 5634.45  60
   0  -3   2 151966. 5633.01  61
  -3   3   2 142326. 5632.74  62
   3   0   2 141609. 5633.43  65
  -3   3   2 140092. 5634.40  59
   0   3   2 140078. 5633.75  62
   3   0   2 142894. 5634.07  63
   0  -3   2 140723. 5633.23  53
  -3   0   2 137189. 5633.57  56
   0   3   2 143383. 5633.22  55
  -3   3   2 151774. 5634.11  49
   0  -3   2 137780. 5633.04  54
   0   3   2 138376. 5633.98  50
   3   0   2 145119. 5634.93  51
   3   0   2 139178. 5633.48  50
   3   0   2 146444. 5633.67  55
   0   3   2 137201. 5633.10  48
   3   0   2 144327. 5634.19  37
   0  -3   2 141377. 5633.42  34
   3   0   2 139023. 5633.63  40
   0   3   2 138181. 5633.78  38
   0   3   2 133455. 5633.79  40
   0   3   2 140171. 5633.36  37
   3   0   2 135679. 5634.55  33
   0  -3   2 144940. 5632.40  43
  -3   0   2 147196. 5632.45  42
  -3   3   2 137251. 5633.45  38
   3   0  -3 108297. 4058.93  85
  -3   0   3 103312. 4058.78  85
   0  -3  -3 111296. 4059.50  86
   0  -3   3 106373. 4059.06  86
   0   3  -3 115219. 4059.61  86
   3   0  -3 106711. 4061.49  82
   3   0   3 104733. 4060.82  82
   0   3  -3 111850. 4060.54  83
   0  -3  -3 105418. 4059.31  84
  -3   0  -3 104547. 4060.67  82
  -3   0  -3 111959. 4059.16  85
  -3   3   3 122837. 4059.91  74
  -3   0  -3 109546. 4059.18  73
   3   0  -3 106701. 4058.83  74
  -3   0  -3 107845. 4059.36  71
   3   0   3 103574. 4058.98  74
  -3   0   3 103443. 4058.72  74
   0   3   3 107311. 4059.25  73
  -3   0   3 109379. 4059.29  73
   0   3  -3 107670. 4058.88  73
   0   3  -3 103642. 4059.10  74
  -3   0  -3 104128. 4058.97  74
   0   3  -3 108790. 4059.22  71
   3   0   3 107629. 4059.04  73
  -3   3  -3 104842. 4059.14  73
   0   3   3 129448. 4060.61  74
   0  -3   3 109131. 4058.83  73
   0   3   3 109942. 4059.22  71
   3   0   3 107485. 4059.48  75
   0  -3  -3 109583. 4059.37  71
  -3   3  -3 108316. 4059.26  71
  -3   0   3 118845. 4060.54  71
   0  -3   3 107694. 4058.93  71
  -3   3  -3 108333. 4059.22  74
  -3   3   3 112152. 4060.15  71
   3  -3   3 106923. 4059.32  22
   3   0   3 103945. 4059.43  20
  -3   3  -3 102819. 4059.23  21
   3  -3   3 105287. 4059.24  26
   0  -3   3 101645. 4058.20  26
   3  -3   3 103965. 4058.58  27
   3  -3   3 105840. 4059.00  23
   0   3  -3 102937. 4058.81  21
   3   0   3 99101.0 4059.04  24
   3  -3   3 101652. 4060.99  24
   3  -3   3 105586. 4058.88  20
  -3   3   3 101466. 4060.34  25
   0  -3   3 99980.1 4059.02  19
   3  -3   3 107106. 4059.53  19
   0   3   3 100723. 4059.37  28
  -3   0   3 97771.1 4061.00  67
  -3   0  -3 102208. 4059.12   2
  -3   0   3 95911.7 4059.43   1
   0  -3  -3 100168. 4058.82   9
   3   0  -3 98619.4 4058.88   2
   0  -3   3 104902. 4058.92   4
   3   0  -3 103584. 4059.12   3
   0  -3  -3 103794. 4058.85   4
   0   3   3 96107.1 4059.10   6
   0   3  -3 98447.4 4059.20   6
  -3   0  -3 108713. 4060.01   1
   3   0   3 99620.8 4058.89   2
   0   3   3 108894. 4059.73   5
   0  -3   3 101444. 4058.88   9
  -3   0  -3 106135. 4061.01   7
   3   0   3 103006. 4059.35   8
  -3   0   3 101463. 4059.07   2
  -3   0  -3 101835. 4059.09   3
   3   0   3 91407.7 4059.79   1
  -3   0   3 102756. 4059.34   8
   0  -3   3 101459. 4059.26  11
   0   3  -3 103357. 4058.76   9
   0   3  -3 103586. 4061.17  10
   0  -3  -3 103084. 4059.57  13
   0  -3  -3 107157. 4059.29  18
  -3   0  -3 104836. 4059.08  16
   0  -3  -3 105117. 4059.38  11
   0   3  -3 100090. 4059.25  11
   0   3   3 98441.6 4059.16  11
   0   3   3 104710. 4059.21  14
   0   3  -3 109818. 4059.16  14
   0   3   3 105488. 4060.61  12
  -3   0  -3 104750. 4059.68  17
  -3   0   3 91799.0 4059.11  17
  -3   0  -3 105991. 4059.02  15
   0   3  -3 108251. 4059.33  18
   0   3   3 104273. 4058.79   9
   3   0  -3 106354. 4059.02  15
  -3   0   3 103551. 4059.04  16
  -3   0  -3 107447. 4061.16  10
   0  -3   3 104671. 4060.49  12
   3   0  -3 106619. 4059.55  13
   0   3  -4 42651.7 1634.00  85
  -3   0  -4 44677.4 1634.24  85
   0  -3  -4 44462.0 1634.73  86
   3   0  -4 43175.3 1637.70  82
   0  -3  -4 42682.4 1634.42  84
   0   3  -4 43351.9 1636.11  83
   3   0  -4 42644.7 1633.97  85
   0   3  -4 43710.8 1634.08  84
  -3   0  -4 41212.2 1636.55  82
   0   3  -4 44457.2 1634.72  86
   0  -3   4 46802.7 1634.58  19
   3  -3   4 42289.3 1633.77  20
  -3   3  -4 41562.0 1634.17  21
   3   0   4 42509.8 1634.43  20
   3  -3   4 42384.5 1634.38  19
   3   0   4 42112.6 1634.14  21
  -3   3  -4 41838.2 1634.08  74
   3   0   4 42011.0 1634.02  74
   0   3   4 43607.8 1634.29  71
  -3   0  -4 41786.9 1633.96  74
   0   3  -4 42242.3 1634.10  74
   0  -3  -4 44241.2 1634.55  71
   0  -3   4 42965.4 1633.74  73
   0  -3  -4 40502.5 1634.09  73
  -3   0  -4 43528.9 1634.22  73
   0  -3   4 43066.9 1633.96  71
  -3   0   4 43474.3 1634.20  73
  -3   3  -4 42489.9 1634.21  71
  -3   0  -4 41477.2 1634.24  71
   0   3  -4 44395.0 1634.42  71
   0   3  -4 43285.0 1633.97  73
   3   0  -4 43030.9 1633.90  74
  -3   0   4 41274.6 1633.65  74
  -3   3   4 46325.6 1634.71  74
  -3   0   4 43800.7 1637.06   7
  -3   0   4 38080.9 1633.59   1
   3   0   4 42562.1 1633.39   2
  -3   0   4 42244.0 1633.61   2
  -3   0   4 40913.3 1634.46   8
   0   3  -4 40703.1 1633.65   6
   3   0  -4 42704.0 1635.08   5
   0  -3  -4 41860.1 1633.26   4
   0   3   4 39748.6 1633.57   6
   3   0  -4 40938.0 1633.32   2
   3  -3  -4 42370.3 1635.24   5
  -3   3  -4 40033.5 1637.07   7
   3   0   4 40703.4 1634.43   8
   0   3  -4 40556.6 1636.58   7
  -3   3   4 42174.1 1633.25   2
  -3   3  -4 41626.5 1633.26   2
   0  -3  -4 40955.5 1633.28   9
   0  -3   4 41430.7 1633.38   9
   0  -3  -4 41928.4 1635.01   8
   0  -3   4 42489.9 1633.36   4
   3  -3  -4 41809.5 1635.00   8
   0   3   4 44328.1 1635.00   5
  -3   0  -4 45212.9 1634.31   1
  -3   0  -4 41905.3 1633.61   2
  -3   0  -4 43735.1 1634.16  15
   0  -3  -4 42897.7 1633.84  11
  -3   0   4 35731.7 1633.28  17
   0   3  -4 41276.6 1633.72  11
   0   3  -4 41860.5 1637.11  10
   0   3   4 42980.6 1633.20   9
   0   3  -4 43483.7 1634.52  18
  -3   0   4 42236.6 1633.54  16
   3  -3  -4 41731.5 1633.70  11
  -3   0  -4 42269.7 1633.54  16
   0   3   4 40920.6 1633.68  11
  -3   0  -4 43562.8 1634.00  17
   3  -3   4 41976.5 1633.73  11
   0  -3  -4 43352.4 1634.48  18
  -3   0  -4 40458.6 1636.51  12
   0  -3   4 40248.1 1633.61  11
   3   0  -4 43733.8 1634.16  15
   0  -3  -4 42774.7 1634.85  13
   0   3  -4 44789.9 1634.33  14
   3  -3  -4 40202.9 1634.96  13
   0   3  -4 41762.9 1633.15   9
  -3   3  -4 40704.1 1636.61  12
  -3   3  -4 39978.9 1637.27  10
   3   0  -5 7059.04 276.471  84
   3   0  -5 7138.96 283.566  82
   0  -3  -5 7633.83 277.028  84
   0   3  -5 8199.98 276.744  85
  -3   0  -5 7865.49 276.688  85
   0   3  -5 8955.91 278.392  86
  -3   0  -5 7722.87 277.138  86
  -3   0  -5 7045.77 281.924  82
  -3   3  -5 7651.45 276.853  86
  -3   3  -5 7469.99 276.447  85
   0  -3  -5 7741.21 277.496  86
   3  -3  -5 7176.58 279.676  83
  -3   3  -5 6868.11 283.053  82
   0   3  -5 8315.35 276.645  84
   0  -3  -5 6888.39 279.785  83
   0   3  -5 8122.66 281.197  83
   3   0  -5 7671.05 276.261  85
   0  -3   5 7311.09 276.243  19
   3  -3   5 7415.05 275.840  20
   3   0   5 7272.85 276.562  20
   0  -3   5 7581.47 275.895  21
   3   0   5 7120.08 276.354  21
   3  -3   5 7044.48 276.195  21
   3   0  -5 6518.84 274.267   2
   3  -3  -5 7457.08 278.281   5
  -3   0   5 6594.38 276.823   8
  -3   3  -5 7102.04 274.362   4
   3  -3   5 6219.01 274.601   1
   0   3  -5 6984.60 281.492   7
   3   0   5 6544.58 276.776   8
  -3   0   5 6846.61 281.420   7
  -3   3   5 7061.72 274.338   9
  -3   3  -5 6994.77 274.441   9
  -3   3   5 7646.54 277.981   3
  -3   3   5 7219.19 274.561   2
   0   3   5 7723.68 278.175   3
   3  -3  -5 6602.64 274.745   6
  -3   3  -5 7271.26 276.804   3
  -3   3   5 7017.24 274.227   4
   0   3  -5 7208.88 276.779   3
   3  -3  -5 7156.82 277.991   8
   0  -3  -5 6230.05 274.204   9
  -3   3  -5 6985.44 281.670   7
  -3   0   5 6047.08 274.331   1
   0   3   5 6898.06 277.760   5
  -3   3  -5 6969.05 274.443   2
   0  -3   5 6848.45 274.393   4
   0  -3  -5 6391.74 274.195   4
   0  -3  -5 7328.26 278.122   8
   3  -3  -5 7103.31 275.477   1
   0  -3   5 6711.67 274.427   9
   3   0  -5 7191.06 276.645   3
   3   0   5 7268.90 274.519   2
   3  -3   5 6973.71 274.906   6
   3  -3   5 7230.17 275.047  11
  -3   0  -5 6754.50 274.055   9
   0   3   5 6768.41 274.832  11
   3  -3   5 6224.49 274.413  17
   0  -3  -5 7624.24 277.330  18
   0   3  -5 7595.65 276.590  14
   0  -3  -5 7287.37 277.748  13
  -3   0  -5 7765.18 276.919  14
  -3   0   5 7197.58 274.189   9
   3  -3  -5 6869.37 274.884  11
   3   0  -5 7440.20 276.534  15
   0   3  -5 7579.17 277.245  18
  -3   0  -5 7401.98 276.433  15
   0   3  -5 6489.90 274.717  11
   0   3  -5 7059.77 282.114  10
   3  -3  -5 7037.94 274.963  17
   0   3  -6 24881.4 904.893  82
   3  -3   6 24713.4 898.859  19
   3  -3   6 24426.1 898.071  20
   3   0   6 23950.2 898.482  21
   3  -3   6 24586.6 898.453  21
   0  -3   6 24639.2 898.022  21
  -3   3  -6 24881.8 898.699  73
   0   3  -6 24531.5 898.329  73
  -3   0  -6 24949.2 898.828  73
  -3   3  -6 24951.7 898.634  74
   0  -3  -6 23163.7 898.533  73
   0  -3  -6 24942.6 899.328  71
  -3   0  -6 24205.7 898.443  74
  -3   3  -6 25026.1 898.915  71
  -3   0  -6 24976.6 899.087  71
   3   0  -6 25049.6 898.396  74
   0   3  -6 24361.2 898.431  74
   0   3  -6 24899.9 899.120  71
   3  -3  -6 23296.6 896.142   6
  -3   3  -6 24116.1 903.665   7
   0   3  -6 24169.1 898.963   3
  -3   3   6 25310.4 896.136   2
  -3   3  -6 22688.2 895.770   9
   3  -3   6 24823.8 896.395   6
   0   3   6 25229.5 896.273   2
   0  -3   6 19774.4 896.458   1
  -3   3  -6 24515.4 899.058   3
   0   3  -6 24728.5 903.794   7
   0   3  -6 22341.2 895.998   2
   0  -3  -6 22581.1 896.943   1
  -3   3  -6 22050.5 895.842   2
   3  -3   6 19056.8 896.010   1
   3  -3  -6 22787.3 896.621   1
  -3   3  -6 24396.1 903.985  10
  -3   0  -6 23149.8 902.063  12
   0   3   6 25023.9 896.210  16
   3  -3  -6 23286.0 896.147  11
   3  -3   6 24279.1 896.353  11
  -3   3   6 24539.9 895.827   9
  -3   0  -6 21535.0 895.669   9
   3   0   6 19993.1 895.927  11
   3  -3  -6 24157.8 899.785  13
  -3   0   6 24405.8 895.903   9
   3  -3   6 19310.6 895.867  17
   0   3  -6 22068.1 895.927  16
   3   0  -6 22175.1 896.145  11
   3  -3  -6 23240.9 896.394  17
  -3   3  -6 23045.7 901.856  12
  -3   3  -7 15206.4 588.296  86
   3   0  -7 15151.5 595.046  82
   0  -3  -7 13850.9 587.160  85
  -3   3  -7 15128.4 587.729  84
   3   0  -7 15320.7 587.454  85
   0  -3  -7 14624.8 590.842  83
   0   3  -7 15136.8 595.211  82
  -3   3  -7 14685.1 594.613  82
   0  -3  -7 14991.1 588.103  84
  -3   0  -7 15494.9 587.832  84
  -3   3  -7 14386.6 591.243  83
   0  -3  -7 15486.4 589.035  86
  -3   0  -7 14959.5 588.201  86
   3   0  -7 14267.2 587.614  84
   0   3  -7 15338.9 587.541  85
   0   3  -7 16019.9 589.210  86
  -3   0  -7 14370.9 593.073  82
   0   3  -7 15010.0 587.479  84
  -3   0  -7 15428.3 587.641  85
   0   3  -7 15877.5 591.557  83
   3  -3  -7 15669.2 591.077  83
  -3   3  -7 15313.5 587.676  85
   3  -3   7 15012.7 587.217  21
   3   0   7 14953.1 587.456  21
   0  -3   7 15631.8 587.358  19
  -3   0   7 15095.7 586.771  21
   3   0   7 15454.4 587.700  20
   0  -3   7 15044.9 586.822  21
   3  -3   7 15002.0 587.663  19
   0   3  -7 14843.2 587.303  74
  -3   3  -7 14709.4 587.410  74
   0   3  -7 14691.9 587.140  73
   3   0  -7 15293.2 587.260  74
   0  -3  -7 13987.3 587.329  73
  -3   0  -7 14873.9 587.635  73
  -3   3  -7 15101.7 587.596  73
  -3   0  -7 15043.8 588.160  71
  -3   0  -7 14748.0 587.308  74
  -3   3  -7 15333.6 588.044  71
   0   3  -7 15326.2 588.326  71
   0  -3  -7 15097.0 588.379  71
  -3   3  -7 14442.0 593.636   7
  -3   3  -7 15162.0 588.265   3
   0   3  -7 14819.1 588.112   3
  -3   3  -7 15520.1 588.136  14
  -3   0  -7 15396.1 588.378  18
   0   3  -7 15280.7 588.588  18
  -3   3  -7 15097.8 587.711  15
  -3   3  -7 14631.1 594.195  10
   0   3  -7 14902.3 587.530  15
   3   0  -7 15259.8 587.680  15
  -3   3  -7 15399.9 588.430  18
  -3   0  -7 15357.2 587.911  14
   0   3  -7 15091.8 587.798  14
  -3   0  -7 14874.7 587.542  15
   0  -3  -7 15313.6 588.469  18
   0   3  -8 19020.7 785.335  82
   0  -3  -8 20332.2 779.365  86
  -3   0  -8 20099.8 778.019  85
  -3   3  -8 20138.6 778.727  86
   0  -3  -8 19209.0 778.311  84
  -3   3  -8 19171.2 782.023  83
  -3   0  -8 20126.5 779.084  86
   3   0  -8 20314.0 777.837  85
  -3   0  -8 18364.6 781.641  83
   0  -3  -8 18990.1 781.015  83
  -3   3  -8 20196.4 778.174  84
  -3   3  -8 19996.0 777.934  85
   0   3  -8 20038.1 779.471  86
  -3   0  -8 20009.1 778.249  84
  -3   3  -8 19353.0 785.108  82
   3   0  -8 18511.1 777.766  84
   3   0  -8 19469.3 785.638  82
   3  -3  -8 21030.2 781.853  83
   0   3  -8 20413.1 777.810  85
   0   3  -8 20158.7 781.740  83
  -3   0  -8 18731.2 784.056  82
   0   3  -8 19789.8 777.797  84
   0  -3   8 20762.5 777.627  19
   3  -3   8 19865.3 777.381  21
  -3   0   8 20504.4 777.098  21
   3   0   8 20211.9 777.649  21
   3  -3   8 20513.9 777.271  20
   3   0   8 20720.9 778.066  20
   0  -3   8 20043.4 777.004  21
   3  -3   8 20026.5 777.947  19
  -3   3  -8 19764.3 777.835  73
  -3   0  -8 19144.7 777.389  74
  -3   3  -8 20290.8 778.562  71
   0   3  -8 20427.7 778.966  71
   0   3  -8 19733.6 777.620  74
  -3   0  -8 19620.6 777.771  73
  -3   3  -8 19814.2 777.753  74
   0  -3  -8 19760.6 778.857  71
  -3   0  -8 20337.2 778.657  71
   0   3  -8 19431.6 777.453  73
   3   0  -8 20161.4 777.538  74
   0   3  -8 20173.5 778.551   3
  -3   3  -8 19916.4 778.551   3
  -3   3  -8 20182.0 778.023  15
  -3   3  -8 20134.3 778.408  14
   0   3  -8 20134.0 777.901  15
  -3   0  -8 20307.9 778.280  14
  -3   3  -8 20099.8 778.737  18
  -3   0  -8 20359.1 778.898  18
   0   3  -8 19957.5 778.070  14
  -3   0  -9 26074.0 1022.60  86
   0  -3  -9 25281.9 1021.52  84
   0   3  -9 26413.4 1021.05  85
   0   3  -9 25740.4 1021.07  84
  -3   3  -9 25167.9 1025.35  83
   0  -3  -9 25876.7 1022.82  86
  -3   3  -9 25083.9 1028.95  82
  -3   3  -9 25744.6 1021.14  84
  -3   0  -9 24502.3 1025.74  83
  -3   3  -9 26625.1 1021.24  85
   0  -3  -9 25548.3 1025.22  83
   0   3  -9 26136.4 1025.77  83
  -3   0  -9 26507.5 1021.26  85
  -3   3  -9 26030.5 1022.10  86
   3   0  -9 25760.0 1020.76  85
  -3   0  -9 24408.3 1027.82  82
  -3   0  -9 26372.3 1021.55  84
   3   0  -9 25324.2 1029.19  82
   0   3  -9 24885.5 1029.59  82
   0   3  -9 26242.7 1023.04  86
   3  -3   9 26693.3 1020.64  21
   3  -3   9 26930.0 1021.26  19
  -3   0   9 26772.0 1020.23  21
   3   0   9 27289.0 1021.22  21
   0  -3   9 27768.8 1020.97  19
   0  -3   9 26043.9 1020.07  21
   3  -3   9 27270.5 1020.64  20
   3   0   9 27672.2 1021.57  20
  -3   0  -9 25974.5 1021.15  73
  -3   3  -9 26336.1 1021.97  71
   0   3  -9 25965.2 1022.08  71
   0   3  -9 26833.2 1021.06  74
   0  -3  -9 26295.2 1022.27  71
  -3   0  -9 25242.6 1020.61  74
  -3   3  -9 25876.5 1020.96  73
  -3   0  -9 26199.0 1022.04  71
  -3   3  -9 25819.2 1020.94  74
   3   0  -9 26364.1 1020.70  74
   0   3  -9 25127.1 1020.56  73
  -3   3  -9 26657.6 1022.05   3
   0   3  -9 26081.0 1021.87   3
  -3   0  -9 26968.9 1021.83  14
  -3   3  -9 26298.8 1022.29  18
   0   3  -9 26007.8 1021.35  14
   0   3  -9 26880.3 1021.39  15
  -3   3  -9 26447.0 1021.60  14
  -3   0  -9 26493.7 1022.22  18
  -3   3  -9 26835.0 1021.46  15
   3   0 -10 14951.5 635.865  85
  -3   0 -10 16363.0 639.140  86
   0   3 -10 16008.6 636.767  85
  -3   0 -10 16291.1 637.264  85
   0   3 -10 16051.6 639.318  86
   0   3 -10 15431.8 646.842  82
  -3   3 -10 16171.2 638.702  86
   0  -3 -10 15538.9 641.537  83
   0   3 -10 16639.3 642.888  83
  -3   0 -10 16290.8 637.393  84
  -3   3 -10 16259.2 637.114  85
   0   3 -10 15671.9 636.926  84
  -3   3 -10 15736.4 642.062  83
   0  -3 -10 16246.6 639.335  86
  -3   0 -10 14794.3 644.955  82
   0  -3 -10 15536.2 637.637  84
  -3   3 -10 15088.2 646.712  82
   3   0 -10 15719.6 647.296  82
  -3   0 -10 15244.8 642.255  83
  -3   3 -10 15810.8 636.875  84
   0   3  10 18209.4 638.645  21
   3   0  10 16606.7 636.849  21
   3  -3  10 17060.1 636.444  20
  -3   0  10 16984.8 636.198  19
   3  -3  10 17487.0 637.874  19
   0  -3  10 17284.5 636.847  19
  -3   0  10 16743.4 636.125  21
   3   0  10 17598.0 637.573  20
   0  -3  10 16347.5 635.837  21
   0  -3 -10 15852.4 638.343  71
  -3   3 -10 16106.5 636.841  74
  -3   3 -10 16453.6 638.114  71
  -3   0 -10 15980.6 637.991  71
   3   0 -10 15678.2 636.127  74
  -3   0 -10 15679.4 636.991  73
  -3   3 -10 15946.8 636.838  73
   0   3 -10 15222.8 636.361  73
   0   3 -10 16093.6 636.685  74
  -3   3 -10 16282.3 637.913   3
   0   3 -10 16149.8 637.963   3
   0   3 -10 16975.7 637.534  15
  -3   3 -10 16101.2 637.519  14
  -3   3 -10 17135.3 637.619  15
  -3   3 -10 17012.9 638.898  18
  -3   0 -10 17002.1 639.041  18
  -3   0 -10 16329.5 637.797  14
  -3   3 -11 13809.9 569.815  73
  -3   0 -11 14503.7 571.831  71
   0   3 -11 13379.4 569.016  73
  -3   3 -11 14160.0 571.292  71
  -3   3 -11 14140.5 569.845  74
  -3   0 -11 14028.7 570.278  73
   0   3 -11 14057.9 569.778  74
  -3   3 -11 14130.2 570.492  84
  -3   0 -11 14280.4 570.796  84
   0   3 -11 13723.8 572.549  86
  -3   3 -11 13799.8 576.303  83
   0  -3 -11 13858.4 574.917  83
  -3   3 -11 14253.2 570.217  85
   0   3 -11 14723.6 570.177  85
   0  -3 -11 14340.4 572.783  86
   3   0 -11 13813.9 581.604  82
  -3   3 -11 13418.6 581.207  82
   3   0 -11 13243.7 568.866  85
  -3   0 -11 14096.7 570.126  85
  -3   3 -11 14247.6 572.194  86
   0  -3 -11 13646.9 570.401  84
  -3   0 -11 14834.3 572.662  86
   0   3 -11 13057.8 581.721  82
  -3   0 -11 13160.0 579.622  82
   0   3 -11 13619.0 570.063  84
  -3   0 -11 13745.2 576.192  83
  -3   0 -11 14880.7 572.372  18
  -3   3 -11 14318.4 572.120  18
  -3   3 -11 14144.9 570.545  14
  -3   3 -11 14967.1 570.858  15
   0   3 -11 14724.7 570.659  15
   3   0  11 15719.5 570.776  20
   0  -3  11 16801.2 571.598  19
   3   0  11 15197.1 570.295  21
   3  -3  11 15380.3 569.587  20
  -3   0  11 15271.9 569.651  21
   3  -3  11 15733.8 571.383  19
   0   3  11 16389.1 572.089  21
  -3   3  11 17335.0 572.797  21
  -3   0  11 15308.0 569.483  19
   0   3 -12 6389.89 260.767  74
  -3   0 -12 5887.77 260.364  73
  -3   3 -12 5946.86 260.820  73
  -3   0 -12 6188.45 262.774  71
  -3   3 -12 6209.80 260.771  74
  -3   3 -12 6130.52 262.389  71
  -3   0 -12 6089.02 261.981  84
   0  -3 -12 6105.81 267.661  83
  -3   3 -12 6038.52 261.321  84
   0  -3 -12 6199.43 264.605  86
  -3   0 -12 5924.73 260.170  85
  -3   3 -12 6315.76 263.776  86
   3   0 -12 5785.29 276.078  82
   0   3 -12 6327.55 260.997  85
  -3   3 -12 6145.60 260.980  85
  -3   3 -12 6068.98 269.151  83
  -3   3 -12 6014.22 276.143  82
   0   3 -12 5956.52 260.652  84
   0   3 -12 5769.14 276.986  82
  -3   0 -12 6074.98 268.518  83
  -3   0 -12 6184.92 264.140  86
  -3   3 -12 6095.46 261.978  14
   0  -3  12 7728.22 263.296  19
   3  -3  12 7487.17 265.110  19
   3   0  12 6323.98 260.869  21
  -3   0  12 6848.41 260.470  19
   3   0  12 7120.91 261.493  20
   3  -3  12 6796.51 260.480  20
  -3   3  12 7624.96 263.737  21
   3  -3  12 6894.74 259.850  23
  -3   0  12 6875.68 260.910  21
   3   0  12 7439.04 263.969  19
   0   3  12 7218.11 263.255  21
  -3   0  13 4819.52 177.072  19
   3  -3  13 4487.57 174.480  23
   3  -3  13 4960.74 181.348  19
   3   0  13 4876.04 180.089  19
   0  -3  13 4568.52 175.600  20
   0  -3  13 4380.43 175.720  19
   0   3  13 4312.68 177.386  20
   3  -3  13 4510.26 175.166  22
   3  -3  13 4512.51 175.285  20
   3  -3  13 4298.62 174.303  26
   3   0  13 4588.42 176.470  20
   0  -3 -13 4025.04 180.747  86
  -3   3 -13 4005.63 179.383  86
  -3   3 -13 3678.68 194.864  82
  -3   0 -13 3918.77 186.069  83
  -3   0 -13 4033.89 179.582  86
  -3   0 -13 3762.20 176.409  84
   0   3 -13 3913.58 197.345  82
   0  -3 -13 3849.46 184.789  83
   0   3 -13 4021.10 175.251  85
  -3   3 -13 3852.34 184.708  83
   0   3 -13 3916.00 175.512  84
  -3   0 -13 3633.15 174.230  85
  -3   3 -13 3976.91 176.732  84
  -3   3 -13 4102.31 176.304  85
   0   3 -13 4076.06 175.175  74
  -3   3 -13 3940.40 175.144  74
  -3   0 -13 4087.97 178.435  71
  -3   3 -13 4228.17 178.363  71
  -3   3 -13 3826.09 174.794  73
   3  -3  14 3158.64 136.703  23
   3  -3  14 3253.84 137.716  22
   0  -3  14 2970.37 137.213  19
   3   0  14 3836.05 146.083  19
   3   0  14 3199.53 138.225  20
   3   0  14 3543.68 139.723  23
  -3   3  14 4066.68 144.671  19
   3  -3  14 3247.43 141.422  19
  -3   0  14 3823.69 143.233  19
   3  -3  14 3308.28 137.635  20
   0   3  14 3379.25 140.634  20
  -3   3 -14 2974.33 138.148  85
  -3   0 -14 2857.96 138.677  84
  -3   0 -14 3004.61 143.534  86
   0   3 -14 2642.84 162.654  82
  -3   3 -14 2623.18 148.753  83
  -3   3 -14 2884.09 137.983  84
  -3   0 -14 2710.92 149.246  83
   0   3 -14 2888.34 136.397  85
  -3   3 -14 3019.22 143.262  86
  -3   3 -14 2416.43 160.016  82
  -3   0  15 883.332 81.1163  25
   3  -3  15 1183.04 64.3108  22
   3   0  15 1235.84 67.6393  23
   3   0  15 1164.39 68.0730  22
  -3   0 -15 907.032 73.3051  86
   0   3 -15 853.656 96.5788  82
  -3   3 -15 1039.22 65.8498  84
  -3   3 -15 913.087 61.5510  85
  -3   0 -15 846.525 83.4773  83
   3   0  16 1163.09 72.7176  23
   3  -3  16 1066.86 68.5288  22
   3   0  16 1239.37 74.6450  22
   4  -2   0 371.955 30.1221  17
  -2  -2   0 285.393 21.0878   9
  -2   4   0 292.813 25.5030  11
   2  -4   0 273.478 26.4032  11
   2   2   0 312.183 26.7439  11
   2   2   0 281.467 25.2763  16
   4  -2   0 311.080 23.8396   2
  -2   4   0 269.114 24.0667   4
  -2   4   0 316.966 24.6470   9
  -4   2   0 293.096 24.6779   2
   2   2   0 284.075 26.4731   2
   2  -4   0 281.668 24.0654   4
   4  -2   0 374.313 33.3908   1
   2  -4   0 283.444 25.3752   6
  -2  -2   0 302.384 38.4708  81
  -2   4   0 378.919 26.0503  79
  -2   4   0 357.578 26.0861  80
   2  -4   0 369.465 29.6979  80
   4  -2   0 349.834 25.1624  78
   2  -4   0 392.297 29.7815  79
   2   2   0 372.453 33.9500  77
   4  -2   0 390.932 51.9267  76
  -2  -2   0 338.271 41.9487  72
  -2  -2   0 278.125 36.6846  77
   4  -2   0 454.129 48.1386  72
  -2  -2   0 290.911 21.5766  27
  -4   2   0 409.131 22.8303  26
   2   2   0 315.678 19.1504  23
   4  -2   0 400.587 31.6375  30
  -2  -2   0 283.208 30.1876  25
  -2   4   0 252.728 36.3513  24
  -2   4   0 277.847 39.5073  31
  -4   2   0 384.943 17.1311  19
   2   2   0 318.211 23.0171  27
   2  -4   0 377.227 41.7267  31
   4  -2   0 347.219 45.2184  29
  -4   2   0 266.891 41.1365  29
   4  -2   0 341.774 41.5817  28
  -2  -2   0 333.317 43.0800  30
   2  -4   0 322.720 35.7612  32
  -4   2   0 283.440 35.5875  28
   2   2   0 381.304 40.7490  64
  -4   2   0 280.942 44.8998  70
   2  -4   0 303.382 31.7473  68
   4  -2   0 385.640 45.2230  59
   2   2   0 371.218 38.6346  69
  -2  -2   0 339.549 41.8743  67
  -2   4   0 360.950 39.5734  60
   2   2   0 358.107 25.6568  61
   2  -4   0 262.261 31.5541  66
   2  -4   0 309.444 41.9612  60
  -2  -2   0 372.754 43.1743  69
  -2  -2   0 425.202 35.2224  63
  -2   4   0 373.809 29.8211  68
  -4   2   0 343.515 43.3191  65
   2   2   0 335.907 41.4833  67
  -2   4   0 353.836 25.9788  54
  -2   4   0 364.901 26.2028  47
   2   2   0 317.071 35.2006  56
  -4   2   0 288.119 47.7396  51
   2  -4   0 275.433 32.6303  49
  -4   2   0 252.329 43.7895  52
   2  -4   0 327.958 30.5925  46
   4  -2   0 349.589 46.4640  48
  -4   2   0 345.018 23.2232  57
   2  -4   0 358.543 40.1699  50
  -2   4   0 338.641 26.8838  46
  -2   4   0 380.078 26.7574  53
  -4   2   0 277.483 47.6286  33
  -2  -2   0 284.826 34.7921  45
   2  -4   0 303.074 29.9450  35
  -2   4   0 322.600 28.0394  34
  -2   4   0 333.312 26.9351  42
  -4   2   0 351.293 24.3559  43
   2   2   0 322.111 33.5219  45
  -4   2   0 333.491 24.4058  44
  -2  -2   0 284.930 34.0768  36
  -4   2   0 278.764 46.8406  41
  -2  -2   0 263.358 39.6998  39
   2  -4   1 78609.9 3020.95  11
   4  -2   1 80943.8 3021.21  17
   2  -4  -1 77524.0 3020.94  11
   2   2  -1 79749.4 3019.89  10
  -2  -2  -1 76546.2 3020.38   9
  -2   4   1 76945.9 3020.93  11
   2   2   1 77617.9 3021.08  11
   2   2   1 74513.5 3020.65  16
  -2   4  -1 77139.1 3020.92  11
   4  -2  -1 84454.5 3021.39  17
  -2  -2   1 76750.5 3020.38   9
  -2  -2  -1 78591.1 3019.41  13
  -2  -2   1 76102.3 3019.28  14
   2   2  -1 74304.4 3020.66  16
   2   2  -1 80042.8 3021.22  11
   4  -2  -1 86646.1 3021.85   1
   4  -2   1 76106.9 3020.38   2
   4  -2  -1 75374.5 3020.39   2
  -4   2   1 75797.1 3020.44   2
   2   2  -1 74197.7 3020.70   2
  -2   4   1 81821.7 3020.69   4
   2   2  -1 79650.2 3019.87   7
   4  -2   1 83452.4 3021.65   1
   2  -4  -1 74379.9 3020.81   6
  -2   4  -1 82945.1 3020.72   4
  -2   4  -1 82973.6 3020.79   9
  -2   4   1 81182.0 3020.73   9
   2   2   1 73896.4 3020.76   2
   2  -4   1 76309.8 3020.84   6
  -4   2  -1 77831.2 3020.49   2
  -4   2   1 88225.8 3020.99  82
  -2   4   1 77526.9 3020.92  79
  -2   4   1 78894.5 3019.78  86
   2   2   1 82409.5 3019.59  85
   2  -4  -1 79175.9 3020.21  81
  -2  -2   1 74560.7 3019.13  84
   4  -2  -1 80703.5 3020.38  81
   2  -4   1 77776.5 3020.56  80
  -4   2   1 80778.6 3020.76  78
  -2   4   1 80497.4 3021.03  80
   2   2   1 78593.0 3021.72  81
  -2   4  -1 77842.9 3019.74  78
   4  -2  -1 75603.6 3019.94  80
  -2   4  -1 76399.1 3020.94  75
   2  -4  -1 82802.2 3023.59  70
  -2   4   1 78503.4 3022.55  70
  -2  -2  -1 78735.7 3019.36  73
   2   2   1 75667.8 3019.25  73
  -2  -2  -1 75428.2 3021.62  76
   4  -2  -1 81022.7 3019.84  77
   2  -4  -1 79091.7 3020.56  77
   4  -2   1 78350.9 3022.46  70
  -4   2  -1 80563.1 3019.44  74
  -4   2   1 82219.6 3023.33  72
   4  -2  -1 78291.6 3023.19  72
  -2  -2   1 77492.6 3019.02  73
   2   2   1 72522.4 3021.16  75
   2   2   1 78824.7 3021.60  77
  -2  -2  -1 80385.9 3021.73  75
  -4   2   1 78754.6 3023.65  76
   2   2   1 74729.2 3022.12  72
  -4   2  -1 79276.6 3020.26  22
   2  -4   1 77930.4 3022.16  24
  -2  -2  -1 76078.8 3022.31  28
   4  -2   1 82433.3 3020.42  22
  -2  -2  -1 76764.3 3022.17  30
  -4   2  -1 77325.7 3020.33  27
   4  -2   1 78348.2 3022.56  29
   2  -4   1 77793.0 3022.22  31
   4  -2   1 77170.1 3020.27  26
  -2   4   1 76154.5 3022.51  31
  -2  -2  -1 77280.8 3020.07  20
  -4   2  -1 77035.2 3020.36  23
   4  -2   1 81015.7 3019.85  19
   2   2   1 76743.7 3020.08  20
  -4   2   1 75195.2 3021.90  28
  -2  -2   1 76261.0 3020.00  27
   2   2   1 77320.7 3020.35  27
   2   2   1 74795.9 3022.14  30
  -2  -2  -1 77177.2 3022.19  29
  -4   2  -1 84904.5 3022.55  31
  -4   2   1 73024.3 3022.55  29
   4  -2   1 77362.3 3022.08  28
  -4   2   1 77160.2 3020.89  30
   4  -2  -1 77314.0 3022.10  25
  -4   2  -1 81037.4 3022.26  65
  -2  -2   1 75169.7 3022.82  67
  -2   4  -1 78345.3 3020.00  63
   2   2   1 74966.3 3021.32  63
   2  -4   1 79315.6 3022.36  60
  -2   4   1 79434.1 3021.35  66
   2   2   1 77635.3 3021.64  62
   2  -4   1 75210.9 3021.29  68
  -2   4   1 76190.2 3022.83  60
  -2  -2   1 80551.0 3020.56  61
   2   2   1 80353.7 3022.82  69
  -4   2   1 75121.8 3020.86  62
   4  -2  -1 78938.7 3021.22  62
  -4   2  -1 79423.6 3020.37  61
   2   2   1 80778.3 3022.91  67
   2   2  -1 79450.8 3020.95  68
  -2  -2  -1 77305.5 3022.18  59
  -2  -2  -1 80244.7 3020.98  60
   4  -2   1 77922.9 3022.38  65
   4  -2  -1 84193.6 3022.36  69
   2   2   1 79187.4 3021.73  58
   2  -4  -1 79894.4 3023.14  65
   2   2  -1 73514.3 3022.06  64
  -2   4   1 78926.3 3021.46  68
  -2  -2   1 75831.9 3022.26  64
   2  -4  -1 77977.3 3020.93  64
   2   2  -1 76873.6 3020.42  61
  -2  -2  -1 76526.0 3021.66  62
   4  -2  -1 80692.8 3020.96  58
  -2   4   1 77548.5 3022.32  65
   2   2  -1 77867.8 3021.40  66
  -4   2   1 76917.6 3022.73  59
  -4   2   1 79652.8 3020.54  57
   2   2  -1 80605.9 3020.46  49
  -2  -2  -1 79343.5 3022.36  48
   2  -4  -1 78807.2 3020.58  56
   2  -4  -1 81834.3 3021.81  51
  -2   4   1 76324.1 3022.22  50
  -4   2   1 76031.6 3022.95  48
   2   2  -1 78798.4 3020.41  46
  -2   4   1 77197.6 3020.86  46
   2  -4  -1 81757.8 3021.88  55
   4  -2   1 79024.2 3021.87  55
  -2   4  -1 76540.0 3019.79  57
   2  -4   1 76809.4 3020.53  47
   4  -2  -1 81354.3 3020.99  45
  -4   2  -1 79120.5 3022.30  50
  -2  -2  -1 76285.5 3021.84  52
  -4   2   1 75597.8 3023.23  52
   4  -2  -1 76496.3 3020.00  54
   2   2   1 78620.5 3021.61  45
  -2   4   1 74972.0 3021.13  55
   4  -2  -1 75254.3 3019.83  53
  -4   2   1 79410.0 3019.97  42
  -2  -2  -1 78356.0 3022.38  38
  -4   2   1 77642.4 3021.96  38
   4  -2  -1 80040.7 3020.65  39
   4  -2   1 75985.8 3020.33  44
   4  -2   1 79625.3 3023.12  41
   2  -4  -1 73944.2 3020.46  39
  -2   4   1 77080.0 3021.72  37
  -2   4   1 73622.9 3020.63  33
  -4   2  -1 80406.9 3022.48  40
  -2   4   1 76473.3 3021.49  32
  -2   4   1 76864.3 3020.61  35
   4  -2   1 76893.7 3022.72  32
  -4   2  -1 81274.4 3022.74  32
  -4   2  -1 81335.0 3022.62  37
  -2   4   1 78051.3 3022.28  40
   4  -2   1 75749.1 3022.74  33
  -4   2  -1 79156.2 3020.46  43
   4  -2   1 77123.9 3020.33  43
   2   2  -1 76909.9 3020.57  35
   2   2   1 75895.9 3021.17  36
   4  -2  -1 77742.7 3021.69  36
   2  -4  -1 81014.8 3020.96  41
  -4   2  -1 78279.3 3022.48  33
  -2   4  -1 78971.1 3020.40  42
  -2  -2   1 79684.8 3020.03  43
   2   2   1 74963.1 3022.16  39
   2  -4   1 76245.4 3020.39  42
   2  -4   1 77664.4 3020.63  34
  -2  -2   2 3982.78 155.647  14
  -2  -2  -2 3862.45 156.676   9
   2   2  -2 4236.34 158.469  10
   2  -4  -2 3968.36 158.248  11
   2   2   2 4302.53 158.351  10
  -2   4   2 4161.72 157.863  11
  -2  -2  -2 4221.13 155.798  14
  -2  -2  -2 4125.62 156.303  13
   2   2  -2 4022.86 158.479  11
   2  -4   2 3682.74 158.069  11
  -2  -2   2 3657.11 156.534   9
   2   2   2 3727.29 157.472  16
  -2  -2  -2 3904.46 158.841  12
   4  -2   2 3814.60 158.575  17
  -2   4  -2 3772.86 157.968  11
   4  -2  -2 4506.37 159.451  17
   2   2   2 3818.77 157.884  11
   2   2  -2 3765.55 157.650  16
   2   2  -2 4221.16 158.205   7
  -2   4  -2 3963.27 157.238   9
  -4   2  -2 3877.24 157.443   2
   2   2   2 3938.82 157.807   2
   2  -4   2 3544.08 157.820   6
   4  -2  -2 4027.03 156.951   8
  -2  -2   2 3985.23 156.266   5
   4  -2   2 3705.48 157.020   2
   2   2  -2 3989.92 158.044   2
   4  -2   2 4071.17 159.586   1
  -2  -2  -2 3821.11 156.859   8
   4  -2  -2 4554.09 160.576   1
  -4   2   2 3978.16 157.226   2
   2   2   2 4258.34 158.172   7
  -2   4  -2 4023.79 157.178   4
  -2   4   2 4279.52 157.304   9
  -2   4   2 4249.58 157.267   4
   4  -2  -2 4000.93 157.308   2
   2  -4  -2 3703.50 158.105   6
   2   2  -2 3835.32 155.434  85
   2  -4   2 3829.95 155.698  78
  -4   2   2 4770.33 157.177  85
   2   2   2 4908.22 162.868  82
   2  -4  -2 3995.84 156.780  83
   2   2  -2 3653.22 155.492  84
   2   2   2 4173.19 156.025  85
  -2   4   2 4123.21 156.474  86
  -2  -2   2 3889.41 155.395  84
  -4   2   2 4238.01 160.010  82
  -2   4   2 3986.26 156.776  81
  -4   2   2 4164.04 157.382  81
  -2  -2  -2 4107.00 155.940  84
  -2  -2  -2 3997.32 156.030  71
   4  -2   2 3868.79 155.718  74
   2   2   2 3973.52 160.347  75
  -2   4  -2 3948.83 155.668  71
  -4   2   2 3629.63 166.065  76
  -2  -2  -2 3960.12 155.800  73
  -4   2   2 4159.09 155.673  74
  -2   4   2 4138.98 165.173  70
   2   2   2 3932.26 155.593  73
   2   2   2 3958.84 160.022  76
   2   2  -2 3820.27 155.787  74
  -2   4   2 4086.85 157.694  77
  -4   2   2 3959.04 164.798  72
  -2  -2   2 3944.79 155.250  73
  -4   2  -2 3979.66 155.853  74
   2   2  -2 3587.18 155.297  73
  -2   4   2 4117.63 156.595  71
   2  -4   2 3848.68 159.099  75
   2   2   2 3756.35 162.444  28
  -4   2  -2 3993.92 157.036  23
   4  -2   2 3959.35 157.337  23
  -4   2   2 4206.40 162.352  25
   4  -2   2 4129.48 156.597  19
   4  -2   2 3960.00 157.147  22
   4  -2   2 3855.51 157.228  27
   4  -2   2 4054.47 162.041  31
  -4   2  -2 3743.70 160.487  24
   2   2   2 3772.15 162.561  30
   2   2  -2 4015.77 155.549  19
   4  -2   2 4020.06 157.533  26
  -2   4  -2 4001.92 157.130  19
   2   2   2 3884.23 156.902  20
   2  -4   2 3380.86 163.026  24
  -4   2  -2 4031.99 156.356  21
  -2   4  -2 3952.26 156.297  26
  -4   2  -2 4092.60 156.924  27
  -4   2  -2 4131.01 156.876  20
   2   2   2 3716.80 161.736  29
  -4   2   2 4272.74 158.764  58
   2   2   2 4036.76 158.209  60
  -2  -2   2 3812.45 162.271  64
  -2  -2   2 3882.42 158.442  68
   2   2   2 3851.09 160.800  62
   4  -2   2 4022.06 157.102  61
  -2  -2   2 3832.15 157.463  61
  -4   2   2 4197.17 159.634  62
   4  -2  -2 4094.43 160.243  67
  -4   2   2 3775.30 165.072  59
  -2  -2   2 3707.11 159.412  66
   2   2   2 3830.58 162.097  59
  -4   2   2 4128.67 161.436  69
  -2   4   2 4136.22 164.607  65
  -2   4   2 4214.31 158.464  64
   4  -2   2 3864.19 161.974  65
   2  -4  -2 3768.16 157.064  67
   2   2   2 3994.11 162.214  48
  -2  -2   2 4141.20 157.420  49
   4  -2   2 3912.78 161.799  50
  -2   4   2 4165.30 160.064  51
  -2   4   2 3977.47 163.627  50
   2  -4   2 3883.99 155.867  57
   2   2   2 3938.92 160.804  52
   2  -4   2 3853.81 157.424  47
   4  -2   2 3768.01 159.972  55
  -4   2   2 4037.21 156.346  47
  -4   2   2 4140.68 156.195  53
  -2   4   2 4073.64 158.047  56
  -4   2   2 4183.95 156.601  54
   4  -2   2 4059.17 157.561  43
   4  -2   2 3644.57 163.654  33
  -4   2   2 4134.55 156.770  42
   2  -4   2 3954.95 157.368  42
   4  -2   2 4101.59 157.657  44
  -4   2   2 4296.73 157.904  39
  -2  -2   2 3778.94 155.915  44
  -4   2   2 4056.52 161.069  36
  -2  -2   2 3816.54 156.416  43
  -4   2   2 4297.90 155.782  34
   4  -2   2 3686.83 162.958  32
  -2  -2   2 4011.35 158.434  35
  -2   4   2 4283.98 158.044  41
   2  -4  -3 192381. 7423.51  11
   4  -2  -3 195758. 7423.78  13
   2   2  -3 194843. 7423.70  11
   2   2   3 185321. 7423.19  16
   2   2   3 199888. 7423.49  13
   4  -2  -3 205598. 7424.04  17
  -2   4  -3 191211. 7424.61  12
   2  -4   3 190928. 7423.49  11
   2   2  -3 187271. 7423.21  16
   2   2   3 196025. 7424.88  10
   2   2   3 177322. 7423.34  11
   4  -2   3 180622. 7423.44  17
  -2  -2  -3 194216. 7424.66  12
  -2  -2   3 192357. 7424.74  10
  -2  -2  -3 192224. 7422.96   9
  -2  -2  -3 208458. 7423.21  14
  -2  -2   3 186854. 7422.92   9
  -2  -2   3 185423. 7423.15  13
  -2  -2   3 200180. 7423.47   5
  -2   4  -3 200614. 7423.16   4
   4  -2   3 181735. 7423.72   1
  -4   2  -3 186775. 7423.03   2
   4  -2  -3 209529. 7424.51   1
   2   2   3 195212. 7424.73   7
  -2   4  -3 195128. 7423.11   9
  -2   4   3 201486. 7423.16   4
  -4   2   3 187661. 7423.00   2
   2   2  -3 186353. 7423.24   2
  -2   4   3 194097. 7423.13   9
  -4   2   3 203687. 7423.46   3
   2   2   3 202088. 7423.52   3
   2  -4   3 186896. 7423.42   6
  -2  -2  -3 192197. 7424.90   1
  -2  -2   3 177537. 7424.35   1
   2  -4  -3 186683. 7423.44   6
   2   2   3 188799. 7423.26   2
   4  -2  -3 190840. 7423.46   8
   2  -4  -3 199232. 7423.77  86
  -2  -2  -3 206323. 7423.24  84
   2   2  -3 196028. 7422.78  85
  -2  -2   3 198215. 7422.42  78
  -2  -2  -3 188402. 7423.00  85
   2   2  -3 195862. 7422.90  84
  -4   2   3 195010. 7422.63  79
  -4   2   3 198383. 7422.87  80
   4  -2  -3 185131. 7425.02  82
  -4   2  -3 191902. 7424.83  82
  -2   4  -3 205851. 7424.66  83
  -2   4  -3 201232. 7423.07  86
   2  -4  -3 198505. 7423.90  83
  -2   4  -3 185667. 7423.12  74
  -2  -2   3 198879. 7423.45  71
  -2  -2  -3 197552. 7423.07  73
  -4   2  -3 195413. 7423.16  73
   2   2   3 195544. 7422.91  73
   2   2   3 214884. 7423.65  74
  -2   4   3 195539. 7423.39  77
   2   2  -3 195963. 7422.92  74
  -2  -2   3 190982. 7422.64  73
  -4   2  -3 201337. 7423.05  74
  -2   4  -3 194623. 7422.98  73
   4  -2   3 195135. 7422.95  74
  -2   4  -3 195131. 7422.95  71
  -2  -2  -3 198600. 7423.18  71
  -2   4   3 205647. 7423.98  73
  -4   2  -3 198254. 7423.38  71
  -2   4   3 197629. 7423.54  71
  -4   2   3 193099. 7422.77  74
  -2   4   3 190506. 7423.57  76
   2   2  -3 191391. 7422.73  73
   2   2   3 185951. 7423.40  20
   2   2   3 188809. 7424.54  29
  -4   2  -3 193684. 7423.23  21
   4  -2   3 200935. 7423.53  23
  -2   4   3 185294. 7422.98  25
   4  -2   3 190071. 7423.27  20
   4  -2   3 197872. 7423.49  22
  -2   4  -3 188045. 7423.31  19
   2  -4   3 199325. 7422.41  23
  -2  -2   3 191627. 7422.42  21
   4  -2   3 188606. 7423.17  27
   2   2   3 189843. 7425.00  28
   4  -2   3 188254. 7424.61  24
   2  -4   3 185780. 7421.72  27
   2  -4   3 189652. 7423.39  19
  -2  -2   3 194982. 7422.68  19
   4  -2   3 186497. 7424.48  31
  -4   2   3 186493. 7425.36  25
   2  -4   3 194849. 7422.31  20
   2  -4   3 188531. 7422.78  26
  -2   4  -3 188337. 7423.08  21
   2  -4   3 189684. 7422.82  22
   4  -2   3 194039. 7423.36  19
   4  -2   3 191130. 7422.84  63
   4  -2   3 187219. 7422.75  60
   2   2   3 189329. 7423.81  60
  -2  -2   3 186947. 7423.55  68
  -2   4   3 185612. 7421.97  62
  -4   2   3 179165. 7424.61  69
  -4   2   3 194890. 7422.90  64
  -2  -2   3 187957. 7421.98  53
   2   2   3 185906. 7423.00  51
   2  -4   3 188942. 7422.33  57
  -2  -2   3 191502. 7421.95  47
  -2  -2   3 186007. 7421.75  54
   2  -4   3 189266. 7421.75  43
   2  -4   3 188859. 7421.96  44
  -2  -2   3 185017. 7422.33  34
  -2  -2   3 184611. 7421.72  42
  -2  -2  -4 2676.66 103.383  85
   2  -4  -4 2731.62 105.300  86
  -2   4  -4 2652.57 108.772  83
  -2   4  -4 2830.07 103.489  86
   2   2  -4 2817.89 102.913  85
  -4   2  -4 2701.16 111.864  82
   2   2  -4 2586.06 102.973  84
   2  -4  -4 2834.86 107.029  83
   4  -2  -4 2636.07 112.558  82
  -2  -2  -4 2785.94 103.404  84
  -4   2  -4 2781.59 103.184  85
   2   2  -4 2530.22 113.694  82
   2   2  -4 2556.58 102.598  73
  -2  -2  -4 2684.12 103.361  71
  -4   2   4 2690.64 102.486  74
  -2  -2   4 2693.75 103.646  71
  -2   4  -4 2722.47 103.133  71
   2   2  -4 2688.49 102.906  74
  -2   4  -4 2581.11 102.867  73
  -2  -2  -4 2727.47 103.375  73
  -4   2  -4 2674.88 103.123  74
   2  -4   4 2776.54 102.342  71
  -2  -2   4 2636.97 102.126  73
   2   2   4 2504.29 102.480  73
   4  -2   4 2467.33 110.199  24
   4  -2   4 2664.67 103.576  23
  -2   4  -4 2446.38 102.887  21
   2   2   4 2523.87 103.953  20
   2  -4   4 2592.59 104.097  19
   2  -4   4 2653.73 102.655  22
   4  -2   4 2542.02 103.603  21
   2  -4   4 2553.28 102.254  26
   4  -2   4 2552.89 102.963  20
  -2  -2   4 2871.40 103.293  19
   4  -2   4 2670.88 103.279  27
  -4   2   4 2978.63 107.194  67
   2  -4  -4 2481.51 103.665   6
  -2  -2   4 2236.31 106.149   1
  -2  -2   4 2490.02 104.446   5
  -2  -2  -4 2469.11 107.620   1
   2  -4  -4 2628.39 105.953   5
  -4   2  -4 2334.91 102.713   2
   4  -2  -4 2484.69 106.453   1
  -2   4  -4 2137.08 111.562   7
   2  -4   4 2409.26 103.529   6
   2   2   4 2350.47 104.230   5
   2   2  -4 2367.71 103.032   2
   2   2   4 2447.17 103.033   2
   4  -2   4 2060.64 104.392   1
  -4   2  -4 2424.74 110.219   7
  -4   2   4 2506.75 103.699   3
   2   2   4 2434.48 108.354   7
   4  -2  -4 2353.58 106.170   5
   2  -4  -4 2370.12 105.965   8
  -4   2   4 2392.86 102.773   2
   2   2   4 2552.68 104.005   3
   2  -4   4 2483.28 103.583  11
   2  -4  -4 2518.12 106.049  13
   2  -4  -4 2575.56 103.887  11
  -2   4  -4 2151.28 113.139  10
  -2   4  -4 2514.06 102.089   9
  -4   2  -4 2347.20 111.898  12
  -2   4   4 2583.72 102.050   9
   4  -2  -4 2469.04 105.365  13
  -2  -2  -4 2660.19 103.092  14
   2   2  -4 2465.27 103.517  11
  -2  -2  -4 2507.62 108.703  12
   2   2  -4 2447.11 102.739  16
  -4   2  -4 2482.61 111.621  10
  -2   4  -4 2446.61 108.319  12
   2   2   4 2231.50 102.796  11
   2   2   4 2553.13 102.942  16
  -2  -2   4 2540.09 101.756   9
  -2  -2  -4 2494.67 101.714   9
   4  -2  -4 2726.72 105.686  17
   4  -2   4 2082.81 103.422  17
  -2  -2  -5 6280.00 247.735  86
  -2  -2  -5 6497.80 247.521  84
   2   2  -5 6098.76 247.115  84
  -2   4  -5 6467.03 247.820  86
   2   2  -5 6470.99 247.040  85
  -2   4  -5 6249.99 251.396  83
   2  -4  -5 6364.63 248.761  86
   2  -4  -5 6140.34 249.918  83
  -2   4  -5 5962.18 247.048  85
  -4   2  -5 6108.35 253.423  82
  -2  -2  -5 6188.70 247.361  85
   4  -2  -5 5594.94 253.498  82
  -4   2  -5 6350.82 247.334  85
  -4   2  -5 6270.01 247.534  71
  -2   4  -5 6218.73 247.375  74
  -4   2  -5 6064.21 247.070  73
   4  -2   5 6438.48 247.474  21
  -2  -2   5 6448.71 246.337  21
   2  -4   5 6459.98 246.392  26
  -2  -2   5 6684.46 246.877  19
   4  -2   5 6427.37 247.193  20
   4  -2   5 6055.87 250.547  24
  -2   4   5 6291.75 245.467  67
  -4   2   5 6157.22 249.499  67
   2   2  -5 6519.25 247.752   3
  -4   2   5 6600.72 246.170   2
   2   2  -5 6239.14 245.942   2
  -4   2   5 6511.90 247.866   3
   4  -2   5 5142.29 246.466   1
   2  -4  -5 6416.96 249.414   8
   2   2   5 6525.46 246.143   2
   4  -2  -5 6754.03 248.258   1
  -2  -2  -5 6323.58 247.994   1
  -2  -2   5 6702.19 248.562   5
  -4   2  -5 6488.14 247.735   3
   2   2   5 6052.48 248.295   5
  -2   4  -5 6054.20 252.866   7
  -4   2  -5 6251.23 253.096   7
   4  -2  -5 6479.89 249.393   5
   2   2   5 6423.68 247.944   3
   2   2   5 6463.49 252.335   7
   2  -4  -5 6775.84 249.192   5
  -4   2  -5 6065.28 245.926   2
  -2  -2   5 5281.71 246.697   1
  -4   2  -5 6628.81 247.410  15
   2   2  -5 6561.58 247.347  15
  -2   4  -5 6316.99 247.682  18
   2  -4  -5 6395.66 246.424  11
  -2  -2  -5 6659.78 247.578  14
  -2   4   5 6515.74 245.589   9
  -2  -2  -5 5951.76 245.331   9
  -2  -2  -5 6399.70 251.553  12
   2   2   5 5702.73 245.984  11
  -2   4  -5 6377.09 245.484   9
  -2  -2  -5 6658.61 247.888  18
  -2   4  -5 6024.66 251.295  12
  -2  -2   5 6551.61 245.567   9
   2   2  -5 6038.63 246.249  11
   2  -4   5 6356.37 246.442  11
   4  -2  -6 9795.63 406.594  82
  -2   4  -6 10372.2 408.179  82
   2   2  -6 10181.9 407.681  82
  -4   2  -6 10789.8 400.713  74
   2   2  -6 10315.6 400.291  73
  -4   2  -6 10674.8 400.804  73
  -2   4  -6 11162.9 401.233  71
  -2   4  -6 10370.6 400.700  74
   2   2  -6 10696.9 400.488  74
  -2  -2  -6 10874.2 401.649  71
  -2  -2  -6 10811.4 400.945  73
  -4   2  -6 10717.3 401.073  71
  -2   4  -6 10805.6 400.649  73
  -2  -2   6 10763.1 399.801  21
   4  -2   6 10795.5 400.635  20
   4  -2   6 10703.2 400.784  21
   2  -4   6 11972.2 402.137  19
  -4   2   6 9986.25 401.488  67
  -2  -2  -6 9303.32 397.941   9
  -2   4  -6 10629.5 401.442   3
  -2  -2   6 8544.40 398.450   1
  -2   4  -6 10672.6 407.272   7
   4  -2  -6 10911.8 403.020   5
  -4   2  -6 10793.8 406.953   7
  -4   2  -6 10753.9 401.251   3
  -2  -2  -6 10323.6 399.400   1
   2   2   6 11401.3 398.667   2
  -4   2   6 11623.9 398.934   2
   2   2  -6 9799.77 398.195   2
   2   2  -6 9889.54 398.605   6
   2  -4  -6 10826.0 402.778   8
   2   2  -6 10950.3 401.350   3
  -4   2  -6 10279.3 398.475   2
   4  -2   6 8463.00 398.893   1
   2   2   6 10054.7 398.629   6
   4  -2  -6 10349.7 400.127   1
  -2  -2   6 10622.5 398.283   9
  -4   2  -6 10311.9 405.443  12
   4  -2  -6 10595.9 402.298  13
  -4   2  -6 10234.1 398.374  16
  -2  -2  -6 9581.79 398.940  17
   2  -4  -6 10096.3 398.663  11
  -2   4  -6 10225.9 397.959   9
   2  -4  -6 10570.7 402.435  13
   2   2  -6 9580.18 398.517  11
  -2   4  -6 10518.6 407.251  10
  -4   2  -6 10954.9 407.267  10
   2   2   6 9701.86 398.609  11
   2  -4   6 10401.7 398.723  11
  -4   2   6 11573.9 398.815  16
  -2  -2   6 8123.90 398.181  17
  -2   4   6 11180.5 398.165   9
  -4   2  -7 6987.21 261.417  82
  -2   4  -7 6882.79 262.521  82
  -2  -2  -7 7174.62 253.131  86
   2   2  -7 6854.90 262.973  82
  -2   4  -7 7200.70 252.278  84
   2   2  -7 7293.57 252.011  85
  -4   2  -7 7050.40 252.793  86
  -2   4  -7 7171.85 253.279  86
   2   2  -7 6910.41 251.903  84
   4  -2  -7 6813.66 261.750  82
   2  -4  -7 7211.97 254.573  86
  -2  -2  -7 7381.01 252.795  84
  -4   2  -7 7341.64 252.362  85
  -2  -2  -7 7094.66 252.322  85
  -4   2  -7 7249.58 252.702  84
   2  -4  -7 7220.45 256.394  83
  -2   4  -7 7230.44 257.380  83
  -2   4  -7 6918.17 251.942  85
   2   2  -7 7013.66 251.774  74
  -4   2  -7 7118.89 252.013  74
   2   2  -7 6875.03 251.688  73
  -2  -2  -7 7091.58 253.319  71
  -2   4  -7 7209.83 251.906  73
  -2   4  -7 7105.36 252.159  74
  -4   2  -7 7039.56 252.693  71
  -2   4  -7 7233.58 252.693  71
  -2  -2  -7 7271.45 252.478  73
  -4   2  -7 7250.45 252.623  73
  -2  -2   7 7166.98 251.165  19
   2  -4   7 8157.79 253.772  19
  -2  -2   7 7252.70 250.980  21
   4  -2   7 7195.65 252.070  21
  -4   2   7 6676.82 253.007  67
  -2   4  -7 7166.51 253.158   3
   2   2  -7 5917.91 247.383   2
  -2  -2  -7 4914.14 247.228   9
   2   2   7 7401.85 247.983   2
  -4   2  -7 7374.13 260.774   7
  -4   2  -7 7223.71 253.129   3
   2  -4   7 5558.42 247.546   1
  -2  -2   7 5256.69 247.340   1
   2  -4  -7 5980.37 247.819   1
  -4   2  -7 6193.21 247.500   9
  -2   4  -7 7269.43 260.795   7
  -2   4   7 7531.45 247.935   2
  -4   2  -7 6137.88 247.410   4
   4  -2  -7 6170.63 247.637   6
  -2   4  -7 6097.73 247.437   2
  -2  -2  -7 5410.38 247.269   4
  -4   2   7 6366.04 247.319   4
  -4   2   7 6354.75 247.346   9
   2   2  -7 7193.21 253.072   3
  -2  -2   7 6121.41 247.507   4
  -4   2  -7 7389.89 252.978  14
   4  -2  -7 6076.63 247.715  11
   2  -4   7 5357.11 247.351  17
  -2   4  -7 7380.32 252.581  14
  -2   4  -7 7275.30 252.881  18
  -2  -2  -7 7335.29 252.836  14
  -4   2  -7 6891.75 258.199  12
  -4   2  -7 7204.19 253.170  18
   2   2  -7 5530.34 247.612  11
  -2   4  -7 7412.45 261.522  10
  -2   4  -7 7113.19 252.359  15
  -4   2  -7 7231.27 252.295  15
   2  -4  -7 6014.49 247.629  17
   2  -4  -7 7086.33 254.402  13
  -2  -2  -7 7066.89 252.944  18
   2   2  -7 7493.96 252.466  15
   4  -2   7 7331.27 248.422  11
   2   2  -8 4386.62 185.513  84
  -2   4  -8 4578.86 191.931  83
  -4   2  -8 4749.20 185.911  85
  -2  -2  -8 4399.14 185.545  85
  -2   4  -8 4623.52 185.571  84
  -4   2  -8 4373.66 197.024  82
   2  -4  -8 4700.47 190.304  83
  -4   2  -8 4637.74 186.634  86
   2   2  -8 4642.91 199.433  82
   2  -4  -8 4760.85 188.460  86
   2   2  -8 4668.56 185.300  85
  -4   2  -8 4721.23 186.125  84
  -2  -2  -8 4662.56 186.867  86
   4  -2  -8 4587.80 197.988  82
  -4   2  -8 4306.78 192.970  83
  -2  -2  -8 4409.85 191.417  83
  -2  -2  -8 4733.11 186.327  84
  -2   4  -8 4883.12 187.180  86
  -2   4  -8 4392.38 198.698  82
  -2   4  -8 4566.64 185.350  85
   2  -4   8 5162.30 187.138  19
  -2  -2   8 4586.25 184.068  21
  -2  -2   8 4578.17 184.479  19
   4  -2   8 4511.74 185.264  21
   2   2   8 4688.39 185.921  21
   4  -2   8 4577.69 184.967  20
  -2   4  -8 4483.13 185.282  73
   2   2  -8 4570.72 185.362  74
  -2   4  -8 4677.42 186.203  71
  -4   2  -8 4697.59 185.638  74
  -2  -2  -8 4737.50 186.628  71
  -2   4  -8 4603.16 185.681  74
  -2  -2  -8 4576.65 185.672  73
   2   2  -8 4229.02 184.551  73
  -4   2  -8 4668.86 185.705  73
  -4   2  -8 4681.00 186.621  71
  -2   4  -8 4555.74 186.809   3
  -4   2  -8 4440.10 186.337   3
   2   2  -8 4679.30 186.659   3
  -2  -2  -8 4660.44 186.202  18
  -2   4  -8 4675.44 186.775  18
  -4   2  -8 4746.64 185.902  14
  -4   2  -8 4684.91 187.048  18
  -2  -2  -8 4430.26 185.866  14
  -4   2  -8 4670.93 185.694  15
  -2   4  -8 4747.10 186.001  14
  -2   4  -8 4544.00 185.779  15
   2   2  -8 4661.58 185.679  15
  -4   2  -9 6005.27 239.086  85
  -2  -2  -9 5480.37 238.154  85
  -2   4  -9 5842.12 245.249  83
   2   2  -9 5435.32 238.467  84
   2  -4  -9 5848.91 243.952  83
  -2   4  -9 5806.03 238.893  84
  -2  -2  -9 6025.12 239.571  84
  -2   4  -9 5986.15 240.786  86
  -4   2  -9 5686.56 239.311  84
   4  -2  -9 5623.97 250.961  82
  -2   4  -9 6019.17 238.938  85
   2   2  -9 5676.89 251.253  82
  -2   4  -9 5460.90 251.871  82
  -4   2  -9 6059.96 240.371  86
  -2  -2  -9 5595.55 245.782  83
  -4   2  -9 5671.63 245.211  83
  -2  -2  -9 5863.50 240.762  86
  -4   2  -9 5805.96 250.058  82
   2   2  -9 6108.19 238.803  85
   2  -4  -9 5872.31 241.677  86
  -2  -2   9 6236.70 238.175  19
   4  -2   9 6133.13 238.365  20
   4  -2   9 6042.59 238.491  21
   2  -4   9 6831.21 240.796  19
   2  -4   9 6155.44 237.432  20
   2   2   9 6173.50 239.183  21
   4  -2   9 6181.39 239.735  19
   2   2   9 6137.06 239.746  20
  -2  -2   9 6028.03 237.508  21
  -4   2  -9 6107.20 240.253  71
  -2   4  -9 5825.91 238.389  73
  -4   2  -9 5977.01 238.784  74
  -2  -2  -9 5829.94 240.177  71
  -2  -2  -9 5905.05 239.048  73
  -2   4  -9 6044.25 239.709  71
  -4   2  -9 5866.96 239.089  73
  -2   4  -9 5895.62 238.854  74
   2   2  -9 6096.41 238.625  74
  -2   4  -9 5947.73 240.151   3
  -4   2  -9 6048.44 239.584  14
  -4   2  -9 6033.87 239.156  15
  -2   4  -9 5869.15 240.468  18
   2   2  -9 6255.76 239.299  15
  -2   4  -9 5885.15 239.034  15
  -4   2  -9 5991.57 240.379  18
  -2  -2  -9 6225.24 240.318  18
  -2   4  -9 6133.04 239.350  14
  -2  -2 -10 4272.08 180.025  86
  -2  -2 -10 3875.51 176.291  85
  -4   2 -10 4038.51 185.025  83
   2  -4 -10 4342.18 183.638  83
  -4   2 -10 4383.11 177.368  85
  -4   2 -10 3907.79 191.105  82
  -2   4 -10 4391.03 177.675  85
  -2  -2 -10 4345.52 178.032  84
   2  -4 -10 4226.40 180.468  86
  -2   4 -10 4294.24 179.358  86
  -2   4 -10 4083.05 184.753  83
   4  -2 -10 4105.71 193.427  82
  -2  -2 -10 4013.14 184.399  83
   2   2 -10 3866.13 176.702  84
  -2   4 -10 3859.22 192.510  82
  -4   2 -10 4253.13 177.794  84
  -2   4 -10 4274.22 177.491  84
  -4   2 -10 4309.01 179.563  86
   2   2 -10 4401.01 177.169  85
   2   2 -10 4145.02 193.029  82
  -2  -2  10 4437.54 176.291  19
   4  -2  10 4410.68 176.834  21
   2  -4  10 5135.82 179.555  19
   2   2  10 4541.79 178.068  20
   2   2  10 4530.17 177.514  21
   2  -4  10 4523.36 175.482  20
   4  -2  10 4634.20 176.643  20
   4  -2  10 4548.28 178.395  19
  -4   2  10 4838.28 178.105  21
  -2  -2  10 4378.66 175.459  21
  -4   2 -10 4324.09 178.900  71
  -2   4 -10 4144.73 178.111  71
  -4   2 -10 4298.42 177.781  73
  -2  -2 -10 4050.49 177.060  73
   2   2 -10 4308.63 176.867  74
  -2   4 -10 4120.94 176.600  73
  -2  -2 -10 4265.34 178.931  71
  -2   4 -10 4283.79 177.598  74
  -4   2 -10 4194.31 177.076  74
  -2   4 -10 4365.23 178.934   3
  -4   2 -10 4244.80 178.598  18
  -2  -2 -10 4380.47 179.378  18
  -4   2 -10 4366.98 177.945  14
  -4   2 -10 4523.68 178.010  15
  -2   4 -10 4393.87 178.249  14
  -2   4 -10 4316.70 179.261  18
  -2   4 -10 4536.83 178.257  15
   2   2 -10 4576.82 177.721  15
  -4   2 -11 3831.38 164.226  73
  -2   4 -11 3718.78 165.649  71
  -2  -2 -11 3901.60 166.035  71
  -2   4 -11 3657.56 163.451  73
  -4   2 -11 3760.18 165.211  71
  -2   4 -11 3661.24 163.624  74
  -4   2 -11 3737.32 163.626  74
   2   2 -11 3773.31 163.553  74
  -2   4 -11 3724.30 182.162  82
  -2   4 -11 3901.16 172.137  83
  -2  -2 -11 3683.03 173.082  83
   2   2 -11 3779.96 163.486  85
   2   2 -11 3637.85 182.092  82
  -4   2 -11 3481.34 172.169  83
  -2   4 -11 3843.77 164.214  85
  -4   2 -11 3767.83 179.915  82
  -2  -2 -11 3826.99 165.132  84
   2  -4 -11 3817.13 171.962  83
  -4   2 -11 3773.27 165.332  84
  -4   2 -11 3866.36 164.223  85
  -2  -2 -11 3833.98 167.643  86
  -4   2 -11 3982.25 167.262  86
  -2   4 -11 3725.71 163.899  84
  -2   4 -11 3769.34 166.951  86
  -2   4 -11 3922.66 164.469  14
  -4   2 -11 4087.99 167.003  18
  -2   4 -11 3958.97 165.198  15
  -4   2 -11 4016.40 165.036  14
  -2  -2  11 4638.51 165.181  19
  -4   2  11 4415.00 164.890  21
   4  -2  11 4267.09 163.266  20
   2   2  11 4348.63 165.474  20
  -2   4  11 4759.93 167.318  21
   4  -2  11 3934.30 163.207  21
   4  -2  11 4065.08 165.484  19
   2   2  11 4250.72 164.616  21
   2  -4  11 4547.17 166.537  19
   2  -4  11 4062.78 162.171  22
   2  -4  11 4182.75 162.582  20
  -2  -2  11 3752.39 161.923  21
  -2   4 -12 1634.73 86.6557  73
   2   2 -12 1779.45 86.3874  74
  -2   4 -12 1888.75 88.2865  74
  -2  -2 -12 1835.16 91.6776  71
  -4   2 -12 1786.70 89.6544  71
  -4   2 -12 1755.79 87.6088  73
   2   2 -12 1806.76 114.274  82
  -4   2 -12 1732.23 87.8912  85
  -2   4 -12 1772.49 87.6503  84
  -2  -2 -12 1775.42 93.6734  86
  -2  -2 -12 1737.37 98.8204  83
   2   2 -12 1642.15 86.0145  85
  -4   2 -12 1806.22 91.8329  86
  -4   2 -12 1722.14 110.514  82
  -2  -2 -12 1674.46 88.4933  84
  -2   4 -12 1470.52 112.714  82
  -2   4 -12 1662.31 91.9625  86
  -4   2 -12 1768.25 88.2373  84
  -2   4 -12 1841.86 101.292  83
  -2   4 -12 1847.75 87.8314  85
  -4   2 -12 1755.69 101.998  83
  -4   2 -12 1778.07 89.2361  14
  -4   2 -12 1895.14 91.5187  18
  -2   4 -12 1910.27 89.0974  15
   2  -4  12 1903.10 84.9115  20
   4  -2  12 2021.49 85.9204  20
  -4   2  12 2151.62 88.7990  21
   2   2  12 2054.24 89.0621  20
  -2   4  12 2206.58 90.3308  21
   2  -4  12 1921.00 87.1877  19
   2  -4  12 1889.34 84.7584  22
   4  -2  12 1953.22 85.8693  23
  -2  -2  12 2173.75 89.8271  19
   4  -2  12 2122.35 91.4836  19
  -4   2  12 2049.34 88.4428  19
   2  -4  13 931.631 52.4398  20
   2  -4  13 901.012 55.6997  19
  -4   2  13 686.858 66.8598  25
   4  -2  13 913.698 51.8501  20
   4  -2  13 972.490 56.0774  22
  -4   2  13 1020.65 57.9871  19
   4  -2  13 1059.52 61.6697  19
   2  -4  13 834.863 51.0251  22
   2   2  13 897.849 55.4114  20
  -2  -2  13 974.624 54.6505  19
   4  -2  13 899.749 52.5496  23
  -4   2 -13 759.311 85.8804  82
  -2   4 -13 872.798 55.9153  85
   2   2 -13 806.792 52.2557  85
  -2   4 -13 853.201 92.6742  82
   2   2 -13 843.822 90.6511  82
  -4   2 -13 671.443 70.6129  83
  -2   4 -13 814.194 60.9928  86
  -4   2 -13 788.563 57.8285  84
  -2  -2 -13 809.852 62.9663  86
  -2  -2 -13 858.527 56.8172  84
  -4   2 -13 816.095 55.4064  85
  -4   2 -13 839.698 61.1965  86
  -2  -2 -13 740.981 71.5985  83
  -2   4 -13 856.464 56.8596  84
  -4   2 -13 829.117 60.2238  71
  -2   4 -13 805.264 55.4683  74
  -4   2 -13 797.846 55.5876  73
  -2   4 -13 764.217 53.9810  73
  -2  -2  14 840.954 53.8159  19
   4  -2  14 926.523 53.5490  20
   2  -4  14 897.963 92.7473  24
   4  -2  14 871.767 59.0097  26
   4  -2  14 840.871 55.2183  23
   4  -2  14 893.237 58.4898  22
   2  -4  14 793.254 52.8180  22
  -4   2  14 1103.38 61.0678  19
   2  -4  14 859.438 56.6402  19
   4  -2  14 995.755 67.0700  19
   2   2  14 960.096 57.9910  20
  -2   4  14 990.310 59.4794  20
   2   2  14 968.591 65.2449  19
  -4   2 -14 788.665 79.0510  83
  -2   4 -14 790.972 56.8844  84
  -2  -2 -14 855.851 67.1970  86
   2   2 -14 868.748 94.7380  82
  -4   2 -14 787.529 65.2153  86
  -4   2 -14 737.098 56.2743  84
  -2  -2 -14 665.177 75.2286  83
  -2   4 -14 637.584 92.5087  82
  -4   2 -14 775.635 55.2312  85
  -2   4 -14 754.999 57.2871  85
  -2   4 -14 816.748 56.6243  74
   4  -2  15 204.428 46.1135  26
   2   2  15 247.782 45.9210  23
   4  -2  15 223.957 45.7963  22
   4  -2  15 139.328 43.0633  23
   2   2  15 157.613 44.6076  27
  -2   4 -15 164.859 39.5938  85
  -4   2 -15 237.805 50.5326  86
  -4   2 -15 165.635 43.0550  84
   2   2  16 164.149 48.0464  23
   4  -2  16 226.139 46.2578  22
   1   3   0 20233.9 776.107  11
  -3  -1   0 20192.1 775.641  16
  -1  -3   0 20629.3 776.089  11
   3  -4   0 20192.8 775.830  11
   1   3   0 19984.2 775.092   9
   1  -4   0 19790.5 775.853  11
  -1   4   0 20178.2 775.881  11
  -1   4   0 21113.9 775.357   9
   4  -1   0 20609.3 776.506  17
  -1  -3   0 19451.9 775.074   9
  -4   1   0 20499.3 776.224  17
   3   1   0 19376.6 775.432  16
  -4   3   0 19457.1 775.139   2
   1  -4   0 19699.5 775.884   6
  -1   4   0 19533.0 775.703   6
  -3  -1   0 20208.8 775.757   2
   4  -1   0 20591.6 775.412   2
   1  -4   0 20720.9 775.353   4
  -4   1   0 20921.7 776.685   1
  -3  -1   0 20008.1 777.396   1
   3   1   0 19723.3 775.539   2
  -4   1   0 19752.1 775.338   2
   4  -1   0 21073.7 777.152   1
   1  -4   0 20428.9 775.414   9
  -3   4   0 20831.5 775.193  78
  -1   4   0 20479.7 775.583  80
   3  -4   0 19364.2 775.522  79
   3  -4   0 20097.8 775.641  80
  -1  -3   0 19871.0 776.866  81
   4  -1   0 20292.3 776.137  81
   3   1   0 20014.2 776.735  81
   4  -3   0 19947.1 775.449  78
  -1   4   0 20164.2 775.607  79
  -4   3   0 21163.7 775.521  78
   4  -1   0 20889.2 775.387  78
  -3  -1   0 19948.0 776.862  81
  -1   4   0 19906.2 776.677  75
  -3  -1   0 17667.0 777.945  76
   4  -1   0 21288.4 779.819  72
   3  -4   0 21223.4 779.378  70
  -3  -1   0 19883.2 779.310  72
   3   1   0 20021.4 776.405  77
   4  -3   0 21223.4 779.118  76
   4  -3   0 19250.3 778.760  70
  -4   3   0 20519.4 778.986  70
   4  -1   0 20104.0 779.503  76
  -4   1   0 20175.2 779.590  76
  -1  -3   0 20561.6 776.817  77
  -1  -3   0 20271.4 776.925  75
  -1  -3   0 20246.3 774.170  20
   4  -1   0 20326.3 774.737  26
  -4   1   0 19526.5 777.837  28
  -4   1   0 20204.2 774.673  26
  -3  -1   0 19916.4 775.135  27
  -4   1   0 20147.7 778.735  29
   3   1   0 19317.4 774.035  22
   4  -1   0 20243.4 777.239  30
   4  -3   0 20551.0 777.550  29
   1   3   0 19248.2 774.545  27
   3   1   0 19189.6 776.312  25
  -3  -1   0 19911.2 776.883  25
   1  -4   0 20716.3 777.122  31
  -3  -1   0 19284.8 777.866  30
  -3   4   0 20308.7 777.998  24
   4  -1   0 20773.3 777.376  25
   1   3   0 19911.1 774.059  23
   4  -3   0 19660.1 776.554  28
  -3   4   0 20465.7 778.467  31
   1  -4   0 20029.5 776.840  24
  -1  -3   0 20945.9 776.434  63
   1   3   0 20695.5 777.028  66
   3   1   0 19364.5 776.842  58
   3   1   0 20345.5 778.450  67
  -1  -3   0 18050.4 777.416  69
   1   3   0 19579.4 777.406  64
  -4   1   0 20410.0 778.776  59
  -3   4   0 20272.0 777.827  60
   1  -4   0 19786.5 776.916  66
  -1  -3   0 18805.2 777.777  67
  -3  -1   0 19601.4 777.265  62
   4  -3   0 18903.3 778.534  65
   3   1   0 19968.5 778.632  69
   3   1   0 20674.9 775.595  61
  -1   4   0 20417.3 776.830  66
   1   3   0 18937.4 776.019  63
  -1  -3   0 20006.7 777.801  64
  -4   1   0 20368.0 775.464  61
   3  -4   0 19234.0 775.773  66
   3  -4   0 20515.2 778.899  65
   3  -4   0 19815.8 776.011  68
   1  -4   0 18429.0 776.717  64
   1  -4   0 20570.6 778.105  60
  -1   4   0 20200.0 776.533  68
   4  -1   0 19630.5 778.960  59
  -3  -1   0 19548.4 776.260  63
  -3  -1   0 18710.3 778.518  59
  -4   3   0 20274.0 778.772  65
   4  -1   0 20499.4 776.867  62
   3  -4   0 19435.9 775.355  46
  -1   4   0 19858.8 775.858  46
  -4   3   0 20178.6 778.407  51
   3   1   0 19646.4 776.890  45
   3  -4   0 20804.2 777.249  55
  -4   3   0 19986.2 778.721  50
  -1  -3   0 19969.8 776.514  45
  -1   4   0 19711.0 775.393  53
  -3   4   0 20308.8 777.773  50
   4  -3   0 20804.1 777.960  48
  -3   4   0 20414.3 775.368  47
   3  -4   0 20314.4 775.558  47
   4  -3   0 19723.5 774.996  47
   3   1   0 19885.8 776.302  56
  -3  -1   0 17967.8 778.086  48
  -3   4   0 20013.9 775.317  53
  -4   1   0 19540.0 778.769  51
  -4   3   0 20106.0 775.224  57
   3  -4   0 19595.3 776.194  49
  -3   4   0 19994.5 775.299  54
   1  -4   0 21304.7 776.850  49
  -4   1   0 20745.9 778.938  48
  -4   1   0 20269.7 779.238  52
   1   3   0 19031.5 776.267  56
  -4   3   0 19626.6 778.724  40
   4  -3   0 19175.7 778.421  41
   3   1   0 18881.8 774.856  44
   3  -4   0 20033.3 778.641  40
   4  -3   0 19985.1 775.103  42
  -1  -3   0 19222.2 777.430  39
   3   1   0 18934.0 777.261  39
  -4   3   0 20393.9 777.984  41
   4  -1   0 20140.0 775.218  44
  -4   1   0 20076.3 775.152  44
   3   1   0 19958.9 775.102  43
   3  -4   0 20236.3 778.270  32
  -4   3   0 20023.8 778.762  32
  -3   4   0 20459.6 775.276  34
  -3   4   0 20055.8 777.189  32
   3  -4   0 19912.3 775.137  35
  -1   4   0 19443.4 775.663  35
   4  -1   0 18610.2 777.786  38
  -3  -1   0 19159.8 778.362  38
  -3   4   0 20533.8 775.342  42
  -3   4   0 19817.0 777.829  40
  -4   1   0 20388.1 777.791  38
   4  -1   0 21139.6 777.501  36
  -4   1   0 20147.7 775.271  43
   1  -4   0 20314.1 776.162  35
   3  -4   0 20037.9 777.268  33
  -4   3   0 20876.7 779.077  37
  -4   1   0 20154.7 779.224  41
   3   1   0 19043.0 776.712  36
  -3   4   0 19647.7 777.362  37
   3  -4   0 20396.8 775.534  34
   4  -3   0 19633.6 774.737  34
  -3  -1   0 19902.7 777.279  39
  -3  -1   0 19963.9 777.247  36
  -4   3   0 20024.7 778.238  33
   1   3  -1 781.905 36.9714  14
  -1   4   1 1041.85 42.2369   9
  -1  -3   1 617.600 37.2673  18
   3   1   1 1254.43 37.7255  15
   3  -4  -1 939.839 45.0885  11
   1   3   1 677.292 40.8547   9
  -4   1  -1 954.156 46.2263  17
   4  -1   1 691.947 47.1241  17
  -1  -3   1 724.703 45.0556  11
  -4   1   1 640.633 36.9938  15
   1   3  -1 957.628 45.5540  11
  -1   4  -1 685.496 43.4872  11
  -3  -1   1 999.273 39.6180  10
   1   3  -1 947.397 41.3167   9
  -1  -3   1 654.010 40.3775   9
  -1   4   1 991.115 44.5352  11
  -1   4  -1 756.151 41.9385   9
  -3  -1  -1 755.113 44.6903  16
   3   1   1 939.743 43.0239  16
  -1   4   1 1281.47 37.9864  18
  -4   1   1 730.954 44.2811  17
  -1   4  -1 756.948 39.4768  12
   4  -1  -1 1069.22 49.0624  17
  -1  -3  -1 986.786 40.0577  12
   3  -4   1 679.451 44.0660  11
   3   1  -1 744.101 42.8864  16
   1  -4   1 937.263 45.3977  11
  -1  -3  -1 928.035 41.0368   9
   1   3   1 692.137 43.6510  11
   1  -4  -1 711.243 45.1546  11
  -1  -3  -1 977.334 46.1499  11
  -3  -1   1 1070.99 45.0590  16
   3   1   1 1011.20 37.5950  13
   1  -4  -1 720.848 41.6273   9
  -3  -1   1 1037.86 39.7123   7
   4  -1   1 600.055 50.6353   1
  -3  -1   1 846.738 52.5200   1
  -4   3  -1 765.404 43.0359   2
  -3  -1  -1 701.385 52.7366   1
  -4   1   1 704.013 46.8726   1
   1  -4   1 876.521 45.2321   6
   4  -1  -1 925.734 52.1214   1
  -1   4   1 933.521 44.0562   6
  -1   4  -1 701.656 43.6644   6
   1  -4  -1 645.835 41.5205   4
   3   1  -1 694.941 43.9659   2
  -4   1  -1 914.981 43.8176   2
  -3  -1  -1 771.578 38.2944   8
  -4   3   1 951.280 42.8820   2
   1  -4   1 967.027 42.0962   9
   1  -4   1 969.575 42.0977   4
   4  -1   1 712.757 42.9859   2
  -3  -1   1 986.099 45.4763   2
   1  -4  -1 668.760 45.2866   6
  -4   1  -1 971.599 48.8980   1
   3   1   1 906.590 43.8581   2
  -3  -1  -1 690.212 45.1329   2
   4  -1  -1 903.135 43.4929   2
  -4   1   1 667.794 42.6357   2
   4  -1  -1 968.236 38.3852   8
   1   3   1 843.806 50.8779  81
   4  -3  -1 908.594 43.5027  79
   3   1  -1 966.381 41.3174  78
   4  -3  -1 942.950 44.2934  80
  -4   1  -1 1143.71 39.0479  82
  -4   1   1 870.711 41.5052  82
  -4   3   1 1217.46 45.0722  78
   1  -4  -1 944.155 48.9101  81
  -1   4  -1 1106.26 36.9806  86
   4  -3  -1 948.314 40.7854  81
   3  -4   1 842.489 41.5969  78
  -3   4   1 840.206 44.3586  79
  -3  -1   1 1125.24 52.9746  81
   4  -1  -1 1089.15 44.4067  78
  -3  -1  -1 1056.45 37.4285  85
   1   3  -1 1087.65 42.4608  79
  -4   1   1 905.865 47.6062  81
   3   1  -1 1061.90 36.7011  85
   1  -4  -1 1052.50 38.2864  86
   1  -4   1 1181.91 45.5596  80
  -3   4  -1 1122.07 41.6557  78
   1  -4   1 1195.59 45.6062  79
   1   3  -1 1107.38 41.6804  80
   3   1   1 1086.73 52.0010  81
  -3   4   1 830.286 44.2912  80
  -1  -3  -1 859.957 37.5763  84
   4  -1  -1 1172.03 41.7873  82
   4  -3   1 1198.76 43.9138  78
  -4   1   1 883.546 42.8354  78
   3  -4  -1 1057.48 48.0682  79
   1   3  -1 906.084 36.6569  84
  -1  -3  -1 1069.46 53.5130  81
   3   1   1 1112.98 55.9991  76
   1  -4   1 1163.27 50.6971  75
  -3  -1  -1 1002.68 37.6429  73
  -4   1   1 782.797 63.4945  76
   4  -3  -1 973.674 58.7517  72
   3   1   1 1178.05 61.9165  72
  -1  -3  -1 868.461 37.5479  71
  -3   4   1 870.725 62.3836  70
  -3  -1   1 1166.44 49.9113  77
   4  -3   1 1197.12 61.8709  70
  -4   1   1 813.042 62.4729  72
   1   3   1 668.075 37.4483  73
  -3   4  -1 1114.03 45.4446  75
   4  -1  -1 1138.59 45.7356  77
   1  -4  -1 958.663 59.5891  70
  -1   4  -1 993.174 36.9540  71
  -4   1  -1 1168.15 54.3983  70
  -3  -1  -1 896.968 57.5258  76
  -3  -1  -1 908.860 50.3626  75
   4  -3  -1 874.388 65.2059  76
   1   3   1 770.871 49.9552  77
  -1  -3  -1 1092.52 54.1282  72
  -4   1   1 719.961 36.5003  74
   4  -1   1 866.818 62.3956  76
   1   3   1 778.437 51.4028  75
   4  -1   1 709.710 37.0910  74
   3  -4  -1 1229.35 55.8222  76
  -4   1  -1 896.358 37.2307  74
  -4   3   1 1213.80 60.2140  76
   1   3  -1 928.893 36.7393  73
   1  -4  -1 927.173 50.4112  77
  -1  -3  -1 943.646 42.6132  25
   4  -1   1 775.519 60.0570  29
  -1   4   1 1075.01 49.1545  24
  -4   1   1 747.756 40.2179  26
  -4   3  -1 912.397 42.0797  23
  -3  -1  -1 873.023 40.7650  20
  -3  -1   1 956.793 52.0205  25
   4  -1   1 677.493 56.9081  28
   4  -1  -1 897.595 53.4796  25
  -4   1  -1 836.400 38.5193  21
  -4   3  -1 857.936 42.2644  26
   1   3   1 643.062 38.9143  20
   4  -1   1 682.701 41.1271  26
  -1  -3  -1 994.525 42.7547  24
  -4   3  -1 1051.25 40.9420  19
  -4   3  -1 834.024 57.7660  31
   3  -4   1 791.533 55.9769  31
   1  -4   1 1019.40 51.2189  24
   3  -4  -1 996.809 41.6500  28
  -3  -1  -1 793.295 60.2708  28
  -4   3  -1 899.367 41.7494  22
  -3   4  -1 1006.38 42.4575  22
   4  -3   1 1183.09 43.5955  26
   3   1   1 1067.75 49.0100  25
   3   1  -1 909.131 36.7904  19
   3   1   1 1192.53 41.9444  23
  -1   4   1 1011.93 51.1653  31
   3   1   1 1019.34 56.0168  30
   4  -3  -1 929.904 55.0074  25
  -4   3   1 1032.85 48.4152  28
  -4   1  -1 929.231 43.2773  27
  -4   1  -1 898.752 42.6149  23
  -1  -3   1 661.080 38.8156  27
  -4   1   1 714.270 53.0800  30
  -4   3  -1 780.033 55.9972  24
  -3   4  -1 963.012 42.6131  26
  -4   3   1 1064.24 54.9493  29
  -1  -3  -1 945.915 55.2503  30
   3  -4   1 734.903 57.2177  24
  -4   1   1 737.762 54.7386  25
  -3   4  -1 969.716 54.4459  24
  -3  -1  -1 772.849 60.3687  29
   3   1   1 1093.35 43.5213  27
  -3  -1   1 1172.05 37.4748  22
   4  -1   1 644.421 40.4439  22
  -1  -3  -1 1073.78 51.4486  62
  -1  -3   1 792.691 54.1232  64
  -3   4   1 831.325 59.2299  65
   1  -4  -1 930.144 57.1263  65
  -1  -3   1 802.419 49.6112  63
   1  -4  -1 811.106 46.1412  69
   3   1   1 1090.39 49.8321  63
  -4   3  -1 955.367 49.9824  60
   4  -1  -1 1132.75 55.6872  67
  -4   1  -1 1016.61 48.6556  63
  -4   1  -1 1099.39 53.0067  65
   3   1  -1 881.100 54.1666  64
  -1   4   1 1211.34 55.4051  60
   3   1   1 1011.89 59.3355  59
   3   1  -1 978.678 45.6754  68
  -3  -1   1 1155.35 58.7214  67
   1   3  -1 1054.82 48.4743  68
   1   3  -1 1033.08 49.5325  66
   1   3   1 785.457 55.1105  67
  -1  -3  -1 1114.58 53.0868  60
  -3   4   1 804.264 45.0653  68
  -4   1   1 735.972 62.2444  59
  -4   3  -1 875.177 40.8514  61
   4  -1  -1 1068.69 51.2692  58
   4  -3  -1 946.525 45.3679  62
   1  -4   1 1039.61 50.1610  68
   4  -3  -1 965.300 40.1963  66
   3   1  -1 828.527 57.2788  67
   4  -3  -1 856.288 57.0899  59
   4  -1  -1 1081.19 58.8489  69
   1  -4   1 1023.87 49.8390  66
  -3  -1  -1 933.707 49.3798  63
  -3  -1   1 1080.98 60.6934  69
  -4   1   1 845.352 52.1896  62
  -1   4   1 1147.74 49.4853  64
   1   3   1 755.218 48.9833  58
   1  -4  -1 871.274 45.4778  58
   3   1   1 1159.61 53.4729  62
  -3  -1   1 1146.31 44.6732  61
   1   3   1 759.776 52.2632  69
   4  -3   1 1123.79 59.9977  65
   3   1   1 1131.96 52.5733  58
   4  -1   1 796.319 43.5970  61
   1   3  -1 1057.50 42.5716  61
   1   3   1 755.407 48.1199  63
   3  -4   1 799.407 54.1348  60
   4  -3  -1 938.373 41.2640  68
  -3   4   1 786.163 43.9249  66
   3  -4  -1 1030.74 47.6784  66
   3   1  -1 860.755 47.2420  66
  -1  -3  -1 967.274 51.5415  59
  -3  -1  -1 899.640 59.1634  59
   3  -4  -1 1011.80 64.5119  65
  -1  -3   1 803.871 50.6400  66
  -1   4  -1 869.401 45.0024  63
  -1   4   1 1091.81 53.3481  66
   4  -1   1 740.388 60.7210  59
  -1  -3  -1 970.890 55.7013  67
   4  -1   1 712.037 59.1026  51
  -4   1  -1 1113.05 49.9112  55
   1  -4   1 1020.45 48.2019  49
   3   1  -1 856.710 40.1348  57
  -3   4   1 730.614 44.0463  46
   1   3  -1 1003.38 41.9011  53
   1  -4  -1 884.914 47.0093  55
  -1   4  -1 895.711 42.9391  53
   3  -4  -1 1127.94 53.4361  52
  -4   1  -1 1022.23 52.9662  50
  -4   3   1 1199.44 42.7081  47
   3   1  -1 834.398 48.2376  56
  -4   3   1 1043.34 63.4174  51
   3  -4  -1 1066.58 61.0606  51
   4  -1  -1 1080.81 45.4187  56
  -3   4   1 790.528 45.5086  54
  -4   1   1 727.100 60.6929  48
  -4   1   1 798.040 41.5511  57
   1   3  -1 1043.31 46.6092  49
  -3   4  -1 981.409 41.5416  57
  -4   3   1 1126.12 56.7407  48
   3   1   1 1034.00 59.0129  48
  -3  -1   1 1067.49 52.5375  45
  -3   4   1 833.175 45.1575  53
   4  -1  -1 994.852 39.2477  47
   4  -1  -1 1029.01 39.5036  54
   3  -4  -1 996.777 50.4607  49
   1  -4   1 1090.48 47.3539  46
   1   3   1 791.144 51.2058  56
  -4   3   1 1252.65 42.5555  54
   3  -4  -1 1127.93 50.2228  48
  -3   4   1 833.766 53.5162  51
   4  -3  -1 920.575 41.2963  46
  -3  -1  -1 859.158 54.7347  51
  -4   3   1 1160.25 41.7379  53
  -1   4  -1 852.438 42.1814  54
  -4   3   1 1153.99 57.2925  52
   3  -4  -1 963.526 42.4273  56
   4  -3   1 1117.24 53.3368  55
  -4   1  -1 1128.81 60.0815  51
   4  -3  -1 838.998 44.0652  53
  -1  -3  -1 1002.43 51.7837  48
  -4   3  -1 833.973 56.3965  50
   4  -3  -1 926.619 44.0315  49
   4  -1  -1 1062.53 51.7352  45
  -3  -1  -1 764.723 58.2847  52
   1  -4  -1 904.523 54.7405  50
   3  -4   1 739.948 43.7873  47
  -3   4   1 811.116 59.0362  50
   1   3   1 744.650 48.2800  45
  -1   4   1 1098.85 47.3739  56
  -1   4  -1 886.617 42.9849  47
   1   3  -1 995.156 45.7610  46
  -3  -1  -1 906.630 61.0476  48
  -1  -3  -1 975.419 55.1810  39
   4  -1   1 761.724 55.6214  38
  -4   1   1 802.315 48.3693  39
  -3   4   1 707.490 57.9414  37
  -4   1   1 783.022 58.4605  38
  -4   1  -1 1107.58 57.6324  37
  -3  -1  -1 826.953 53.9593  33
   3  -4   1 742.885 55.7521  40
  -3  -1  -1 821.349 57.7583  41
  -4   3   1 1149.41 40.8463  34
  -4   3  -1 864.678 41.6867  43
   3  -4   1 714.570 53.3873  32
  -4   1   1 794.808 43.2294  44
   1  -4  -1 815.742 51.1042  39
   3   1  -1 873.683 45.7809  35
   4  -1   1 719.232 42.7547  43
  -1   4  -1 866.826 43.8818  34
  -4   3  -1 834.055 57.1304  40
   4  -1   1 773.781 60.4239  41
  -4   1  -1 1001.90 58.9869  33
  -3  -1   1 1014.20 55.0805  39
   1   3  -1 965.800 38.7380  44
  -3  -1   1 944.634 53.0691  36
   4  -3   1 1176.56 58.5892  37
   1   3   1 628.856 53.0193  39
  -4   1  -1 1070.54 58.7127  41
   4  -3  -1 884.091 50.6228  36
  -1  -3  -1 973.659 48.3937  36
  -3  -1  -1 760.381 57.8810  38
   3   1   1 1023.69 54.2418  39
  -4   1  -1 1086.82 54.1331  40
   1   3  -1 964.036 47.3377  35
  -1  -3  -1 968.191 54.9416  38
   4  -3   1 991.137 58.4577  40
   4  -1   1 722.988 42.6137  44
   3   1   1 1132.43 53.7261  36
  -4   1  -1 1022.52 57.8427  32
   1   3  -1 1109.32 43.6472  34
  -3   4   1 716.571 58.8902  40
  -3   4   1 766.271 52.6895  33
  -3   4   1 727.285 42.4728  35
   4  -3   1 1100.77 58.3322  33
   1  -4   1 1061.82 47.5672  35
  -1  -3   1 759.225 48.2685  35
   1  -4   1 1133.97 46.3725  34
   3   1   1 994.025 57.2601  38
  -4   3   1 1148.62 43.0450  42
  -3  -1   1 1177.63 41.6400  44
  -4   3  -1 870.368 56.5436  37
  -4   1   1 716.811 53.7903  36
   4  -3   1 1093.78 58.9265  32
  -3   4   1 779.563 45.5589  34
  -4   3   1 1091.47 62.6360  41
  -3   4   1 764.734 56.6681  32
  -4   3  -1 898.046 42.2551  44
   3  -4   1 684.805 42.7063  42
   4  -1  -1 898.994 53.6106  36
  -3  -1   1 1185.65 42.6091  43
   3  -4   1 698.841 43.6504  34
   4  -3   1 1102.15 57.9750  41
  -4   3  -1 796.013 56.9756  32
  -1   4  -1 851.063 42.2117  42
   1  -4  -1 867.385 51.9307  37
   1   3   2 5406.03 230.693  11
  -1  -3  -2 6241.71 230.428  12
  -4   1   2 5527.31 230.656  17
  -4   1  -2 6324.16 231.676  17
   3   1   2 6169.35 229.023  13
   1  -4   2 6095.72 231.062  11
   1  -4  -2 5767.76 231.067  11
  -3  -1  -2 5773.81 230.701  16
   1   3  -2 6088.11 229.699   9
   3  -4   2 5473.79 230.676  11
  -1   4  -2 5736.93 230.893  11
   4  -1   2 5159.23 231.317  17
  -1   4  -2 5755.14 230.297  12
  -1   4  -2 5738.69 229.877   9
  -4   1   2 5429.93 228.531  15
  -1   4   2 6266.36 230.858  11
  -1  -3   2 5263.00 228.684  18
   3   1  -2 5491.27 230.083  16
  -3  -1   2 6469.05 230.845  10
   4  -1  -2 6508.61 232.633  17
  -3  -1   2 6165.99 230.750  16
   3  -4  -2 6096.75 230.992  11
  -3  -1   2 6239.21 229.261  14
  -1  -3  -2 6354.69 229.659  13
   1   3  -2 6101.64 228.686  14
   1   3  -2 6316.63 231.173  11
  -1  -3   2 5604.81 229.598   9
  -3  -1   2 6473.11 229.241  13
   3   1   2 5882.50 230.215  16
  -1  -3   2 5576.11 231.016  11
   1   3  -2 6088.14 231.522  10
   1   3   2 5662.55 229.610   9
  -1   4   2 6378.97 229.028  18
  -1   4   2 6352.26 229.938   9
   3   1   2 6399.39 228.800  15
  -1  -3  -2 6252.21 229.798   9
  -1  -3  -2 6302.86 231.505  11
   4  -1   2 5410.18 232.258   1
   1   3  -2 6060.71 231.307   7
   1  -4  -2 5657.83 229.989   9
   3   1   2 6242.09 230.688   2
   3   1  -2 5737.70 230.482   2
  -1   4   2 6372.78 230.923   6
   4  -1   2 5713.45 230.114   2
   1   3   2 5954.18 229.204   5
  -4   1  -2 6727.90 232.504   1
   1  -4   2 6098.05 230.207   9
  -3  -1  -2 5897.67 230.915   2
   4  -1  -2 6667.98 233.948   1
  -1  -3   2 5746.64 229.071   5
  -3  -1   2 6475.20 230.817   7
  -4   3   2 6310.87 230.039   2
   3   1  -2 5916.03 229.589   5
  -4   3  -2 5633.15 230.027   2
  -3   4  -2 6368.91 230.628   4
   4  -1  -2 6312.36 230.405   2
  -4   1  -2 6115.92 230.390   2
  -4   1   2 5355.43 228.669   3
  -4   1  -2 6238.41 228.874   3
  -3  -1   2 5996.77 232.845   1
  -3  -1  -2 5842.93 233.698   1
   1  -4  -2 5982.03 229.814   5
   3   1   2 6435.11 228.991   3
  -4   1   2 5803.08 231.309   1
   1  -4   2 6334.99 230.165   4
   3   1  -2 6226.32 228.943   3
  -3   4   2 5797.35 230.304   4
   1  -4  -2 5737.01 229.884   4
  -1   4  -2 5605.24 230.716   6
  -4   1   2 5563.19 230.184   2
   1   3   2 5355.96 233.144  81
   1   3   2 5829.99 229.562  85
  -1   4  -2 5733.99 230.109  83
  -4   3   2 7340.09 235.673  82
  -3  -1   2 6424.66 229.156  84
  -4   1   2 5777.92 230.584  78
  -4   3   2 6282.27 230.198  80
  -4   3   2 6061.59 229.875  79
  -1   4   2 6432.67 229.691  84
  -3   4   2 5367.52 229.819  86
   4  -1  -2 5953.56 231.645  82
  -1   4   2 5947.92 231.035  81
  -1  -3   2 5407.52 229.108  86
  -3   4   2 5497.87 229.823  83
   3   1   2 5897.03 228.681  85
  -4   1   2 5351.25 231.370  82
  -3  -1  -2 5745.92 228.712  85
  -3   4   2 5358.72 231.193  79
  -1  -3   2 5834.00 231.246  83
   3   1   2 6328.97 231.526  82
  -1  -3  -2 5945.05 228.933  84
  -3  -1   2 6369.67 229.404  78
  -1  -3   2 5779.13 229.228  80
  -4   1   2 5662.57 228.784  85
  -3   4   2 5607.25 231.454  80
  -4   1  -2 5969.19 230.624  82
   3  -4   2 5491.57 229.351  78
  -1  -3   2 5588.80 229.480  79
  -1   4  -2 5955.63 228.722  86
  -1   4   2 6356.78 229.137  86
   3   1  -2 5901.15 228.421  85
   1  -4  -2 5745.65 229.173  86
   1   3  -2 5803.49 228.414  84
  -4   1   2 5437.91 228.245  74
  -4   1  -2 6277.62 229.791  75
   1   3   2 5383.17 232.393  72
   4  -1   2 5581.40 228.639  74
   3   1   2 5674.59 231.822  75
   3   1  -2 5923.94 228.629  74
   1  -4   2 5831.13 233.054  75
   1   3  -2 6009.86 228.432  73
  -1   4  -2 6215.33 228.698  71
   1   3   2 5469.14 233.554  75
  -3   4  -2 6105.87 229.025  71
   4  -1  -2 5802.28 228.319  74
  -3  -1  -2 5783.52 229.205  71
  -1  -3  -2 5528.56 228.804  73
  -1   4   2 6242.77 234.257  70
  -4   1  -2 5862.55 228.666  74
  -4   1  -2 5804.76 229.094  73
  -4   3   2 5995.97 237.411  76
   3   1   2 6393.55 229.116  74
   3   1   2 6017.17 228.701  73
  -1   4   2 6420.27 229.085  71
   1   3   2 5260.27 232.903  77
   1   3   2 5241.52 228.575  71
  -3   4   2 4986.55 236.643  70
  -1   4   2 5928.82 231.753  77
  -1  -3  -2 5954.01 228.870  71
  -4   1   2 5577.34 230.143  77
  -3  -1   2 6247.34 228.730  73
  -3  -1  -2 5914.46 228.837  73
   1   3   2 5407.49 228.694  73
  -4   3  -2 5779.59 228.952  74
   4  -1   2 5436.92 232.407  70
  -1   4  -2 5699.55 228.709  73
   1  -4   2 6239.54 228.393  71
  -4   3   2 6055.51 234.863  72
  -1  -3   2 5614.93 228.220  73
  -1  -3   2 5453.01 228.686  71
   3   1   2 6090.51 234.992  76
  -4   3  -2 5926.42 229.762  23
  -3   4  -2 5854.75 228.396  20
  -3  -1   2 6312.43 228.014  21
   4  -1   2 5493.97 229.781  22
   1   3   2 5360.15 229.334  31
  -3   4  -2 6775.31 230.674  19
   4  -1   2 5396.44 235.624  28
  -4   1  -2 6134.57 229.269  21
   4  -3   2 6086.81 235.125  24
   1   3   2 5474.42 229.410  20
  -3  -1  -2 5585.14 229.719  20
   4  -3   2 6586.32 229.980  19
   3   1   2 6000.64 230.092  23
   4  -3   2 6173.95 230.314  26
  -1   4  -2 5558.72 228.628  26
  -4   3  -2 5575.18 233.674  24
   4  -1   2 5194.57 235.569  29
   4  -3   2 6051.77 235.345  31
   1   3  -2 6202.70 229.179  19
   1   3  -2 5964.38 228.509  21
   3  -4   2 5589.85 229.979  26
  -1   4  -2 5980.45 229.930  19
  -3   4   2 5659.04 230.445  29
   3   1   2 5997.76 235.202  29
  -4   1  -2 5874.63 229.830  20
  -1  -3  -2 6060.53 232.560  28
  -4   1  -2 5974.14 231.471  24
   4  -3   2 6075.51 230.125  22
   3   1   2 6140.05 230.541  27
   4  -3  -2 5454.82 232.882  25
   4  -1   2 5617.30 230.468  27
   3  -4  -2 5827.92 231.204  25
  -4   3  -2 5730.44 229.342  27
   3   1   2 6149.52 236.159  28
   3   1   2 6069.51 229.982  20
  -4   3   2 6193.55 233.834  25
   1   3   2 5276.40 233.867  30
   4  -1   2 5194.56 228.901  21
  -4   3   2 6089.07 230.054  30
  -4   3  -2 5714.89 229.391  21
  -3   4  -2 6178.41 229.734  22
  -4   1   2 5277.49 235.099  25
   3  -4   2 5222.25 235.152  24
   4  -1   2 5592.91 230.236  23
  -3   4  -2 5894.19 229.744  26
  -4   3  -2 6028.57 229.386  20
  -1   4   2 6070.94 233.566  65
   3  -4   2 5407.35 233.580  60
  -4   3   2 6087.75 235.211  59
  -1  -3   2 5696.69 229.662  61
  -1   4   2 6099.97 229.951  58
   4  -1   2 5359.23 232.258  65
  -1  -3   2 5415.95 231.850  68
   1   3   2 5649.85 234.098  69
   1   3   2 4933.63 231.317  59
   1   3   2 5364.79 232.084  62
   4  -1   2 5808.02 230.502  61
  -1   4   2 6249.35 233.183  64
   1   3   2 5456.97 232.475  60
   1  -4  -2 5525.39 231.622  67
   4  -1  -2 5796.98 233.911  67
  -3  -1   2 6020.79 230.901  66
   4  -3   2 6166.65 231.727  60
  -4   1   2 5290.01 234.763  69
   3   1   2 5886.71 232.314  63
   1   3   2 5503.83 234.730  67
  -3   4   2 5277.91 236.835  65
   3   1   2 5757.20 233.561  62
  -3  -1   2 5782.47 235.802  67
  -3  -1   2 5743.56 233.753  64
   3   1   2 6052.49 235.555  59
   1  -4   2 6133.77 230.598  63
   4  -1   2 5269.06 230.654  63
  -3   4   2 5671.89 231.304  66
   1   3   2 5431.22 232.350  58
  -1  -3   2 5455.01 232.408  66
  -4   3   2 6386.38 228.995  68
  -4   3   2 6024.61 230.119  62
  -3  -1   2 6095.19 228.930  57
   1  -4   2 6037.34 230.119  47
  -4   3   2 6205.03 230.163  53
  -1   4   2 6176.86 229.910  45
  -4   3   2 6427.02 228.872  46
   3  -4   2 5269.70 229.331  57
  -1  -3   2 5527.22 230.770  46
  -4   1   2 5393.13 232.074  45
  -1  -3   2 5426.74 229.207  53
  -4   1   2 5533.40 229.909  56
  -1   4   2 6072.22 230.779  55
   3   1   2 5773.26 232.760  51
  -3   4   2 5602.03 231.861  52
   4  -1   2 5428.83 232.243  50
   3   1   2 6048.44 235.628  52
  -3   4   2 5639.47 230.850  48
  -1  -3   2 5350.30 230.891  49
   4  -1   2 5456.31 231.509  55
  -1   4   2 6042.41 233.507  50
  -4   3   2 6705.52 230.236  49
  -4   3   2 5824.21 235.250  48
  -4   3   2 5551.65 236.070  52
   1   3   2 5018.45 231.298  48
  -1   4   2 6059.67 231.945  56
  -3   4   2 5479.14 234.871  51
  -4   3   2 6317.37 230.514  54
  -1  -3   2 5363.11 231.003  35
  -3   4   2 5604.23 233.354  41
   4  -1   2 5360.13 235.673  41
  -3  -1   2 6119.01 229.722  44
  -4   3   2 6000.56 232.432  38
   1   3   2 5484.57 230.973  36
   4  -3   2 5998.59 234.917  40
  -1  -3   2 5644.43 228.593  43
  -4   1   2 5851.41 228.701  42
   4  -3   2 6073.86 235.052  37
   1  -4   2 6107.26 230.448  34
  -1   4   2 6004.85 233.274  40
   3   1   2 5965.58 235.658  38
  -4   1   2 5179.98 233.307  36
  -1   4   2 6096.72 231.377  32
  -1   4   2 6197.45 232.133  37
   4  -1   2 5222.09 234.374  33
   4  -3   2 6093.83 229.915  44
   4  -1   2 5376.38 234.202  32
  -1   4   2 5941.99 229.484  33
  -1  -3   2 5579.10 229.841  34
  -3  -1   2 6489.95 230.314  35
  -4   1   2 5388.86 231.845  39
  -4   3   2 6197.62 231.941  36
   4  -3   2 5848.18 235.359  32
   1   3   2 5397.51 233.622  39
  -4   1  -3 16251.6 591.400  17
  -1   4   3 15784.1 590.511  18
   1  -4  -3 14763.9 591.135  11
  -1  -3   3 14123.0 591.646  12
  -1  -3  -3 15656.7 590.938  13
  -4   1  -3 15530.1 593.413  10
  -1  -3  -3 15832.9 590.327  14
   1   3   3 13852.4 590.851  11
   3   1   3 15057.9 592.519  10
  -4   1  -3 16620.2 590.282  15
   3   1  -3 15163.1 590.144  15
  -4   1   3 14463.3 589.950  15
   1   3   3 14357.3 590.125   9
  -1   4  -3 15695.8 590.459  18
  -1  -3  -3 17103.3 590.597  18
  -1   4   3 15537.9 592.059  12
   3   1   3 14824.0 590.440  13
  -1   4   3 15238.6 591.040  11
  -1   4  -3 14442.6 591.771  12
   4  -3  -3 16296.2 591.429  17
  -1  -3  -3 15824.1 592.052  12
   3  -4  -3 15529.6 591.155  11
   1  -4   3 14996.0 591.108  11
   1   3  -3 15249.9 592.902  10
  -3  -1   3 15583.9 590.744  13
  -1  -3   3 14232.2 590.201   9
   3  -4   3 13892.9 590.897  11
  -4   1   3 13228.0 590.548  17
  -1  -3   3 15431.1 590.369  18
  -3  -1   3 15494.9 592.616  10
  -1   4  -3 13761.3 590.884  11
   1   3  -3 16667.8 590.391  14
  -3  -1  -3 13550.3 592.806  12
  -1   4  -3 14535.2 590.237   9
   1   3  -3 15323.9 590.211   9
  -1   4   3 16074.5 590.439   9
   3   1   3 15074.8 590.119  15
  -1  -3  -3 14996.3 590.279   9
   4  -1  -3 15627.9 591.002  13
   1   3  -3 15289.2 591.226  11
  -4   1   3 13488.7 590.812   1
  -4   1   3 14808.9 590.625   2
  -3   4   3 14527.4 590.545   9
  -4   1   3 15537.1 590.974   8
   3   1  -3 15006.3 590.300   3
   4  -1  -3 16344.3 593.145   1
   3   1  -3 14048.8 590.596   2
   4  -3  -3 16483.6 591.907   1
   1  -4  -3 14402.9 590.363   4
   1   3  -3 15001.1 592.779   7
   3   1  -3 15045.0 591.013   5
  -3  -1  -3 14827.3 592.706   1
  -3   4  -3 15553.6 590.782   9
  -4   1  -3 16631.5 591.831   1
   3   1   3 14988.9 590.711   2
  -4   1  -3 16598.9 590.488   3
  -4   3   3 15303.2 590.429   2
  -3  -1   3 15247.8 592.415   7
   4  -3   3 15361.4 591.329   1
  -1   4  -3 13451.9 590.757   6
  -1   4   3 14944.5 590.984   6
   1   3   3 15038.3 590.710   5
   4  -1  -3 15357.4 590.552   2
   3   1   3 15273.2 592.412   7
   3   1   3 15780.2 591.044   8
   1  -4  -3 14282.9 590.482   9
   1  -4   3 14921.5 590.680   9
  -3   4   3 14717.2 590.491   4
   4  -1   3 14139.2 590.366   2
  -4   1  -3 15069.0 590.733   2
   3   1   3 15320.0 590.336   3
  -1  -3   3 15356.6 590.701   5
  -4   3  -3 14034.5 590.331   2
  -3  -1   3 13617.5 591.832   1
   4  -1   3 12865.9 591.662   1
  -4   1   3 15301.3 590.234   3
  -3   4  -3 15693.0 590.714   4
   1  -4   3 14839.3 590.509   4
  -3  -1   3 15626.6 590.340  84
  -1   4  -3 15238.2 590.316  86
  -3  -1  -3 14768.5 590.164  85
   1  -4  -3 15081.5 591.589  83
  -4   3   3 16401.8 591.163  80
  -4   1  -3 16669.5 590.389  85
  -1  -3   3 15329.1 588.926  78
  -1  -3   3 15481.6 590.542  86
  -3  -1   3 16138.1 590.345  78
  -4   3   3 15608.6 590.813  79
  -4   1   3 16008.5 590.257  85
   3   1   3 15980.0 593.067  82
   1   3  -3 15919.2 590.027  84
  -1  -3  -3 16478.2 590.696  86
   3   1  -3 14438.9 593.732  82
  -3   4   3 15027.7 591.701  83
  -4   1  -3 15542.1 592.510  82
  -4   1   3 14881.5 589.057  79
  -1  -3  -3 16547.3 590.571  84
   3   1  -3 15091.0 589.940  85
   1  -4  -3 15233.8 590.767  86
  -4   1   3 15253.1 589.332  80
   4  -1  -3 15973.3 593.435  82
  -1   4  -3 15213.8 591.827  83
  -4   3  -3 15031.1 590.376  74
   1   3   3 15687.6 590.304  73
  -3  -1  -3 14628.6 590.484  71
  -3   4   3 15531.6 589.935  77
  -4   3  -3 14602.8 590.392  73
  -1  -3   3 15802.5 589.735  73
  -1   4   3 14665.9 593.713  70
  -3   4  -3 16378.6 590.544  73
  -3  -1   3 14991.4 589.797  74
  -1   4  -3 14239.8 590.367  74
  -1   4  -3 14580.6 589.953  73
  -1  -3  -3 15669.3 590.385  73
  -3  -1   3 17764.1 591.917  71
   1   3   3 18258.3 591.959  74
   3   1   3 15232.5 590.088  73
   3   1   3 15766.2 592.027  75
  -4   1  -3 16483.2 590.497  73
   3  -4   3 15046.2 590.404  75
   4  -1   3 15618.0 590.188  74
  -4   1  -3 16462.9 590.836  71
   1  -4   3 15675.2 589.942  71
  -4   1   3 17383.7 591.405  73
  -1   4  -3 15541.2 590.254  71
  -1  -3  -3 16539.9 590.579  71
   1   3   3 14700.7 590.277  76
  -1  -3   3 15641.4 590.204  71
  -3  -1  -3 14827.4 590.296  73
  -3   4   3 15079.7 593.227  76
  -3  -1   3 16176.0 590.136  73
  -3   4   3 13978.7 590.976  72
  -4   1   3 15276.9 589.773  74
  -1   4   3 16211.9 590.551  71
   3   1  -3 14897.2 589.939  74
   1  -4  -3 14484.9 590.526  71
  -4   3   3 17469.7 590.804  74
   3   1   3 15752.8 590.382  74
  -3   4  -3 16431.0 590.435  71
  -3   4  -3 15897.3 590.629  74
   1   3   3 14200.0 590.840  70
  -4   3  -3 14929.7 590.534  71
   1   3  -3 16010.0 590.365  74
  -1   4   3 15947.7 590.863  73
  -4   1  -3 16313.7 590.257  74
  -1   4   3 15643.6 592.052  77
   1   3  -3 16029.1 589.944  73
   1   3   3 15659.0 590.304  71
   4  -1  -3 16174.7 589.934  74
  -3   4   3 15849.5 591.290  71
   4  -3   3 15071.6 593.947  24
   1  -4   3 15456.9 589.770  22
  -4   3  -3 14372.5 590.488  21
  -1   4   3 15339.9 589.507  25
   4  -1   3 14600.1 591.799  31
   1   3   3 14165.7 592.786  30
   3  -4   3 15361.2 589.734  20
   4  -3   3 15769.5 590.299  27
   3  -4   3 15513.4 590.002  23
  -1  -3   3 14651.0 588.789  26
   1   3   3 13718.1 591.403  29
  -1   4  -3 14297.0 590.497  19
   4  -1   3 14267.3 591.762  24
   1   3   3 14272.9 592.510  28
   3  -4   3 14827.4 590.852  19
  -3   4  -3 15660.2 590.949  19
  -3   4  -3 15848.3 590.634  21
  -3   4   3 14778.7 591.425  25
   3   1   3 14847.6 594.009  29
   4  -3   3 15802.6 590.766  23
   3   1   3 15001.8 594.608  28
   4  -3   3 15798.3 591.027  19
   4  -3   3 15595.0 591.018  26
   4  -1   3 15138.8 590.969  23
   3   1   3 14247.6 589.495  31
  -1   4  -3 14115.9 590.153  21
   3   1   3 15421.6 590.955  20
  -3  -1   3 16036.3 589.653  19
   4  -3   3 14759.2 593.837  31
   3  -4   3 14754.8 589.244  27
   3  -4   3 14872.9 590.506  26
   4  -1   3 15064.1 590.783  20
   3  -4   3 15144.6 590.507  22
   1  -4   3 15342.8 589.722  26
   4  -1   3 15217.8 590.988  27
  -3  -1   3 15312.2 589.498  21
   3  -4   3 13619.1 594.303  24
   4  -3   3 15942.9 590.992  22
  -4   3   3 15563.9 593.711  25
   1   3  -3 16307.5 589.897  21
  -4   1   3 13515.6 593.576  69
   4  -3   3 16248.1 589.968  61
   1   3   3 14562.0 592.093  62
   3   1   3 15700.9 589.907  60
  -4   3   3 15345.5 591.719  69
  -1  -3   3 14955.5 590.274  61
  -3  -1   3 15757.3 590.527  68
  -4   1   3 15085.7 591.625  64
  -4   3   3 15736.4 590.312  58
  -4   1   3 15386.3 589.413  66
  -3  -1   3 15428.1 591.114  66
   4  -1   3 15268.5 591.270  63
   1   3   3 14634.1 590.365  65
  -3   4   3 14880.1 591.218  59
  -1   4   3 15560.9 593.911  65
  -3  -1   3 14631.0 593.194  64
   1   3   3 14812.9 591.839  59
  -4   1   3 15344.0 593.359  67
   4  -3   3 15167.7 591.597  60
  -1   4   3 15582.7 590.391  62
   1  -4   3 14812.6 588.983  57
   1   3   3 14040.9 589.193  55
  -1   4   3 14948.5 590.698  51
   1   3   3 14627.1 590.903  52
  -1  -3   3 14804.3 589.456  54
  -4   1   3 14482.0 590.283  56
   3   1   3 14921.7 589.878  55
  -1  -3   3 14656.9 589.725  53
   4  -1   3 14337.3 591.743  50
   1   3   3 14400.4 590.295  50
   1   3   3 14619.8 591.549  48
   3   1   3 15271.3 592.393  51
   3   1   3 14352.3 589.385  50
   1   3   3 14525.9 590.055  41
  -1  -3   3 14593.0 590.149  34
   4  -1   3 13301.7 593.193  33
   1  -4   3 15387.2 590.278  42
  -1   4   3 15080.6 590.178  38
  -3  -1   3 15076.0 590.373  35
  -4   3   3 15230.5 592.013  36
   3   1   3 14964.7 590.644  37
   3   1   3 14490.5 591.836  33
   4  -3   3 15985.9 590.487  43
   4  -1   3 14220.4 592.869  32
   3   1   3 14829.7 589.758  40
   4  -1  -4 264.297 22.9193  85
   4  -1  -4 212.228 46.4350  82
  -1   4  -4 241.232 36.7721  83
  -3   4  -4 318.650 24.2371  86
   3   1  -4 266.114 48.7425  82
  -1  -3  -4 334.642 25.1539  84
   1  -4  -4 250.950 33.8756  83
  -1  -3  -4 304.108 25.6812  86
  -4   1  -4 201.674 42.2865  82
  -4   1  -4 330.484 24.5408  85
  -1   4  -4 212.467 25.7880  86
   3   1  -4 214.393 22.9322  85
   3  -4  -4 240.325 33.6908  83
  -3  -1  -4 244.797 39.5396  82
  -3  -1  -4 219.916 24.0030  85
   1  -4  -4 242.985 26.8738  86
   1   3  -4 314.645 22.7568  84
   1   3  -4 287.768 22.9951  85
  -4   1  -4 303.545 24.6682  74
   3   1  -4 221.637 23.5960  74
  -1   4   4 225.112 22.9715  71
   1   3  -4 296.949 24.5455  74
   4  -1   4 273.497 23.8680  75
  -4   1   4 319.533 22.0021  74
  -3   4  -4 302.139 23.8960  71
  -4   3   4 235.691 24.5931  74
  -3  -1   4 192.261 21.5682  73
   4  -1   4 363.299 23.6615  74
   1   3   4 369.443 23.5643  71
  -1  -3  -4 303.852 24.2962  73
   1  -4  -4 233.463 26.8869  71
  -3  -1  -4 220.922 24.3868  73
  -1   4  -4 222.321 24.0840  71
  -1  -3   4 390.262 23.0151  71
  -3  -1   4 198.013 21.6442  74
   1  -4   4 189.272 20.6325  71
  -1  -3  -4 316.217 24.8111  71
  -1  -3   4 326.932 20.3684  73
  -4   3  -4 237.124 25.3390  74
   1   3  -4 321.858 22.9188  73
  -1   4  -4 217.470 22.1731  73
   4  -1  -4 298.285 22.5618  74
   4  -3   4 290.548 46.3883  24
   3  -4   4 311.251 22.8518  23
  -1  -3   4 369.837 24.9710  19
   4  -3   4 217.793 26.8223  22
   3  -4   4 360.448 28.9599  19
   1  -4   4 208.595 23.6231  19
  -3   4   4 333.040 32.2459  25
   1   3   4 278.869 39.3984  28
   3  -4   4 369.442 21.4661  20
   1  -4   4 223.456 22.5630  22
   4  -1   4 316.238 27.8143  27
  -3   4  -4 319.107 25.2607  21
   3   1   4 203.407 26.2249  20
   4  -1   4 363.072 25.6749  21
   3  -4   4 358.541 26.4024  26
   4  -1   4 359.607 24.6410  20
   1  -4   4 211.674 19.7967  26
  -4   3  -4 238.502 25.7948  21
   3  -4   4 328.485 23.7129  22
  -1   4  -4 254.707 23.6603  21
   4  -1   4 287.652 34.4021  24
   4  -3   4 211.232 27.4999  19
  -4   3   4 223.976 42.8094  25
  -3  -1   4 220.130 21.2764  19
   4  -3   4 214.126 22.3188  27
   3  -4   4 333.605 19.9802  27
   4  -3   4 213.660 23.5295  20
   4  -3   4 223.898 23.6756  23
  -1   4   4 225.441 33.4431  67
  -4   1   4 287.823 42.1388  67
  -4   1  -4 277.773 27.1593   2
   3   1  -4 318.098 24.9832   2
   1   3   4 344.813 42.9205   7
  -4   3   4 226.156 28.6702   3
   3  -4  -4 297.137 32.3978   5
  -3  -1  -4 308.750 33.6590   1
  -4   3   4 287.981 24.7875   2
   4  -1  -4 249.380 23.7240   2
  -3   4  -4 286.305 23.3516   4
   1   3  -4 302.815 27.2044   6
   1   3   4 420.908 29.7700   3
   3   1   4 242.512 25.4157   3
  -1   4  -4 278.664 43.7688   7
  -4   3  -4 273.990 44.8636   7
   3   1   4 252.228 37.2641   7
  -3  -1   4 242.793 39.5584   7
  -4   3  -4 309.648 25.4280   2
   4  -1   4 258.898 33.6689   1
  -3   4   4 297.983 23.0070   9
   1   3   4 302.216 26.2054   6
  -4   1   4 361.761 24.0022   3
  -4   1  -4 254.738 39.7361   7
   1  -4  -4 296.046 32.6689   8
  -4   1   4 361.964 27.2553   2
  -1  -3   4 317.791 27.1516   5
  -3   4  -4 263.866 23.4946   9
  -4   1   4 347.777 30.1513   8
   4  -3   4 286.722 28.8688   1
  -3   4   4 314.970 22.9599   4
   3  -4   4 340.894 27.1535   6
   3   1   4 264.096 29.6111   8
  -1  -3  -4 283.660 30.9242   8
   1  -4  -4 304.662 22.9238   4
   4  -3  -4 402.840 33.2140   1
   3  -4  -4 285.471 32.1317   8
   4  -3  -4 321.077 30.5053   8
   3   1   4 285.202 25.4091   2
   1  -4   4 285.725 23.6258   4
   1   3   4 292.035 27.6633   5
   4  -1   4 322.565 24.2710   2
  -3  -1   4 261.574 30.5323   1
   4  -3  -4 297.045 31.9881   5
   1  -4  -4 300.357 29.4961   5
   3  -4  -4 260.373 27.1103   6
   4  -1  -4 245.059 30.6911   5
   4  -1  -4 305.901 39.0081   1
  -3  -1  -4 278.199 38.9365  12
  -4   1  -4 345.881 24.0077  15
  -1  -3  -4 269.900 28.7345  13
   4  -1  -4 285.158 29.1529  13
  -3  -1   4 203.330 26.9115  17
   3   1  -4 262.353 23.5510  15
   1   3  -4 333.051 42.7274  10
  -1  -3  -4 340.140 23.9754  14
  -4   3  -4 308.248 49.0935  10
   3  -4  -4 303.233 27.8749  11
   4  -3  -4 311.000 32.0588  13
   4  -3   4 247.178 25.6243  17
  -4   1  -4 234.164 45.2696  12
   1   3  -4 249.778 25.3160  16
  -1  -3  -4 374.160 25.4121  18
  -1   4  -4 295.278 25.6288  11
  -1   4  -4 330.445 21.2951   9
  -4   1  -4 250.304 44.7565  10
  -3   4  -4 293.004 41.1714  12
   3  -4   4 334.788 28.1233  11
  -3  -1  -4 269.193 30.8085  17
  -1   4   4 270.114 21.5052   9
  -1   4  -4 233.218 24.4872  18
  -4   3  -4 330.098 44.6682  12
   3  -4  -4 219.299 32.7720  13
  -1  -3   4 343.751 21.4071   9
  -1  -3  -4 265.213 20.3587   9
  -1   4   4 261.130 25.1575  11
   3   1  -4 304.865 27.1462  11
   4  -3  -4 341.893 30.3650  17
   1  -4   4 310.001 26.7169  11
   1   3  -4 311.799 23.8435  14
  -4   1  -4 271.750 26.3253  16
   1   3  -4 287.025 26.1792  11
  -4   1   4 307.402 26.1284  16
   1  -4  -4 275.531 30.7620  13
  -3  -1   4 270.449 20.9470   9
  -3  -1  -4 290.094 20.8591   9
   1  -4  -4 312.165 27.7620  11
  -1   4  -4 240.932 45.7515  10
   1   3   4 290.218 25.1837  11
   1   3   4 319.465 25.7933  16
   3   1   4 223.946 24.4497  11
   3  -4  -5 2735.56 115.269  83
  -1  -3  -5 2806.63 112.030  86
   1  -4  -5 2886.93 115.636  83
  -3   4  -5 2764.14 111.253  86
   4  -1  -5 2842.06 122.685  82
   3   1  -5 2728.79 110.964  84
   1   3  -5 2701.14 110.486  85
  -3  -1  -5 2967.88 111.320  85
  -1   4  -5 3031.31 112.317  86
  -1   4  -5 2821.19 110.948  85
   1   3  -5 2696.10 113.066  86
  -4   3  -5 2619.40 121.590  82
   3   1  -5 2921.74 110.695  85
  -3  -1  -5 2641.65 118.409  82
  -1   4  -5 2761.60 116.795  83
   4  -1  -5 2595.05 110.119  85
  -4   3  -5 2759.96 110.909  85
   1   3  -5 2777.44 110.600  84
  -4   1  -5 2767.93 111.067  85
  -1  -3  -5 2846.88 111.738  84
   1  -4  -5 2751.51 111.485  84
  -3  -1  -5 3098.11 111.659  84
  -4   1  -5 2566.65 119.782  82
   1  -4  -5 3036.35 113.134  86
  -3  -1  -5 2769.65 111.313  71
  -3   4  -5 2755.12 110.705  73
  -3   4  -5 2728.03 111.136  74
  -4   3  -5 2801.30 110.977  73
  -4   3  -5 2963.63 111.499  71
  -4   1  -5 2660.71 111.305  71
  -1   4  -5 2838.17 111.069  74
  -4   1  -5 2704.91 110.631  73
   4  -3   5 3059.03 110.038  27
   4  -1   5 2453.58 113.041  24
   4  -3   5 2992.63 110.576  23
  -1  -3   5 2580.04 109.706  21
   4  -3   5 2856.69 119.005  24
  -3   4  -5 2679.52 111.195  21
   4  -1   5 2650.94 110.756  20
   3   1   5 3000.22 112.204  20
  -1  -3   5 2803.48 111.446  19
   3  -4   5 2771.06 110.567  26
   4  -3   5 2938.17 110.706  20
   1  -4   5 2970.99 109.419  26
   3  -4   5 2585.84 109.576  20
   3  -4   5 2751.14 110.293  22
   4  -1   5 2653.54 111.096  21
  -3  -1   5 2995.18 109.573  21
  -3  -1   5 2930.35 109.736  19
  -4   1   5 2784.11 117.003  67
  -4   1  -5 2621.10 111.348   3
   4  -3   5 2318.11 110.314   1
   3   1   5 2747.84 118.332   7
   1   3  -5 2900.79 119.837   7
   3   1  -5 2922.76 111.717   3
  -4   3  -5 2472.39 109.168   2
   1   3  -5 2693.65 109.689   2
   1  -4  -5 2643.39 113.930   8
   3   1   5 2805.95 109.550   2
  -3   4   5 2864.31 108.939   4
  -1   4  -5 2526.62 118.964   7
   3   1   5 2730.80 112.811   8
  -3  -1   5 2726.66 111.826   8
   4  -1   5 2425.69 111.348   8
  -1  -3  -5 2717.60 113.703   1
  -1  -3   5 2698.04 108.913   9
  -3  -1   5 2478.43 118.502   7
  -3   4  -5 2584.67 119.569   7
   3   1   5 2928.99 111.324   3
   1   3  -5 2712.12 111.445   3
   4  -1  -5 2836.73 113.628   5
   3  -4  -5 2677.48 109.912   6
  -4   3  -5 2891.22 111.654   3
  -4   1   5 2613.02 112.627   8
   1   3  -5 2713.98 109.953   6
  -3   4  -5 2717.84 108.906   9
  -3   4  -5 2785.92 108.958   4
  -4   3   5 3178.65 113.386   3
   3  -4   5 2660.26 110.317   6
   4  -3  -5 2826.21 112.114   1
  -1  -3  -5 2774.45 113.689   8
  -4   1   5 2766.14 110.137   2
  -1  -3  -5 2645.41 108.701   4
   4  -3  -5 2812.21 113.385   8
  -3  -1  -5 2864.87 111.891   1
   1   3   5 2770.23 109.889   2
   4  -3  -5 2612.20 113.341   5
   3   1  -5 2637.02 109.280   2
  -4   1  -5 2729.50 109.923   2
  -1  -3   5 2696.36 112.377   5
   3  -4  -5 2656.20 113.955   8
   1   3   5 2468.62 109.612   6
  -4   3   5 2866.16 109.700   2
  -1  -3   5 2705.87 108.906   4
  -3   4   5 2861.84 108.916   9
  -1  -3  -5 2557.54 108.497   9
   4  -1   5 2031.79 111.427   1
   1   3   5 2461.37 111.854   5
  -4   3  -5 2481.44 120.116   7
   3  -4  -5 3016.40 113.958   5
  -4   1  -5 2613.19 119.956   7
  -3  -1   5 2297.18 109.798   1
  -3  -1   5 3077.60 113.474   5
   1  -4   5 2662.40 110.027  11
   3   1  -5 2644.36 110.013  11
  -1   4  -5 2857.30 111.342  14
  -1  -3  -5 2811.94 111.589  18
   1   3  -5 2744.26 109.886  11
   3   1   5 2423.63 109.277  11
   1  -4  -5 2926.16 110.315  11
  -3  -1  -5 3092.70 111.633  14
  -3  -1  -5 2779.04 110.995  17
   4  -3  -5 2898.46 111.247  17
   4  -3   5 2438.40 109.704  17
  -3  -1   5 2221.41 109.223  17
   1   3  -5 2644.32 111.010  14
  -4   1  -5 2701.78 110.790  15
  -1   4  -5 2699.71 108.551   9
  -4   1   5 2834.78 110.035  16
  -3  -1  -5 2626.99 108.398   9
  -1   4  -5 2934.96 111.827  18
   4  -1  -5 2750.06 113.273  13
  -4   1  -5 2655.84 121.073  10
   3  -4   5 2786.32 110.357  11
   1   3   5 2687.60 109.789  16
  -4   1  -5 2780.72 109.817  16
   1   3  -5 2618.75 109.476  16
  -3  -1   5 2827.62 108.716   9
  -1   4   5 3011.02 108.714   9
  -1  -3  -5 2651.56 111.078  14
   1   3   5 2494.56 109.638  11
   3  -4  -5 2771.18 110.115  11
   3   1  -5 3006.77 111.031  15
   4  -1  -6 841.261 65.7973  82
  -4   1  -6 857.034 46.0501  86
   1   3  -6 846.970 66.2088  82
   1   3  -6 1006.81 57.8278  83
  -3   4  -6 817.808 45.4094  85
  -1   4  -6 835.545 68.6258  82
  -3   4  -6 882.395 58.9176  83
   3   1  -6 930.710 67.8159  82
  -3   4  -6 888.093 65.2837  82
  -3   4  -6 958.506 46.9800  74
  -3   4  -6 944.362 46.9816  71
  -1   4  -6 1031.31 45.5335  73
  -1  -3  -6 880.951 46.5840  73
  -3  -1  -6 985.425 46.3675  73
  -4   1  -6 917.871 46.3135  74
   3   1  -6 1002.25 45.9538  74
  -3  -1  -6 1018.77 47.3769  71
   1   3  -6 994.562 46.8431  74
  -1   4  -6 1023.41 46.8455  71
  -3   4  -6 968.473 45.7033  73
   1   3  -6 930.788 44.8918  73
  -1   4  -6 1065.36 47.1065  74
  -4   1  -6 947.716 46.3846  71
  -4   1  -6 1007.89 46.7174  73
  -4   3  -6 990.121 46.9631  71
   1  -4  -6 1046.55 48.4663  71
  -4   3  -6 1028.77 46.5410  73
  -1  -3  -6 928.584 48.3714  71
   4  -1  -6 957.750 45.0666  74
  -4   3  -6 1001.86 46.6406  74
  -3  -1   6 945.645 44.0417  21
   3  -4   6 1037.45 44.4897  20
   3   1   6 993.669 46.9431  21
   4  -1   6 966.636 46.8696  21
   4  -3   6 1033.67 49.1874  19
   4  -3   6 1017.34 46.8222  21
  -3  -1   6 1043.54 44.6468  19
  -1  -3   6 969.951 44.0497  21
   3  -4   6 1018.03 49.0257  19
   4  -3   6 1072.88 45.9522  20
  -4   3   6 1034.10 46.2866  67
  -4   1   6 978.029 56.4671  67
  -3   4  -6 1030.36 48.6866   3
  -1  -3  -6 976.953 46.6967   1
  -3  -1   6 812.544 41.4133   1
  -1  -3   6 965.140 41.2742   4
  -4   3   6 1040.08 42.8521   2
  -1  -3  -6 829.016 40.5213   9
   3   1  -6 962.302 41.4301   2
  -4   3   6 889.281 40.5888   9
   4  -3   6 688.807 43.1122   1
   3  -4  -6 985.661 43.3425   1
  -4   3   6 957.719 40.7078   4
  -4   3  -6 886.451 41.8617   2
  -1   4  -6 997.005 61.2381   7
  -1  -3  -6 898.020 40.6217   4
  -4   3  -6 1064.16 48.2466   3
   1  -4  -6 961.759 52.5655   8
  -4   3  -6 903.366 41.1649   4
  -1  -3   6 918.969 41.3292   9
   1   3  -6 903.958 42.3832   6
   4  -3  -6 992.781 46.3348   1
  -4   1  -6 913.205 47.7118   3
  -1   4  -6 964.407 48.6136   3
   1   3  -6 965.959 47.8142   3
   3   1  -6 1038.66 48.4082   3
   3  -4  -6 968.376 51.8455   8
  -4   3  -6 910.244 41.4124   9
  -4   1  -6 1109.65 64.4742   7
   3   1   6 1022.68 42.5105   2
   4  -3  -6 987.619 51.4992   5
  -3   4  -6 868.595 61.9557   7
  -3   4   6 1076.04 42.3489   2
   1   3   6 993.055 42.8188   6
  -3  -1  -6 938.108 43.5550   1
   1   3  -6 925.445 42.0207   2
   1   3   6 1087.19 42.8758   2
   3  -4   6 860.459 42.0332   1
  -3   4  -6 910.466 41.5012   2
  -1  -3   6 812.795 44.7123   1
   3  -4  -6 980.316 52.9313   5
  -4   3  -6 898.566 64.5639   7
  -3  -1   6 743.985 40.6845  17
  -1   4   6 996.097 40.4745   9
   4  -3  -6 990.453 42.6481  11
   4  -3  -6 1012.77 45.1192  17
   3   1   6 834.806 41.8595  11
   1   3  -6 850.541 41.4583  16
   1   3   6 985.361 42.2571  16
   1  -4  -6 976.672 50.7099  13
   1   3   6 994.652 42.9565  11
   1   3  -6 844.939 42.2109  11
   3  -4  -6 907.993 51.3864  13
  -3  -1   6 985.939 40.7592   9
  -4   1  -6 920.084 59.6746  12
  -4   3  -6 916.854 63.9490  10
  -3  -1  -6 934.058 42.9053  17
  -1   4  -6 971.346 62.7307  10
   3  -4   6 1009.08 43.2524  11
   4  -3   6 995.695 43.7521  11
  -3   4  -6 953.235 40.6086   9
  -3   4  -6 865.858 61.6302  10
  -1   4  -6 956.596 40.1852   9
   3  -4  -6 973.207 42.6671  11
  -3  -1  -6 892.308 40.0116   9
   4  -3   6 726.328 42.1530  17
  -4   3  -6 925.391 60.2366  12
   3   1  -6 965.799 42.5276  11
  -3   4  -6 904.255 57.4291  12
  -3   4   6 1024.04 40.5707   9
   4  -3  -6 939.129 51.4041  13
  -3  -1  -6 892.655 57.9258  12
   1  -4  -7 295.625 32.0404  84
  -1   4  -7 288.824 43.7464  83
   1  -4  -7 368.582 35.6006  86
  -3   4  -7 317.321 29.6204  84
  -3   4  -7 273.156 46.4690  83
   1   3  -7 243.493 56.5647  82
  -1  -3  -7 271.007 28.7831  85
  -1  -3  -7 278.324 44.3970  83
   3   1  -7 354.233 28.9709  85
   1   3  -7 286.916 35.3470  86
  -1   4  -7 376.521 29.6546  85
  -3   4  -7 292.775 29.4153  85
  -1   4  -7 346.878 33.6509  86
  -3  -1  -7 367.210 30.6970  85
   4  -1  -7 358.449 56.6502  82
  -1  -3  -7 284.664 31.3142  86
  -1   4  -7 320.565 62.1544  82
   3   1  -7 365.489 58.9185  82
  -3   4  -7 261.856 30.8481  86
  -1  -3  -7 278.559 29.1947  84
   1   3  -7 342.911 28.7067  85
  -4   3  -7 244.596 55.2557  82
   4  -1  -7 318.838 28.0625  85
   3   1  -7 257.956 29.2898  84
   1   3  -7 305.444 42.4900  83
  -4   3  -7 354.069 29.6999  85
  -4   1  -7 282.169 30.3378  85
  -4   1  -7 291.296 30.7653  86
  -4   1  -7 244.848 53.0110  82
   3  -4  -7 375.385 42.3844  83
  -3  -1  -7 305.544 51.8265  82
  -4   3  -7 360.266 31.0264  86
  -3  -1  -7 382.629 29.1182  84
  -1   4  -7 352.634 29.2901  84
  -3   4  -7 282.706 57.2014  82
   1  -4  -7 385.248 42.3460  83
  -4   1  -7 339.606 28.8090  84
   3  -4  -7 326.139 36.4236  86
   1   3  -7 275.645 28.6441  84
  -3  -1  -7 365.386 32.8403  86
  -1   4  -7 358.522 29.6124  73
   1   3  -7 306.748 30.1017  74
  -1  -3  -7 339.567 31.5441  71
  -4   1  -7 315.468 30.1513  74
   3   1  -7 344.102 29.0912  74
   4  -1  -7 322.223 29.9909  74
  -4   3  -7 391.083 31.3787  73
  -3   4  -7 342.510 29.1057  73
   1  -4  -7 328.666 33.7150  71
  -3   4  -7 333.094 30.6670  71
  -3  -1  -7 341.904 31.0652  73
  -1   4  -7 327.967 30.7530  74
   1   3  -7 298.728 28.7412  73
  -1   4  -7 381.852 31.0542  71
  -4   1  -7 316.561 30.6312  71
  -4   3  -7 330.947 30.5201  74
  -1  -3  -7 234.407 30.2514  73
  -3  -1  -7 326.235 31.9303  71
  -4   3  -7 325.774 31.4170  71
  -3   4  -7 317.665 31.0561  74
  -4   1  -7 320.525 30.7859  73
   4  -1   7 336.078 30.5214  21
   3   1   7 347.695 30.6933  20
  -3  -1   7 322.816 26.7839  21
   4  -3   7 280.554 33.0151  19
   3  -4   7 371.104 27.3766  20
   1  -4   7 398.523 31.0342  19
  -1  -3   7 387.641 30.4223  19
   3  -4   7 385.427 33.6096  19
   4  -3   7 279.055 29.2788  21
  -1  -3   7 370.472 27.6440  21
   4  -1   7 405.640 28.7725  20
   3   1   7 303.440 30.9076  21
  -4   3   7 367.188 29.1948  67
  -3   4   7 414.671 21.2908   2
   3   1  -7 372.872 32.9598   3
  -3   4  -7 337.222 33.1008   3
   3  -4  -7 345.148 22.3389   1
   3   1  -7 377.655 19.8922   6
  -4   3  -7 325.191 17.6931   9
  -1  -3   7 242.883 19.7206   1
  -4   3  -7 299.931 51.4547   7
   4  -3   7 228.390 22.1722   1
  -1   4  -7 356.023 50.8960   7
  -4   3   7 360.313 17.4431   9
   3  -4   7 248.464 19.9968   1
  -1  -3  -7 321.240 21.8554   1
   1  -4  -7 349.928 24.6322   1
  -4   1  -7 266.147 31.8076   3
  -4   3  -7 373.093 34.1809   3
  -1   4   7 348.714 21.0055   2
  -1   4  -7 328.242 19.8776   2
   4  -3   7 326.434 21.8308   6
  -4   3   7 400.454 22.4203   2
  -1   4  -7 357.626 33.1900   3
   4  -3  -7 391.988 20.0219   6
  -3   4  -7 282.180 19.1895   2
  -3   4  -7 215.636 54.7714   7
   1   3  -7 351.073 33.0258   3
   3   1   7 272.571 19.9963   6
  -4   3  -7 297.125 20.0867   2
   1   3   7 402.603 20.6848   2
   1   3  -7 288.381 19.1052   2
  -3   4  -7 303.919 17.2338   9
   4  -3  -7 391.321 19.9884  11
  -1   4  -7 356.913 29.9113  14
   3  -4   7 328.047 20.6526  11
  -1  -3  -7 256.047 21.1680  17
  -3  -1  -7 404.726 30.4881  14
  -4   3  -7 409.185 30.3949  18
   1   3  -7 357.917 29.5070  14
  -3   4   7 401.024 17.5481   9
  -1   4  -7 312.414 19.4226  16
  -4   1  -7 322.250 30.3504  15
   3  -4  -7 268.554 35.9933  13
  -3   4  -7 317.714 29.0701  14
  -4   3  -7 347.664 51.4927  10
   3  -4   7 242.858 19.3593  17
  -4   1  -7 312.248 31.8064  18
  -1  -3   7 221.594 19.1572  17
   1   3  -7 314.023 30.2025  15
  -3  -1  -7 398.964 32.6489  18
  -3   4  -7 294.388 30.2840  18
  -1  -3  -7 333.674 32.3850  18
   3  -4  -7 329.314 19.8914  11
   4  -3  -7 336.752 35.8620  13
  -4   3  -7 381.508 31.0049  15
  -3   4  -7 312.404 29.1219  15
   3  -4  -7 347.657 21.7305  17
  -4   1  -7 264.334 17.0390   9
  -4   1  -7 340.962 47.0223  12
  -4   3   7 400.478 21.6201  16
  -4   1  -7 322.538 28.8498  14
  -3  -1  -7 292.870 17.2277   9
  -4   3  -7 281.960 47.5064  12
   3   1  -7 399.743 30.8513  15
  -1   4   7 314.121 20.3796  16
   4  -3   7 322.217 21.7413  11
  -4   3  -7 328.360 19.6950  16
  -1   4  -7 402.584 30.5792  15
  -3   4  -7 277.409 53.7657  10
  -1   4  -7 384.116 31.3002  18
   3   1  -8 2581.05 108.119  85
  -4   1  -8 2596.36 108.522  84
  -4   3  -8 2615.35 109.047  84
  -1   4  -8 2751.91 110.999  86
  -4   1  -8 2539.27 122.065  82
   1  -4  -8 2527.82 114.642  83
  -4   1  -8 2492.42 109.392  86
   1  -4  -8 2634.13 111.205  86
   3   1  -8 2536.74 125.308  82
  -1  -3  -8 2454.30 115.938  83
  -4   3  -8 2633.62 108.547  85
   1   3  -8 2418.81 107.888  84
  -4   3  -8 2239.78 124.172  82
  -1   4  -8 2491.15 108.036  84
  -3   4  -8 2468.15 117.675  83
   1   3  -8 2601.02 108.141  85
  -3  -1  -8 2631.55 109.052  85
  -1   4  -8 2593.66 108.546  85
   1  -4  -8 2446.61 108.762  84
  -3  -1  -8 2699.91 108.603  84
  -4   1  -8 2484.94 108.620  85
   4  -1  -8 2615.70 125.018  82
  -1   4  -8 2688.95 117.300  83
  -1  -3  -8 2601.22 110.440  86
   3  -4  -8 2740.04 115.472  83
   3   1  -8 2344.69 108.264  84
  -3   4  -8 2284.94 125.130  82
  -1  -3  -8 2465.60 108.716  84
  -3   4  -8 2450.85 108.390  85
  -4   3  -8 2584.98 117.524  83
   1   3  -8 2357.68 125.010  82
  -3  -1  -8 2314.23 121.781  82
  -3   4  -8 2618.42 109.598  86
  -3  -1  -8 2577.34 110.181  86
   1   3  -8 2466.48 111.775  86
  -3   4  -8 2615.63 108.096  84
  -1   4  -8 2350.69 126.184  82
  -4   3  -8 2590.31 110.043  86
   4  -1  -8 2388.38 107.042  85
   4  -3   8 2778.05 107.803  20
  -3  -1   8 2688.52 107.026  19
  -3  -1   8 2657.10 106.451  21
   3   1   8 2737.43 109.598  20
   3  -4   8 2672.97 109.745  19
   4  -1   8 2583.39 107.984  21
   4  -3   8 2683.47 109.867  19
   4  -1   8 2640.76 107.835  20
   4  -3   8 2658.21 108.053  21
  -1  -3   8 2550.38 106.554  21
   1  -4   8 3057.29 109.813  19
  -1  -3   8 2665.99 107.908  19
   3   1   8 2650.62 108.466  21
   3   1  -8 2619.83 107.818  74
  -3  -1  -8 2741.40 109.839  71
  -1  -3  -8 2379.78 108.033  73
   1   3  -8 2394.32 107.467  73
  -1   4  -8 2674.11 110.079  71
  -3   4  -8 2420.66 108.350  74
  -4   1  -8 2448.51 108.162  74
  -3   4  -8 2545.66 109.327  71
  -4   3  -8 2569.32 108.767  74
  -1   4  -8 2623.88 108.717  74
  -4   1  -8 2502.24 109.131  71
  -3  -1  -8 2605.18 108.583  73
  -1   4  -8 2582.45 107.672  73
  -3   4  -8 2514.15 107.950  73
  -4   3  -8 2580.73 109.399  71
   4  -1  -8 2470.51 107.523  74
  -1  -3  -8 2588.10 109.607  71
  -4   3  -8 2515.01 108.377  73
  -4   1  -8 2502.27 108.225  73
   1   3  -8 2525.25 108.096  74
   1  -4  -8 2548.54 110.402  71
  -4   3  -8 2671.08 110.138   3
   1   3  -8 2492.15 109.643   3
  -3   4  -8 2629.68 123.152   7
  -3   4  -8 2616.47 110.391   3
  -1   4  -8 2702.76 110.544   3
  -1  -3  -8 2626.88 110.399  18
  -3  -1  -8 2710.61 109.183  14
  -1   4  -8 2659.72 109.552  18
  -1   4  -8 2656.53 108.301  14
  -4   1  -8 2519.40 108.348  15
  -4   1  -8 2601.40 108.507  14
  -3   4  -8 2606.55 109.408  14
   3   1  -8 2632.80 108.709  15
  -4   3  -8 2618.92 109.397  14
  -4   1  -8 2569.33 109.073  18
  -3   4  -8 2545.04 108.394  15
  -4   3  -8 2714.87 109.650  18
  -4   3  -8 2702.05 108.588  15
  -1   4  -8 2660.14 109.104  15
   1   3  -8 2592.16 108.683  15
  -3   4  -8 2574.74 109.123  18
  -3  -1  -8 2719.24 109.607  18
  -3  -1  -9 163.590 32.7926  86
  -3   4  -9 90.8469 64.8208  82
  -3  -1  -9 157.386 58.3073  82
  -4   1  -9 94.2870 29.7708  85
   4  -1  -9 100.740 27.7288  85
  -1   4  -9 106.802 35.0608  86
  -4   1  -9 127.877 33.2400  86
  -4   3  -9 134.532 31.8232  84
  -4   1  -9 73.4739 52.7790  83
  -1  -3  -9 121.524 31.3170  84
  -3  -1  -9 143.421 47.6578  83
  -4   1  -9 107.126 30.3369  84
  -3   4  -9 96.2500 33.8241  86
   1  -4  -9 92.7666 46.7009  83
  -1   4  -9 164.501 30.9224  85
   3   1  -9 140.026 30.2159  85
  -3   4  -9 89.3448 31.6989  85
  -4   3  -9 121.709 33.5766  86
  -3  -1  -9 145.109 32.1824  84
  -1   4  -9 118.480 65.4784  82
  -4   3  -9 113.544 60.2525  82
   4  -1  -9 127.964 60.6711  82
  -1   4  -9 141.568 47.1138  83
   1  -4  -9 183.503 37.8815  86
   1   3  -9 105.460 29.9401  85
  -3   4  -9 105.721 29.1455  84
  -3  -1  -9 112.375 30.1553  85
  -3   4  -9 92.2025 46.4881  83
   3   1  -9 181.364 62.3608  82
  -1   4  -9 151.466 29.1775  84
  -1  -3  -9 95.5503 35.4760  86
  -4   3  -9 147.878 31.3721  85
  -1  -3  -9 112.515 46.8327  83
  -4   1  -9 107.215 58.5245  82
   1   3  -9 185.883 64.3587  82
   1   3  -9 47.9504 28.8898  84
  -4   3  -9 189.276 48.9249  83
  -3  -1   9 157.307 26.7140  21
   1  -4   9 192.064 31.8219  19
  -3  -1   9 122.118 28.3052  19
  -1  -3   9 105.999 26.2650  21
  -1  -3   9 119.108 30.8724  19
   3  -4   9 95.4853 26.1174  20
   4  -1   9 164.972 30.8969  21
   3   1   9 167.220 32.1757  20
  -4   1   9 146.542 28.0887  21
   4  -1   9 100.781 26.1542  20
   4  -3   9 146.396 33.4781  19
   3   1   9 132.235 30.3737  21
   4  -3   9 180.824 28.3416  20
   3  -4   9 152.625 34.0562  19
   4  -3   9 154.787 29.5374  21
  -3   4  -9 146.550 31.7490  74
   3   1  -9 127.286 29.5619  74
  -3   4  -9 107.148 32.7454  71
  -4   1  -9 96.4410 30.6838  74
  -3  -1  -9 155.359 31.9154  73
  -1   4  -9 154.175 29.1903  73
  -1  -3  -9 88.0536 33.2509  71
  -1   4  -9 147.523 31.9101  71
   1   3  -9 138.278 28.9689  73
  -1   4  -9 169.296 31.0454  74
   1   3  -9 46.0541 30.1864  74
  -3   4  -9 89.6031 29.6235  73
  -4   3  -9 118.950 32.4469  74
  -3  -1  -9 161.089 32.2368  71
  -4   3  -9 167.288 32.5722  71
  -4   1  -9 116.453 33.0458  71
  -4   1  -9 72.9915 29.9245  73
  -4   3  -9 146.063 31.4364  73
   1   3  -9 133.434 34.9205   3
  -4   3  -9 199.782 34.9493   3
  -3   4  -9 136.247 34.7873   3
  -1   4  -9 163.445 35.2715   3
  -3  -1  -9 124.579 31.5160  18
  -1   4  -9 124.003 31.6664  15
   1   3  -9 110.733 31.4793  15
  -1  -3  -9 103.521 32.5466  18
  -4   3  -9 172.288 31.2107  15
  -4   1  -9 124.227 32.2829  14
  -1   4  -9 185.357 29.9220  14
  -1   4  -9 152.851 31.3027  18
  -4   1  -9 87.3517 30.2348  15
  -3   4  -9 90.1669 30.9739  18
  -4   3  -9 152.839 31.5772  14
  -3   4  -9 101.014 30.9171  15
   3   1  -9 142.224 31.2801  15
  -3   4  -9 80.1192 30.6982  14
  -3  -1  -9 113.066 29.9598  14
  -4   1  -9 119.161 30.6083  18
  -4   3  -9 129.754 31.1492  18
  -4   1 -10 280.759 39.9181  86
  -4   3 -10 365.636 34.9623  84
  -3   4 -10 363.656 54.4903  83
  -4   1 -10 321.215 35.4598  84
   3   1 -10 372.728 71.8170  82
  -4   3 -10 329.604 36.4736  85
  -3   4 -10 306.012 38.3683  86
  -4   3 -10 333.318 53.0221  83
  -1   4 -10 316.690 34.4069  84
  -1   4 -10 367.903 53.5670  83
  -1   4 -10 353.950 68.6731  82
  -3  -1 -10 416.425 55.7839  83
   1   3 -10 270.875 34.4404  85
  -4   3 -10 365.678 68.5178  82
  -1   4 -10 317.652 36.1286  85
  -3  -1 -10 352.008 38.8086  86
  -3  -1 -10 362.669 35.1589  85
   1   3 -10 310.256 67.9716  82
   1  -4 -10 346.753 41.9170  86
  -1   4 -10 369.178 41.8428  86
  -1  -3 -10 252.013 35.4447  84
  -3   4 -10 349.598 36.1166  85
  -3  -1 -10 373.608 36.9310  84
   3   1 -10 355.419 34.3784  85
  -4   3 -10 295.900 39.3687  86
   1   3 -10 332.021 34.1182  84
   1  -4 -10 424.526 49.0588  83
  -1  -3 -10 284.696 39.2114  86
  -4   1 -10 382.475 55.3028  83
  -4   1 -10 363.368 37.2222  85
  -1  -3 -10 246.878 51.4290  83
  -4   1 -10 281.437 62.6793  82
  -3   4 -10 249.925 67.3621  82
   4  -1 -10 310.145 67.0914  82
  -3   4 -10 313.732 34.6302  84
   3  -4  10 328.301 31.7480  20
   4  -3  10 353.577 32.5994  20
   4  -1  10 360.632 31.0749  20
  -3  -1  10 337.233 31.8451  21
   3  -4  10 421.133 42.0853  19
  -3  -1  10 320.658 33.2582  19
  -1  -3  10 431.051 37.1585  19
   3   1  10 314.508 34.4354  21
   1  -4  10 330.626 35.7146  19
   4  -1  10 321.749 45.0079  24
   3   1  10 354.776 36.4388  20
   1   3  10 350.341 37.4485  21
  -4   1  10 371.620 33.7137  21
   4  -3  10 315.565 39.5321  19
   4  -1  10 398.869 34.7483  21
  -4   3 -10 317.296 35.3571  73
  -4   3 -10 311.182 37.6382  74
  -3   4 -10 338.609 37.5273  74
  -3   4 -10 272.118 35.0482  73
   1   3 -10 263.788 32.6405  73
  -4   1 -10 339.906 40.1995  71
  -4   3 -10 334.589 38.7023  71
  -4   1 -10 299.329 36.0257  74
  -3   4 -10 287.556 38.1857  71
  -1   4 -10 385.555 34.2424  73
  -1  -3 -10 293.413 38.9730  71
   3   1 -10 365.724 35.5887  74
  -3  -1 -10 355.607 38.6874  71
  -3  -1 -10 348.205 36.4247  73
  -4   1 -10 350.462 37.1716  73
  -1   4 -10 383.318 38.0393  74
   1   3 -10 352.106 35.6645  74
  -1   4 -10 418.121 38.2749  71
  -3   4 -10 283.350 39.2093   3
  -1   4 -10 296.334 39.7116   3
  -3  -1 -10 328.715 35.4994  14
  -3   4 -10 345.450 36.7012  15
  -3   4 -10 331.540 39.2379  18
  -1   4 -10 362.892 37.0356  15
  -4   1 -10 321.043 38.4656  18
  -3   4 -10 260.324 36.7608  14
   1   3 -10 298.444 36.1768  15
  -1   4 -10 374.343 35.0682  14
  -4   3 -10 406.783 38.2914  18
  -4   1 -10 343.163 37.1815  14
  -3  -1 -10 374.509 39.4251  18
  -4   3 -10 334.837 36.6738  15
  -4   3 -10 359.021 36.9268  14
   3   1 -11 657.770 44.6645  74
  -4   1 -11 633.956 46.0572  73
   1   3 -11 660.920 46.1995  74
  -1  -3 -11 630.919 49.6342  71
  -3  -1 -11 599.529 45.4878  73
  -3   4 -11 613.664 46.6909  74
  -4   1 -11 625.112 49.1804  71
  -1   4 -11 682.050 46.2470  74
  -3   4 -11 616.306 46.1828  73
  -3   4 -11 637.288 48.8674  71
  -4   3 -11 702.980 46.9618  74
  -4   3 -11 716.800 48.0933  71
  -4   3 -11 638.022 46.4845  73
  -3  -1 -11 614.590 48.2272  71
  -1   4 -11 648.288 45.5931  73
  -4   1 -11 641.698 50.3920  86
  -4   3 -11 663.023 75.2103  82
  -1  -3 -11 655.529 51.5943  86
   3   1 -11 579.590 79.6291  82
  -1   4 -11 624.443 45.0191  84
   1   3 -11 642.892 45.4243  85
  -4   1 -11 636.067 62.9494  83
   1  -4 -11 618.133 59.1048  83
  -3   4 -11 564.840 76.0948  82
  -3  -1 -11 653.428 52.1087  86
  -1   4 -11 607.439 50.2497  86
  -3   4 -11 764.508 61.4856  83
  -1  -3 -11 606.236 46.8835  84
  -4   3 -11 653.272 50.7711  86
  -1   4 -11 646.708 61.2654  83
  -3  -1 -11 693.973 48.1041  84
  -1   4 -11 765.827 79.8110  82
  -4   1 -11 595.984 47.2392  84
   1   3 -11 606.309 79.9865  82
   1   3 -11 580.846 45.0607  84
  -3   4 -11 619.864 46.1045  85
  -1  -3 -11 589.563 62.5678  83
  -4   3 -11 680.177 65.8947  83
  -3   4 -11 633.230 45.9714  84
   1  -4 -11 719.017 53.8079  86
  -1   4 -11 645.571 46.1673  85
   4  -1 -11 664.348 78.6194  82
  -3  -1 -11 633.519 44.5920  85
   3   1 -11 675.488 43.8635  85
  -4   1 -11 580.119 72.9240  82
  -3  -1 -11 759.427 64.6969  83
  -4   3 -11 659.151 46.4274  85
  -4   1 -11 629.316 46.5531  85
  -3   4 -11 608.042 49.3846  86
  -4   3 -11 700.495 46.0120  84
  -4   3 -11 689.331 49.6744  18
  -4   1 -11 668.390 50.1565  18
  -4   3 -11 662.031 48.9725  14
  -3   4 -11 650.663 47.1251  14
  -3   4 -11 632.501 47.9664  18
  -3   4 -11 679.970 47.6008  15
  -1   4 -11 681.613 47.5351  15
  -3  -1 -11 681.203 48.0569  18
  -4   1 -11 697.104 46.0655  14
   1   3 -11 681.818 47.1017  15
  -4   3 -11 623.495 46.4005  15
   3  -4  11 817.008 51.9992  19
   3  -4  11 788.386 43.3650  20
   1   3  11 781.756 48.7067  21
   4  -3  11 654.607 41.1639  23
   3   1  11 648.247 45.8069  20
  -3  -1  11 606.731 42.1894  21
   1  -4  11 652.918 43.7120  19
  -4   1  11 741.975 44.8030  21
  -1   4  11 727.868 48.3884  21
   4  -3  11 622.116 42.3795  20
   1   3  11 705.284 47.5574  20
  -4   3  11 823.426 48.9878  21
   1  -4  11 637.467 42.1010  20
   4  -1  11 785.160 50.6972  19
   3  -4  11 755.091 41.7974  23
  -1  -3  11 779.414 46.9055  19
  -3  -1  11 665.734 44.6666  19
   4  -3  11 638.789 49.1560  19
   4  -1  11 699.523 44.5896  21
   3  -4  11 709.086 41.8320  22
  -4   1  11 790.311 45.2264  19
   3   1  11 643.153 45.8979  21
   4  -1  11 734.266 42.7460  20
  -1   4 -12 625.440 47.5065  74
  -3   4 -12 564.595 47.4534  71
   1   3 -12 552.755 45.0587  74
  -4   3 -12 497.135 48.6657  71
  -3   4 -12 595.046 46.1848  74
  -3  -1 -12 528.561 49.5115  71
  -4   3 -12 491.053 45.0683  74
  -4   1 -12 563.724 45.9983  73
  -4   3 -12 547.196 45.5121  73
  -1   4 -12 493.133 43.5843  73
  -3   4 -12 569.596 45.9776  73
  -4   1 -12 569.206 50.1225  71
  -3   4 -12 481.834 78.9285  82
   1   3 -12 614.311 80.9610  82
  -1  -3 -12 610.048 53.2789  86
  -3  -1 -12 526.782 62.3839  83
  -3   4 -12 575.137 64.2881  83
   1   3 -12 530.430 44.8425  84
   1  -4 -12 580.197 61.0844  83
  -1   4 -12 558.759 81.0176  82
   3   1 -12 524.934 78.9900  82
  -4   3 -12 592.722 63.7529  83
  -4   3 -12 548.607 45.1487  84
  -3   4 -12 565.975 45.5007  85
  -4   3 -12 447.499 75.1555  82
  -4   1 -12 365.343 60.6370  83
  -3  -1 -12 495.555 45.6011  84
   3   1 -12 492.920 42.3120  85
  -1   4 -12 526.608 45.1035  85
   1   3 -12 639.742 45.4470  85
  -4   3 -12 491.387 49.9431  86
  -3   4 -12 497.512 49.0497  86
  -1  -3 -12 548.701 61.8327  83
  -3   4 -12 579.857 44.9484  84
  -4   1 -12 567.663 52.3256  86
  -4   1 -12 589.380 45.8239  84
  -4   3 -12 569.070 46.2642  85
  -1   4 -12 567.230 44.5059  84
  -4   1 -12 555.848 75.2065  82
  -4   1 -12 575.808 45.5201  85
  -3  -1 -12 550.330 49.8164  86
  -1   4 -12 611.812 47.3705  15
  -3   4 -12 568.069 45.2850  14
  -4   3 -12 577.508 46.9687  14
  -4   1 -12 599.405 47.7608  18
  -3   4 -12 625.155 46.9773  15
  -4   3 -12 606.466 47.6593  18
   3  -4  12 584.553 42.6733  20
   4  -1  12 641.263 43.1158  27
   4  -3  12 613.352 44.2232  22
   1  -4  12 608.256 41.3514  22
   4  -3  12 776.489 52.9388  19
  -3   4  12 777.064 48.1171  21
   1  -4  12 583.663 42.7294  19
   4  -3  12 697.001 42.0879  23
   3  -4  12 636.245 41.1910  22
   4  -3  12 652.758 42.2106  20
  -4   3  12 395.597 52.4791  25
  -1  -3  12 673.641 43.5247  19
   3  -4  12 587.717 40.7447  26
  -4   1  12 619.770 44.3573  21
   4  -1  12 648.341 49.7083  19
  -4   1  12 682.907 44.7077  19
   4  -1  12 598.341 41.6996  20
   4  -1  12 632.935 44.1614  23
   1   3  12 667.162 46.8946  20
   3   1  12 672.971 46.5346  20
  -4   3  12 656.920 47.9350  21
   1  -4  12 602.151 41.4650  20
  -3  -1  12 620.300 42.2833  21
  -3  -1  12 623.994 47.7005  19
   3  -4  12 553.789 41.2755  23
   3  -4  12 565.104 47.0392  19
  -4   1 -13 243.732 40.3929  73
  -3   4 -13 268.164 39.7956  74
  -4   1 -13 221.133 42.4455  71
  -4   3 -13 270.573 46.3030  71
  -3   4 -13 287.375 39.7228  73
  -1   4 -13 256.167 41.2105  74
  -3  -1 -13 234.359 45.2852  71
  -4   3 -13 260.193 40.3481  73
   1   3 -13 276.641 39.5779  74
  -4   3 -13 249.278 41.8748  84
  -3   4 -13 191.190 43.7832  86
  -4   1 -13 219.782 47.4548  86
  -3   4 -13 285.173 78.5958  82
  -4   3 -13 254.863 60.3821  83
   3   1 -13 269.821 78.5524  82
  -1   4 -13 275.236 39.7338  85
  -3  -1 -13 233.017 46.7747  86
  -4   3 -13 359.328 46.2462  86
  -4   1 -13 271.388 62.0815  83
  -1  -3 -13 234.883 45.4709  86
  -4   3 -13 211.078 73.4985  82
  -4   1 -13 280.435 41.1583  84
  -1   4 -13 217.927 37.1547  84
  -3   4 -13 278.473 42.1889  84
  -3   4 -13 261.017 41.2578  85
  -1   4 -13 177.908 80.0303  82
   1   3 -13 264.168 38.0693  85
  -3  -1 -13 235.047 40.8406  84
  -4   1 -13 212.717 38.7859  85
  -3   4 -13 172.656 57.7765  83
  -3  -1 -13 262.394 57.9181  83
  -1  -3 -13 197.699 57.4560  83
  -4   3 -13 168.177 40.7835  85
   1   3 -13 225.602 75.4223  82
   3   1  13 346.485 47.8123  19
   1  -4  13 264.444 36.4018  20
  -4   1  13 305.918 40.9260  19
   4  -1  13 274.065 36.9413  27
   4  -3  13 242.882 35.1609  23
  -3  -1  13 170.894 40.5177  19
   4  -1  13 297.384 34.7838  20
   3  -4  13 328.210 43.2481  19
   1  -4  13 232.746 34.6542  22
   3  -4  13 301.436 35.6663  22
   1  -4  13 291.098 35.1732  19
   1   3  13 346.131 42.4154  20
   4  -3  13 311.211 48.3358  19
   4  -3  13 235.626 35.6256  20
  -1   4  13 264.613 41.7409  20
   3  -4  13 246.864 35.5901  20
   4  -3  13 274.454 38.0722  22
  -1  -3  13 250.054 36.9463  19
   4  -1  13 244.004 37.9393  23
   4  -3  13 201.080 39.8536  26
   3   1  13 301.855 37.6081  20
   4  -1  13 330.668 45.8556  19
   3  -4  13 214.054 72.4676  24
  -4   3  14 114.425 43.9682  19
   3   1  14 101.430 35.9353  20
   1   3  14 67.6355 37.3779  20
  -1  -3  14 107.360 35.4232  19
   4  -3  14 82.5801 34.2275  20
   3  -4  14 46.4858 33.9732  22
   1  -4  14 42.3076 35.5913  19
   4  -3  14 49.0739 37.9953  22
   4  -1  14 130.839 38.6882  23
   4  -3  14 37.0430 35.3085  23
  -4   1  14 38.0876 56.9893  25
   3   1  14 148.385 41.1355  27
   4  -1  14 114.720 41.1070  22
   3   1  14 93.8080 40.5613  23
  -4   1  14 77.8497 42.8698  19
  -3  -1  14 49.9689 36.7594  19
   4  -3  14 20.6584 39.0280  26
  -1   4  14 84.9567 39.3547  20
   3  -4  14 99.8968 41.2826  19
   4  -1  14 142.697 34.8076  20
  -3   4 -14 149.603 38.5994  84
  -4   1 -14 69.2514 39.7577  84
  -4   3 -14 75.7781 40.1234  84
  -3  -1 -14 84.5819 60.6135  83
  -4   1 -14 106.801 61.8222  83
  -4   1 -14 126.889 46.4362  86
  -3   4 -14 69.3531 75.6247  82
  -4   3 -14 70.1066 47.9383  86
  -1   4 -14 76.2301 37.2245  84
  -4   3 -14 130.305 59.4374  83
  -1  -3 -14 95.2107 59.4482  83
  -3  -1 -14 73.2325 47.2482  86
  -3  -1 -14 111.187 40.7607  84
  -3   4 -14 74.3230 44.3962  86
   1   3 -14 83.6927 35.7053  85
   1   3 -14 33.7796 81.4760  82
  -3   4 -14 138.214 38.7333  85
  -4   3 -14 44.6999 74.1040  82
  -1   4 -14-7.83598 79.0169  82
  -1   4 -14 39.4402 37.8904  85
  -4   3 -14 72.0996 38.7363  85
  -4   3 -14 66.4313 38.1601  73
  -1   4 -14 62.2447 37.7693  74
  -4   1 -14 37.1379 44.2712  71
   3  -4  15 89.7368 37.3831  22
   3   1  15 14.1967 43.6892  23
   4  -1  15 7.83357 43.6371  26
   4  -1  15 42.4740 41.7991  23
   4  -3  15-7.76543 39.4978  22
   1  -4  15 38.2929 85.6979  24
   4  -1  15-38.8289 44.0538  22
  -3   4 -15 47.5926 38.0068  85
  -1   4 -15-3.67095 35.8313  85
  -4   1 -15-24.4906 39.0431  84
  -4   3 -15 2.50297 38.5800  85
  -4   3 -15 48.7526 47.1460  86
  -3  -1 -15-76.4983 48.5991  86
  -3   4 -15-47.8760 41.2486  84
  -4   3 -15-30.2076 39.9445  84
  -4   1 -15 16.0075 48.2674  86
   1   3  16-10.5357 44.2528  27
   3   1  16 48.0034 46.1439  22
   1   3  16 9.38981 44.3637  23
   4  -3  16 89.5534 42.6823  22
   3   1  16 54.1974 44.9123  23
   4  -1  16-23.8289 45.7173  22
   4  -1  16 20.1519 43.3666  23
   0  -4   0 879.884 44.6078  11
   0   4   0 902.661 40.4396   9
   0  -4   0 845.149 39.8870   9
  -4   0   0 856.456 47.8093  17
  -4   0   0 895.001 43.5006  16
   0   4   0 838.806 43.1239  11
  -4   0   0 899.603 43.9767   2
   4   0   0 900.767 42.8002   2
   4   0   0 867.106 55.5073   1
  -4   0   0 853.866 50.8596   1
   0   4   0 923.379 43.3482   6
   4   0   0 782.121 50.7889  81
   0   4   0 791.180 44.7190  79
   4  -4   0 770.475 42.7951  80
  -4   4   0 829.394 42.0986  78
   4   0   0 858.927 48.7678  77
  -4   0   0 846.026 63.7039  76
   0  -4   0 791.209 52.4281  75
  -4   0   0 791.826 65.4111  72
   4   0   0 820.751 65.5394  72
   0   4   0 723.148 52.9656  75
  -4   4   0 824.745 61.7008  70
   4  -4   0 798.824 66.6357  70
  -4   0   0 896.952 34.3361  21
  -4   0   0 859.893 56.5399  30
   0  -4   0 915.185 48.4479  24
   4   0   0 890.039 58.5050  30
   0   4   0 867.411 35.3764  20
   4  -4   0 815.016 50.1013  29
  -4   0   0 810.053 63.0894  28
   4   0   0 851.340 51.3567  25
  -4   0   0 811.521 42.2777  27
  -4   0   0 749.946 65.9042  29
  -4   0   0 816.603 40.1385  23
   4   0   0 853.097 37.7519  26
  -4   4   0 851.906 62.9528  31
  -4   0   0 865.398 63.2554  59
   0   4   0 878.131 52.1852  68
   0   4   0 792.697 52.4981  66
  -4   4   0 796.893 57.7272  65
  -4   0   0 802.280 43.2622  61
   0  -4   0 805.242 54.7381  64
   4   0   0 725.926 43.0079  61
   4   0   0 840.702 62.5207  69
   0  -4   0 902.271 55.3710  60
  -4   0   0 733.150 52.8643  62
   0   4   0 760.759 46.9658  63
   4   0   0 814.168 52.1828  62
   4   0   0 858.214 53.7689  58
   4  -4   0 849.598 63.7937  65
  -4   4   0 892.351 60.6690  50
   4   0   0 843.947 52.0498  45
  -4   0   0 824.189 65.9108  52
   0   4   0 885.268 48.5258  46
  -4   4   0 855.994 42.0699  57
  -4   0   0 850.119 65.8080  48
   4  -4   0 826.710 51.0314  55
   4  -4   0 870.379 43.0961  47
  -4   0   0 871.241 42.3613  43
   0   4   0 873.582 49.3206  35
  -4   4   0 837.388 61.0606  32
   4   0   0 878.998 54.0331  39
   4  -4   0 835.472 61.4083  33
  -4   4   0 860.441 57.1042  33
   4  -4   0 913.031 43.0933  34
   4  -4   0 800.548 62.3587  37
  -4   4   0 891.397 41.9687  42
  -4   0   0 873.968 61.4506  38
  -4   4   0 892.245 60.0777  40
   4   0   0 815.652 41.5101  44
   4  -4   0 894.425 61.3915  32
   4  -4   0 892.051 57.2749  41
   4   0   0 865.106 55.7256  36
   4  -4   0 910.665 43.6614  42
   4   0   0 806.633 41.5193  43
  -4   4   0 883.527 60.4589  37
  -4   0   1 28.8578 24.5707  16
  -4   0   1 30.4536 30.2251  17
   0   4   1 42.1279 26.3943  11
   0  -4  -1 43.5713 28.9982  11
   0   4  -1 3.03050 26.7570  11
   0  -4   1 50.3292 28.6935  11
  -4   0  -1 73.5632 25.6532  16
  -4   0  -1 5.79632 32.2134  17
   4   0  -1 14.7639 42.4785   1
   0   4   1 43.4955 28.0503   6
  -4   0  -1 45.8015 36.6170   1
   0   4   1 35.9753 19.9084   9
  -4   0   1 69.2597 34.8090   1
   0  -4   1 24.4762 19.4383   9
   0   4  -1 34.1766 27.3835   6
   0   4  -1 46.0943 20.9404   9
   4   0   1 40.6098 24.1677   2
   4   0   1 40.5264 40.5120   1
   0  -4  -1 48.6781 13.2287   5
   4   0  -1 47.2823 24.5851   2
  -4   0   1 57.9362 10.6895   8
   0  -4  -1 19.5007 18.7457   9
  -4   0  -1 26.5243 25.8892   2
  -4   0   1 49.3867 25.5188   2
   0  -4  -1 35.9578 9.74047  86
   0  -4   1 106.047 7.89928  86
   4   0   1 58.0162 14.1163  82
  -4   0   1 64.4980 38.4369  81
   4  -4   1 34.9594 23.6622  78
   0   4  -1 50.3914 23.5750  79
   0   4   1 106.217 11.6012  84
   4   0  -1 27.8566 20.0680  82
   4  -4  -1 51.0945 30.7299  80
  -4   0  -1 29.7998 9.16767  85
   0  -4   1 38.4550 17.9363  83
   4  -4  -1 47.6192 30.3047  79
  -4   0   1 106.486 7.45074  85
   4   0  -1 62.0724 23.4182  78
   0   4  -1 39.8726 22.6041  80
   0  -4  -1 62.9058 39.9743  81
   0  -4   1 50.8298 28.1624  79
   4   0  -1 22.1673 33.7833  77
   4  -4  -1 24.3894 51.5622  76
   0  -4  -1 65.5854 38.9343  70
   0   4   1 94.2188 8.20382  71
   4   0  -1 46.5873 7.41783  74
   4  -4   1 36.0352 53.3465  70
   0  -4  -1 86.3631 32.4693  72
   0  -4  -1 33.6402 9.77065  71
   4  -4  -1 25.3586 44.0655  72
   0  -4   1 97.9693 6.05021  71
   0  -4  -1 62.0584 39.5397  77
   4   0   1 43.2112 51.5455  76
   4   0   1 23.9417 55.2743  72
   0   4   1 48.2267 38.2766  75
   4   0   1 92.9711 9.85632  74
   0  -4   1 29.8912 41.6663  75
  -4   0   1 69.8710 31.8121  77
  -4   0   1 14.0788 53.7818  72
   4  -4   1 19.6629 48.8879  32
  -4   4  -1 27.3371 24.1569  26
   4  -4  -1 13.1522 33.2666  28
  -4   0  -1 48.9294 24.5061  27
   4   0   1 72.0954 43.6690  30
   4   0   1 17.3005 51.1824  29
  -4   0  -1 21.7444 48.3002  28
   4   0   1 80.3128 23.1517  23
  -4   4  -1 68.3953 49.9669  31
  -4   0  -1 88.4323 50.3614  29
  -4   0  -1 54.1148 20.0609  23
  -4   0   1 60.7414 14.7303  26
  -4   4  -1 39.2809 46.9373  24
  -4   0   1 76.4717 40.6875  25
   4  -4   1 77.6029 49.6393  31
   4   0   1 0.50651 51.1366  28
   0   4  -1 51.7063 13.9681  27
  -4   4  -1 33.3633 19.0006  19
   4  -4  -1 12.8279 43.1769  29
   4   0   1 108.737 18.4386  22
  -4   0   1 90.4464 46.4161  30
   0  -4   1 84.4977 7.24210  20
  -4   4  -1 45.3142 23.3889  22
  -4   4   1 34.8806 51.6957  32
  -4   0  -1 49.6217 43.7950  32
   0  -4  -1 79.1306 42.6693  30
   0   4  -1 57.4060 32.7110  68
  -4   0   1 78.6036 25.7012  61
  -4   0   1 89.9911 45.6251  69
  -4   0   1 94.6065 41.3331  62
   0  -4   1 69.4516 36.0123  68
   0  -4   1 103.624 39.0761  66
   0  -4  -1 35.6483 44.3606  60
   4  -4  -1 35.2095 26.3738  66
   4   0  -1 14.5958 47.6588  69
   0   4   1 85.6851 39.5741  60
   4   0   1 74.2787 50.5326  59
  -4   4   1 81.0696 52.0554  65
  -4   0  -1 59.7836 37.6402  63
   4   0   1 50.6137 40.1097  62
   4   0  -1 56.5249 46.7893  67
  -4   0   1 70.6207 51.4873  59
  -4   4  -1 20.0578 40.4224  60
  -4   4   1 18.2726 53.5473  70
   0   4   1 46.7423 40.4898  64
   0  -4   1 49.9448 30.3995  63
   4  -4  -1 42.3338 28.3439  68
  -4   0  -1 83.1005 34.6298  70
   0  -4   1 23.2980 39.0632  64
   0   4  -1 82.9858 31.1199  63
   4  -4  -1 7.17367 41.0318  59
   4  -4   1 74.6539 49.8031  65
   0  -4  -1 45.6674 37.6595  69
   0  -4  -1 22.6204 35.5692  58
   0  -4  -1 55.2807 38.0572  67
   4   0  -1 65.8318 40.5675  64
   0   4  -1 39.9115 22.8648  54
   0  -4   1 69.3393 34.7241  46
   0   4  -1 25.2043 23.3272  53
   0   4  -1 32.6052 23.6465  47
   0   4   1 24.9175 35.3946  56
  -4   4   1 49.7833 24.7069  54
  -4   4   1 55.7893 24.7385  53
  -4   4  -1 18.7516 22.1211  57
  -4   4   1 85.0736 47.6217  51
   4  -4  -1 15.3705 43.9939  48
  -4   0  -1 23.5420 49.8903  52
   4  -4   1 59.5002 24.4059  47
  -4   4   1 46.0983 24.4654  47
   0  -4   1 48.2046 34.4128  49
   4  -4   1 7.24170 37.2807  55
  -4   0  -1 42.7643 49.7421  51
   0   4  -1 26.7975 28.0760  46
   0  -4  -1 58.5512 34.7845  50
   4  -4  -1 82.9632 31.6540  49
  -4   0  -1 56.1767 29.8801  55
   4  -4  -1 52.6906 48.9039  52
  -4   4   1 106.298 51.7779  50
   4   0  -1 58.2643 33.1814  56
  -4   0  -1 76.9544 50.2909  41
  -4   4  -1 36.3438 19.7013  43
   0   4  -1 19.9498 29.6544  35
  -4   0   1 80.8045 38.8065  39
   0  -4  -1 30.8601 43.3418  39
  -4   4   1 52.1705 26.6780  42
   4  -4  -1 46.8888 32.9128  38
   0   4  -1 38.4482 22.2019  42
  -4   4   1 69.1481 23.5506  34
  -4   0   1 26.2551 50.0112  38
   4   0   1 91.1122 25.8072  43
  -4   4  -1 42.3383 21.9044  44
   4   0   1 58.7453 49.5992  38
   0   4  -1 41.9414 26.4453  34
   4  -4   1 68.4198 49.4687  40
   0  -4  -1 28.9152 28.1978  37
  -4   0  -1 82.8191 47.3636  33
  -4   0   1 50.5425 23.2301  43
  -4   4   1 96.0695 43.9529  41
   4   0  -1 77.9838 36.8916  45
  -4   0   1 41.2941 42.6710  36
  -4   0   1 83.1806 22.4304  44
  -4   0   1 32.0759 37.7238  45
   4  -4   1 0.45290 44.7818  33
   4  -4   1 79.6813 50.2166  37
   0  -4   1 82.0591 35.8456  35
  -4   4   1 60.4380 48.7369  33
   4  -4   1 62.4846 25.0812  42
  -4   4   1 54.0020 51.5183  37
   0  -4  -1 56.1623 34.5740  40
   4   0   1 55.1885 23.5989  44
   4  -4  -1 43.1281 24.0863  35
   0   4   2 13220.9 519.705  14
  -4   0   2 11740.0 521.516  17
   4   0  -2 13587.9 520.000  13
  -4   0  -2 13278.9 519.373  15
   0   4   2 13060.8 520.707  12
   0   4   2 12258.6 521.179  11
   0  -4   2 13028.6 520.572  12
   0   4   2 13184.6 520.551   9
   0  -4   2 13017.1 521.523  11
   0   4  -2 13258.7 520.484   9
   0  -4  -2 13709.1 519.663  18
  -4   0  -2 13035.1 521.501  10
  -4   0   2 13213.5 521.044  16
   0   4  -2 13965.6 519.704  18
   4   0  -2 13868.6 519.431  15
   0  -4  -2 12948.1 521.641  11
   0   4  -2 12676.2 521.484  11
  -4   0  -2 13360.3 521.189  16
   0   4   2 12582.4 521.248   6
   0  -4   2 12083.9 520.450   9
   4   0  -2 12649.8 520.864   2
  -4   0  -2 13042.0 521.335   7
  -4   0  -2 13420.2 522.938   1
   0  -4  -2 13575.0 520.143   5
  -4   0   2 12651.4 522.361   1
   4   0   2 12206.5 523.126   1
   4   0   2 12600.4 520.744   2
  -4   0   2 13135.0 521.133   2
   4   0   2 13281.3 519.810   8
  -4   0  -2 13214.1 521.273   2
  -4   0   2 13340.0 519.804   8
   0   4  -2 12845.6 521.450   6
   0  -4  -2 12281.6 520.460   9
   4   0  -2 13518.4 524.160   1
   0   4   2 12892.5 522.171  81
  -4   0  -2 14186.3 519.603  85
   0  -4   2 13480.0 519.368  86
   0  -4  -2 13889.2 519.854  86
   4  -4   2 13631.4 520.687  78
  -4   0   2 13620.8 519.231  85
   4   0  -2 14018.8 521.945  82
  -4   4   2 13659.0 521.161  79
   0  -4   2 13589.1 520.743  79
   0  -4   2 13752.5 521.150  83
   0  -4   2 13582.7 520.570  80
  -4   0   2 14139.2 520.696  78
  -4   4   2 13679.7 521.267  80
   0   4   2 13979.7 519.884  84
   4   0   2 13799.0 520.851  82
   0   4   2 13795.7 519.601  71
   0   4  -2 13748.8 519.517  71
   4   0   2 13811.3 525.857  76
   4   0  -2 14007.2 519.252  74
  -4   0   2 13171.8 519.074  74
   4   0   2 13762.9 519.555  74
   0   4   2 13732.2 519.921  73
   0  -4  -2 13649.0 519.771  71
   0   4   2 13313.8 522.540  77
  -4   4   2 14169.0 524.791  76
   0   4  -2 13744.3 519.347  73
  -4   0  -2 14567.1 521.623  75
  -4   0  -2 13689.7 519.753  73
   0  -4   2 13716.7 519.222  71
  -4   0   2 13284.5 521.594  77
   4   0   2 13403.9 519.788  21
   4  -4   2 13190.3 524.711  24
   0   4   2 12577.0 521.122  24
   0   4  -2 13059.1 520.216  19
  -4   4  -2 14067.6 520.295  23
  -4   4  -2 13334.3 520.568  22
   4   0   2 12783.3 525.147  28
   4  -4  -2 12974.0 522.704  25
   4  -4   2 13356.5 520.865  26
  -4   4   2 12921.6 520.497  28
  -4   4  -2 13812.8 519.824  20
  -4   0   2 12444.3 523.972  25
  -4   0   2 15063.7 518.780  19
   4   0   2 13782.4 520.924  23
  -4   4   2 13159.6 522.578  29
  -4   4  -2 13113.3 520.618  26
   4   0   2 13043.0 525.260  29
  -4   0  -2 13438.7 520.689  20
  -4   4  -2 13334.9 519.632  27
   4   0   2 13573.0 521.155  27
   4  -4   2 13274.8 524.852  31
   0  -4  -2 12899.9 521.162  28
   0   4   2 12922.0 521.671  31
  -4   4  -2 14034.6 520.668  19
  -4   0   2 12283.9 524.941  69
   4   0   2 12980.1 521.828  63
  -4   0   2 13685.0 523.021  64
   0   4   2 12735.0 522.077  69
  -4   4   2 13838.5 520.323  66
  -4   4   2 13242.6 520.691  68
   0  -4   2 12652.8 522.455  68
   0  -4   2 12523.9 522.842  66
   4  -4   2 13366.7 523.073  60
   0  -4   2 13523.1 521.738  63
  -4   0   2 13624.4 524.784  67
   0   4   2 13435.6 524.136  60
   0  -4  -2 12667.0 522.542  65
   0   4   2 12635.9 521.434  58
   0   4   2 13286.7 522.553  56
   0  -4   2 13072.7 521.607  46
  -4   4   2 12840.5 525.662  51
   4   0   2 13269.0 524.401  51
  -4   4   2 13357.0 522.989  48
  -4   0   2 13595.0 520.210  57
  -4   4   2 13273.8 523.919  52
   0  -4   2 12886.7 521.821  49
  -4   4   2 13455.4 521.098  53
  -4   0   2 13098.7 522.893  45
   0   4   2 12461.7 521.257  45
  -4   4   2 13212.0 521.427  49
  -4   4   2 13310.8 520.332  46
   0   4   2 12658.6 520.876  40
  -4   0   2 11984.8 523.452  36
   0  -4   2 12910.8 521.717  35
   0  -4   2 13225.5 520.947  34
  -4   0   2 11970.8 522.714  39
  -4   4   2 13094.7 524.629  41
   4   0   2 13004.0 524.672  41
  -4   4   2 13000.0 519.738  35
   4   0   2 12251.5 523.290  33
   0   4   2 12718.3 522.857  39
   4  -4   2 12594.7 524.813  40
  -4   0  -3 15402.3 591.833  15
  -4   0  -3 15168.9 592.840  16
   0   4  -3 16031.5 592.312  18
  -4   0  -3 15821.5 594.798  10
   0  -4  -3 15971.0 593.454  11
   0   4  -3 14796.8 594.974  10
   0   4   3 16101.1 594.062  12
   4   0  -3 15780.7 591.874  15
   0   4  -3 15200.8 592.198   9
  -4   0   3 15412.8 592.874  16
   0  -4  -3 15855.3 592.278  18
   4   0  -3 15878.7 592.570  13
   0  -4   3 15184.5 593.213  11
   0   4   3 15600.1 592.246   9
   0  -4   3 15080.0 593.734  12
   0  -4  -3 15295.2 592.936  13
  -4   0   3 13281.8 592.895  17
  -4   0   3 15534.4 592.958   2
   0  -4  -3 15177.6 592.375   4
   4   0  -3 15252.9 592.622   2
   0   4   3 14758.7 592.989   6
   4   0  -3 16517.4 596.065   1
  -4   0  -3 15095.4 592.963   2
  -4   0   3 15841.3 592.436   8
   4   0   3 13544.7 594.479   1
   0  -4  -3 14137.9 592.184   9
   4   0   3 14799.7 592.513   2
  -4   0  -3 16247.6 594.474   1
  -4   0  -3 15220.4 594.450   7
   4   0   3 15290.4 592.399   8
   0   4  -3 15005.9 593.111   6
   0  -4   3 15401.2 592.444   4
  -4   0   3 14697.5 593.657   1
  -4   4   3 15318.4 593.292  79
  -4   0   3 15112.7 591.514  85
  -4   0   3 15730.7 592.689  78
   0  -4  -3 14531.1 592.160  84
  -4   0  -3 14250.7 593.601  82
   0   4   3 15372.8 594.503  81
   4   0  -3 14681.0 591.564  85
   0  -4  -3 15535.6 592.354  86
   4   0  -3 15951.8 595.349  82
   0  -4   3 14820.1 591.726  86
  -4   0  -3 15932.7 592.009  85
  -4   4   3 15769.9 593.526  80
   0   4  -3 15457.2 592.298  86
   4   0   3 15228.4 594.118  82
   0   4  -3 15022.3 592.193  74
  -4   0   3 15317.9 591.429  74
  -4   4   3 15231.3 594.698  72
   0   4   3 15256.0 594.631  77
   0   4   3 15091.7 592.174  73
   4   0   3 15286.0 591.910  74
   4   0   3 14181.5 592.715  75
   0  -4  -3 15335.6 592.193  71
  -4   0  -3 14668.7 591.766  74
  -4   0  -3 15598.2 592.094  73
  -4   4  -3 15505.6 592.350  73
   0   4  -3 15789.2 591.684  73
  -4   4   3 15733.4 597.299  76
   4   0   3 14996.3 592.784  70
  -4   4  -3 15427.8 592.202  74
   0   4   3 15714.5 594.360  70
   0   4  -3 15859.3 592.094  71
  -4   0  -3 15359.2 592.424  71
   0   4   3 15771.4 592.053  71
   4   0  -3 15719.6 591.626  74
  -4   4  -3 15807.7 592.232  71
  -4   0   3 16614.6 592.458  73
   0  -4   3 15246.6 591.576  71
   4  -4   3 14257.8 596.474  24
   4   0   3 15093.2 593.095  27
   0  -4   3 15038.6 591.100  22
   4   0   3 14876.5 597.410  28
   4   0   3 14865.2 596.790  29
   0   4   3 14904.2 594.293  30
   4  -4   3 14642.4 596.603  31
  -4   4  -3 15062.0 592.447  21
   4   0   3 15037.8 592.854  23
   4  -4   3 15476.1 592.897  19
   4  -4   3 14845.4 592.095  23
   4   0   3 14998.8 592.778  20
   4  -4   3 15197.6 592.569  22
   0   4  -3 15101.8 591.765  21
   4  -4   3 15000.9 592.623  26
   0   4  -3 15375.6 592.253  19
  -4   4   3 16132.1 594.994  25
  -4   0   3 15933.3 592.240  66
  -4   0   3 15784.3 594.813  64
  -4   4   3 15594.7 594.789  59
   4  -4   3 14559.7 594.482  60
   0   4   3 15152.4 593.329  62
  -4   0   3 15332.0 596.622  67
  -4   4   3 15487.5 591.231  62
   0   4   3 15613.0 593.746  58
   0   4   3 15618.2 594.772  67
   0  -4   3 15913.1 591.617  61
   4   0   3 14877.6 592.527  65
  -4   0   3 15879.8 591.468  68
   0   4   3 15139.5 593.691  65
   0   4   3 14223.5 591.930  59
   4   0   3 14721.6 593.846  63
   0   4   3 15534.3 592.087  55
   4   0   3 15151.6 592.907  55
   0   4   3 15062.7 592.116  48
   4   0   3 14727.2 592.693  50
   0   4   3 15055.4 593.689  50
   0  -4   3 15062.2 591.984  47
   0   4   3 15340.2 594.976  39
  -4   4   3 15582.5 592.868  36
   0  -4   3 14919.3 592.508  34
   4   0   3 14917.0 594.457  32
   4   0   3 14054.2 594.972  33
   4  -4   3 14906.5 591.923  44
  -4   4   3 15328.2 592.935  38
   0  -4   3 14955.7 590.563  43
   4   0   3 14565.4 592.986  40
   4   0   3 15137.1 596.402  41
   0   4   3 14716.2 593.376  40
  -4   0   3 15374.9 590.629  42
   0   4   3 15382.6 592.479  37
   0  -4   4 224.018 21.7793   4
  -4   4  -4 278.444 24.1015   2
   4   0  -4 225.853 24.0534   2
   0   4  -4 221.512 25.6928   6
  -4   0  -4 256.451 32.5285   1
  -4   0   4 208.614 26.4016   1
  -4   0   4 199.382 25.9583   8
   4   0   4 287.649 24.2500   2
   4  -4  -4 195.170 31.8271   5
   0  -4  -4 263.057 30.6483   8
  -4   0   4 241.801 27.1824   2
   0   4  -4 235.183 40.9624   7
   0  -4  -4 246.367 21.4371   4
   0   4   4 229.642 24.8424   6
   4   0  -4 209.764 29.5868   5
  -4   0   4 231.277 38.8082   7
   0  -4  -4 200.863 20.5944   9
  -4   4   4 219.774 23.6534   2
   4  -4  -4 224.015 31.3067   8
  -4   0  -4 248.943 27.4710   2
   4   0   4 271.828 26.5798   8
   0  -4  -4 88.2212 22.4355  84
   0   4  -4 99.8180 20.6211  84
  -4   0   4 120.239 13.5891  80
  -4   0  -4 121.907 21.7340  85
   4   0  -4 77.7092 45.5271  82
   0  -4  -4 110.805 23.8263  86
   4   0  -4 84.6206 19.8521  85
   0   4  -4 97.4082 34.7075  83
   0   4  -4 137.473 25.6435  86
  -4   0  -4 167.182 39.8121  82
   0   4   4 169.258 20.5169  71
   0  -4   4 137.656 18.4585  71
   0   4  -4 112.429 22.5160  71
   4   0   4 106.184 28.7192  75
  -4   0   4 123.773 21.6606  73
   0  -4  -4 128.041 23.0420  71
  -4   0  -4 97.4272 20.9795  74
   0   4  -4 146.837 20.0621  73
  -4   0   4 129.751 18.5581  74
   4  -4   4 106.089 20.8925  75
   4   0  -4 136.815 20.1444  74
   4  -4   4 228.514 48.9843  24
   4   0   4 137.370 26.8271  24
   0  -4   4 170.784 16.0739  26
   4  -4   4 225.510 29.6924  19
  -4   4  -4 180.110 23.5983  21
   4   0   4 147.129 28.5961  27
   4   0   4 133.297 26.6229  31
   0  -4   4 170.525 17.6676  22
   0   4   4 125.558 31.3452  28
   4  -4   4 157.777 18.9294  27
   4  -4   4 209.068 24.8732  22
  -4   4   4 166.736 38.9769  25
   4   0   4 185.036 23.5917  21
   4  -4   4 178.907 21.4010  20
   4  -4   4 143.339 21.7009  23
   4   0   4 191.307 24.7181  20
   4  -4   4 187.137 26.7389  26
   0   4  -4 190.738 20.8051  21
   4  -4   4 148.656 16.2722  61
   0   4   4 104.835 35.6177  65
   0   4   4 116.698 40.4924  67
   0   4   4 98.7932 31.6135  62
  -4   0   4 94.8967 36.9590  64
   0  -4   4 128.909 19.9599  61
  -4   0   4 167.081 44.2656  67
  -4   4   4 119.265 24.0534  69
   0  -4  -4 205.472 27.5701  11
   0   4  -4 200.617 21.0017  14
   0  -4  -4 239.299 27.2151  13
   0   4  -4 206.510 20.4741   9
  -4   0  -4 260.630 44.5409  12
  -4   0  -4 195.151 26.5077  16
  -4   0  -4 266.536 41.9619  10
   4  -4  -4 225.952 26.6988  11
   0   4  -4 192.290 23.6630  18
   0   4   4 222.840 20.1565   9
   4   0  -4 197.488 21.6148  15
  -4   0   4 166.559 24.4975  17
   0   4  -4 227.741 43.1496  10
  -4   0   4 175.983 26.4957  16
  -4   0  -4 175.143 21.2302  15
   0  -4  -4 202.174 22.9898  18
   4  -4   4 213.973 26.5643  11
   0   4   4 210.254 24.9857  11
   0  -4   4 264.926 26.9114  11
  -4   4  -4 176.880 40.2765  12
   4  -4   4 146.096 20.0721  43
   4   0   4 172.220 36.7421  32
   4   0   4 159.076 42.3991  33
   0   4  -5 5497.83 204.140  86
  -4   0  -5 4906.12 207.787  82
  -4   0  -5 5527.35 202.881  85
   0  -4  -5 5380.78 203.666  86
   0   4  -5 5250.34 202.302  84
   4   0  -5 5247.68 202.194  85
   0   4  -5 5333.03 202.480  85
   0  -4  -5 5041.58 202.985  84
   4   0  -5 5005.02 210.603  82
  -4   4  -5 5135.21 202.672  71
   0   4  -5 5099.66 202.560  74
  -4   0  -5 5330.41 203.150  71
  -4   0  -5 5358.44 202.767  73
   4   0   5 5660.77 203.771  75
  -4   4  -5 5282.50 202.752  74
  -4   4  -5 5094.65 202.332  73
   4   0   5 5077.51 203.149  24
   4   0   5 5212.43 203.386  20
   0  -4   5 5165.91 200.607  26
   4  -4   5 5323.49 202.017  20
   0   4   5 5308.60 204.096  28
  -4   4  -5 5140.38 202.816  21
   4  -4   5 5471.24 203.039  22
   0  -4   5 5005.10 202.090  19
   4  -4   5 5311.43 201.393  27
   4  -4   5 5493.16 202.400  23
   4   0   5 5254.49 202.796  21
   4  -4   5 5318.39 203.024  26
  -4   4   5 5226.08 206.740  25
   4  -4   5 4982.05 209.220  24
  -4   0   5 5078.01 208.462  67
  -4   4  -5 4758.10 209.426   7
   4   0  -5 5054.20 201.407   2
   0   4  -5 5188.18 208.884   7
   4   0   5 4872.25 203.240   8
   0  -4  -5 5070.09 204.785   8
   0   4   5 5354.18 204.473   5
  -4   4   5 5000.62 201.251   9
  -4   4  -5 4962.08 201.357   2
   4   0   5 5328.22 201.690   2
  -4   4  -5 5164.47 201.414   4
  -4   0  -5 5411.18 202.851   1
  -4   0   5 5308.84 208.636   7
  -4   4   5 4915.46 201.138   4
   4  -4  -5 5688.11 203.009   1
  -4   0   5 4383.06 201.367   1
   4  -4  -5 5223.13 204.700   8
   4  -4   5 4928.38 202.057   1
  -4   4  -5 5120.02 201.558   9
   0  -4  -5 4821.45 201.087   4
  -4   4   5 5390.12 201.607   2
   0  -4   5 4989.08 201.513   9
   0  -4   5 4986.83 201.334   4
   0   4  -5 4877.49 201.938   6
  -4   0   5 5059.51 203.387   8
   0   4   5 5049.73 202.107   6
   4  -4  -5 5145.21 205.269   5
   0  -4  -5 4729.42 201.203   9
   0   4   5 5127.01 201.008   9
   0   4  -5 5387.49 203.507  18
  -4   0   5 4273.27 201.081  17
  -4   0  -5 5263.60 202.458  15
   0  -4  -5 5424.65 203.342  18
   0   4  -5 5114.81 200.868   9
   4  -4   5 5223.19 202.433  11
   4  -4  -5 5228.63 202.286  11
   0   4   5 5029.80 202.179  11
   4   0  -5 5289.14 202.541  15
   0   4  -5 4850.55 202.003  11
  -4   0  -5 5215.54 202.443  17
   0   4  -5 5219.94 202.633  14
   4   0  -6 1698.87 87.9230  82
  -4   0  -6 1728.12 73.3469  86
  -4   4  -6 1526.71 87.8572  82
  -4   4  -6 1707.76 72.2923  85
   0   4  -6 1566.10 89.0531  82
   0   4  -6 1778.62 80.5331  83
   4  -4   6 1784.83 74.9241  19
   4  -4   6 1760.58 72.3898  22
   4  -4   6 1809.94 71.5665  20
   4  -4   6 1749.56 71.8602  23
   4   0   6 1678.95 74.7491  24
   4  -4   6 1747.69 70.4415  27
   4   0   6 1734.23 72.7822  21
   0   4  -6 1689.01 71.5845  73
  -4   4  -6 1768.56 73.0239  74
   0   4  -6 1700.58 72.6564  74
  -4   0  -6 1640.30 72.3214  71
  -4   0  -6 1760.28 72.8633  73
   4   0  -6 1728.65 71.6039  74
  -4   4  -6 1698.94 72.7660  71
  -4   4  -6 1695.49 72.4808  73
   0   4  -6 1684.72 73.3710  71
   0  -4  -6 1620.41 73.9927  71
  -4   0  -6 1626.43 71.9412  74
  -4   4  -6 1625.33 69.3597   2
   4  -4  -6 1710.25 70.1829   6
   4  -4   6 1722.04 71.0168   6
   4   0   6 1847.17 70.0282   2
  -4   4  -6 1655.43 68.7467   4
  -4   4   6 1883.82 70.2105   2
   4  -4  -6 1816.79 77.1860   8
   0  -4  -6 1701.41 77.0883   8
   4   0  -6 1735.93 69.1207   2
  -4   4  -6 1657.20 87.5476   7
  -4   4   6 1739.23 68.8004   9
   0   4  -6 1755.34 86.8260   7
  -4   4  -6 1769.63 73.9608   3
  -4   4  -6 1622.84 68.8201   9
   4  -4  -6 1693.69 71.8147   1
  -4   4   6 1784.55 68.7262   4
   0   4  -6 1605.56 69.8476   2
   0   4   6 1777.30 70.6954   2
   0   4  -6 1755.31 74.0193   3
   4  -4  -6 1780.16 78.0378   5
   4  -4   6 1395.73 69.8735   1
   4  -4  -6 1808.18 70.5142  11
   0   4  -6 1529.61 69.8552  11
   0   4  -6 1527.86 69.5504  16
   0   4   6 1769.77 70.3192  16
   4   0  -6 1622.86 70.1709  11
  -4   0   6 1783.91 68.7121   9
   4  -4  -6 1651.71 76.4301  13
  -4   4  -6 1648.79 81.4080  12
  -4   4  -6 1575.76 86.6677  10
   0  -4  -6 1704.83 74.9210  13
   0   4   6 1779.66 70.6821  11
   4  -4   6 1810.91 71.3066  11
   4  -4   6 1354.92 69.2197  17
   4  -4  -6 1762.59 71.1995  17
  -4   0  -6 1559.50 68.1000   9
  -4   0  -6 1697.91 82.4380  12
   4   0   6 1303.18 68.9164  11
   0   4  -6 1658.36 85.6504  10
  -4   0  -7 15.9534 25.6929  85
  -4   4  -7 27.7881 26.1367  85
  -4   4  -7-19.5460 44.0850  83
  -4   0  -7-105.474 52.0722  82
   0  -4  -7 46.0155 24.5828  84
   4   0  -7 13.8242 24.4534  85
  -4   0  -7 29.6280 27.0560  86
   4   0  -7-63.1130 56.4277  82
  -4   4  -7-17.9268 55.9738  82
   0   4  -7 9.02715 24.6341  85
  -4   0  -7 70.3579 27.3112  84
  -4   4  -7 25.7182 26.2142  86
   0  -4  -7 34.0152 28.1567  86
   0   4  -7 4.38838 30.7938  86
   0  -4  -7 25.9049 39.0363  83
   0   4  -7 61.4352 24.3032  84
   0   4  -7-4.96935 39.1005  83
   0   4  -7-74.6132 59.1890  82
  -4   0   7 34.1378 22.0472  21
   4  -4   7 29.0328 30.7797  19
   4  -4   7 5.59694 21.8709  27
   4  -4   7 14.0599 24.2902  23
   4   0   7 33.0729 25.9607  21
   4   0   7 10.1601 25.9302  20
   4  -4   7 49.4481 23.7825  22
   0  -4   7 7.43391 23.6769  19
  -4   0  -7 17.2623 25.3300  73
  -4   4  -7 28.5615 26.2724  71
  -4   0  -7 55.7380 25.8247  71
   0   4  -7 34.9562 25.6453  74
   0   4  -7 33.0367 23.6566  73
   0  -4  -7 15.4128 26.9336  71
  -4   4  -7 22.2711 25.5279  73
   0   4  -7 25.3049 28.0885  71
   4   0  -7 12.0146 24.6849  74
  -4   0  -7 31.1238 25.4621  74
  -4   4  -7 52.5505 26.6480  74
   0   4   7 22.5115 18.1791   2
  -4   4   7 22.4446 12.8253   9
   0   4  -7 66.8456 29.4310   3
  -4   4  -7 7.19598 15.7774   2
  -4   4   7 39.6309 19.0729   2
   0   4  -7 1.16756 16.3432   2
   4  -4   7 45.5874 19.6198   6
  -4   4  -7 22.4998 12.8760   9
   4  -4  -7 28.1431 21.2915   1
  -4   4  -7 30.1032 29.2109   3
   0  -4   7-16.3065 20.2802   1
   4  -4   7 11.2241 17.6229   1
   0  -4  -7 8.83378 22.4960   1
  -4   4  -7 60.7152 51.7654   7
   4  -4  -7 27.7505 20.1164  17
   0   4  -7 31.4035 15.4761  16
   4  -4  -7 10.9380 31.8638  13
  -4   0  -7 70.1198 26.7971  18
  -4   0  -7 39.3608 42.8623  12
  -4   4  -7 43.8202 50.5230  10
   0   4  -7 18.0115 24.7673  15
   0   4  -7 38.0774 26.4774  18
   4  -4   7 10.5305 16.9749  17
  -4   4  -7 37.1293 26.8123  18
  -4   4  -7 46.4135 42.2376  12
   4  -4   7 12.0014 19.0087  11
  -4   0  -7 27.5636 26.4541  14
   0   4  -7 64.8858 24.9343  14
   4  -4  -7 3.30687 17.0020  11
   4   0  -7 15.8185 25.0871  15
  -4   4  -7 33.2493 25.7439  15
   0   4  -8 569.208 37.2042  84
  -4   0  -8 598.650 38.7628  85
   0  -4  -8 586.971 42.7137  86
  -4   4  -8 574.748 55.5968  83
   0   4  -8 529.770 43.8014  86
  -4   4  -8 546.685 38.7905  84
   0   4  -8 590.621 67.2820  82
  -4   4  -8 496.087 68.1864  82
   0   4  -8 551.726 37.4186  85
  -4   4  -8 583.212 39.1126  85
  -4   0  -8 460.796 59.9052  82
   0  -4  -8 573.306 40.2670  84
  -4   0  -8 597.394 38.0667  84
   0   4  -8 636.586 54.4015  83
   4   0  -8 569.038 37.0923  85
  -4   0  -8 593.260 40.3669  86
  -4   4  -8 659.055 40.3577  86
   4   0  -8 574.737 66.6337  82
   0  -4  -8 596.938 52.5177  83
   4  -4   8 636.270 34.5022  27
   4  -4   8 590.204 42.8595  19
   4   0   8 678.185 39.2586  20
   0  -4   8 560.873 39.3896  19
   4   0   8 599.742 38.9423  21
   4  -4   8 554.826 36.1138  23
  -4   0   8 530.623 35.2370  21
   4  -4   8 567.735 35.7955  20
  -4   0  -8 604.846 38.3611  73
  -4   0  -8 551.692 38.1944  74
   4   0  -8 555.774 36.9697  74
  -4   4  -8 563.145 39.0974  74
  -4   4  -8 588.048 39.9377  71
  -4   4  -8 586.055 39.0821  73
   0   4  -8 584.109 36.8481  73
  -4   0  -8 566.389 40.4404  71
   0   4  -8 549.390 40.9504  71
   0   4  -8 543.799 38.6276  74
   0  -4  -8 549.948 41.6814  71
   0   4  -8 505.879 41.6144   3
  -4   4  -8 541.211 41.7880   3
  -4   4  -8 533.847 65.2620   7
  -4   4  -8 566.733 38.1744  14
   0   4  -8 546.618 37.0417  14
  -4   4  -8 559.157 38.4397  15
  -4   0  -8 648.831 40.5738  18
  -4   4  -8 546.620 66.1737  10
  -4   4  -8 578.105 38.7313  18
  -4   0  -8 587.516 37.8576  14
   0   4  -8 512.787 39.2686  15
   0   4  -9 181.361 31.3881  84
  -4   0  -9 267.391 36.7088  86
   0  -4  -9 233.726 47.2516  83
  -4   4  -9 158.820 62.7893  82
   0   4  -9 205.457 49.1460  83
   0   4  -9 237.947 38.1240  86
  -4   4  -9 282.523 35.9702  86
   0   4  -9 244.336 32.2944  85
  -4   0  -9 233.013 54.2868  83
  -4   0  -9 93.0425 55.7535  82
  -4   4  -9 255.547 48.0991  83
  -4   4  -9 255.441 33.7078  85
   4   0  -9 263.824 63.1736  82
   0   4  -9 250.906 65.1775  82
   4   0  -9 232.893 29.7646  85
  -4   0  -9 249.510 33.9903  84
  -4   4  -9 239.085 31.1943  84
  -4   0  -9 259.388 32.3960  85
   0  -4  -9 252.275 34.1862  84
   0  -4  -9 225.218 35.4654  86
   4  -4   9 262.071 30.0326  20
   4  -4   9 256.432 28.7388  23
   0  -4   9 240.454 29.1445  19
   4  -4   9 247.032 36.5755  19
  -4   0   9 250.331 29.1631  21
   4   0   9 245.326 31.7144  21
   4  -4   9 265.621 26.6971  27
   4   0   9 295.884 32.0430  20
   4   0  -9 247.964 31.9917  74
  -4   0  -9 228.126 35.9032  71
  -4   0  -9 246.412 32.6428  73
  -4   4  -9 254.329 32.5214  71
  -4   4  -9 233.589 33.8795  74
  -4   4  -9 252.077 32.0130  73
   0  -4  -9 274.506 37.2934  71
   0   4  -9 206.332 29.6383  73
   0   4  -9 249.023 33.0524  74
  -4   4  -9 265.909 36.1595   3
   0   4  -9 209.627 35.3876   3
   0   4  -9 235.040 32.7066  15
  -4   0  -9 280.789 31.5928  14
  -4   0   9 214.323 29.5031  19
   0   4  -9 175.886 31.1369  14
  -4   0  -9 259.414 33.1370  18
  -4   4  -9 253.957 33.4105  18
  -4   4  -9 238.542 32.0902  15
  -4   4  -9 239.176 34.2407  14
   0  -4 -10 27.3059 37.6429  86
  -4   4 -10 46.8662 49.8418  83
   0  -4 -10-24.1565 45.6091  83
  -4   4 -10-7.96389 31.8171  85
  -4   4 -10 49.0861 65.9345  82
  -4   0 -10-24.5639 52.3515  83
   0   4 -10-14.1612 37.7829  86
   0   4 -10 7.15716 29.2920  84
  -4   4 -10-3.26557 30.5385  84
   0   4 -10 81.5427 68.8437  82
  -4   0 -10-18.6464 30.8784  84
  -4   4 -10 40.5196 35.4124  86
   4   0 -10 15.3566 65.8915  82
   4   0 -10 19.0615 27.9970  85
  -4   0 -10 124.548 60.3983  82
  -4   0 -10 41.7469 32.2249  85
   0   4 -10 38.7015 30.7126  85
  -4   0 -10-28.7843 34.5827  86
   4  -4  10 23.5224 23.7515  27
   4   0  10-9.26694 30.1558  21
   0  -4  10 26.0204 26.6240  19
   4   0  10 29.5121 28.9852  20
  -4   0  10 20.8516 26.3048  21
   4  -4  10-12.3427 26.2887  22
   4  -4  10-47.3095 39.3107  19
  -4   0  10-6.32669 28.3251  19
   4  -4  10 31.4499 27.2596  20
   4   0 -10-13.2944 28.7625  74
   0  -4 -10 32.7531 36.4315  71
  -4   0 -10 33.0452 33.6257  71
  -4   0 -10 53.9465 31.7232  73
   0   4 -10 0.74320 29.1273  73
   0   4 -10-20.3358 31.6651  74
  -4   4 -10-2.28745 32.1747  74
  -4   4 -10 35.9745 29.9970  73
  -4   4 -10 4.35950 33.7458  71
   0   4 -10-19.9649 34.1710   3
  -4   4 -10 3.50439 34.9220   3
  -4   4 -10 24.2748 31.3317  15
  -4   4 -10 8.22580 31.9580  18
   0   4 -10 32.1730 31.8896  15
  -4   0 -10-14.4605 32.5246  14
  -4   0 -10 31.2537 34.0777  18
  -4   4 -10 9.43161 30.9591  14
  -4   4 -11 297.143 39.8564  71
  -4   4 -11 242.586 37.0346  73
   0   4 -11 243.151 34.1148  73
  -4   4 -11 282.421 37.6651  74
  -4   0 -11 301.927 38.9950  71
   0   4 -11 287.834 38.1805  74
  -4   0 -11 278.650 38.0769  73
  -4   4 -11 326.586 36.8309  84
   0   4 -11 277.254 74.0056  82
  -4   4 -11 271.609 41.5057  86
  -4   4 -11 303.113 37.3090  85
  -4   4 -11 155.585 55.1378  83
  -4   0 -11 337.010 41.6030  86
   0   4 -11 324.548 36.5420  85
  -4   0 -11 237.851 55.8506  83
  -4   0 -11 313.744 37.3337  84
   4   0 -11 196.224 67.8364  82
   0  -4 -11 316.058 51.0169  83
   0  -4 -11 207.661 43.6632  86
  -4   4 -11 196.387 69.4688  82
  -4   0 -11 307.590 36.8340  85
   0   4 -11 230.217 34.4383  84
  -4   0 -11 311.581 40.9873  18
  -4   4 -11 346.732 40.5560  18
  -4   0 -11 289.639 37.1669  14
  -4   4 -11 261.816 38.7287  14
  -4   4 -11 320.338 38.3205  15
   0   4 -11 322.075 38.8246  15
   4  -4  11 296.538 34.9493  26
   4  -4  11 283.129 32.5639  20
   4   0  11 307.065 35.1682  21
  -4   0  11 315.006 32.6246  21
   0   4  11 364.673 40.2440  21
   4  -4  11 316.550 33.1153  23
   4  -4  11 338.252 44.4084  19
  -4   0  11 299.408 33.5249  19
   4  -4  11 328.310 33.3010  22
   4   0  11 346.996 35.3479  20
   0  -4  11 331.074 33.4739  19
  -4   0 -12 206.401 37.7334  73
  -4   4 -12 290.380 39.5062  74
   0   4 -12 237.610 38.2001  74
  -4   0 -12 255.403 43.2528  71
  -4   4 -12 212.639 42.1344  71
  -4   4 -12 174.700 38.3740  73
  -4   0 -12 291.817 44.7523  86
  -4   4 -12 250.908 72.2689  82
  -4   4 -12 257.186 38.7106  85
   4   0 -12 265.250 73.4348  82
  -4   4 -12 304.594 58.9990  83
  -4   4 -12 255.579 41.1708  86
   0   4 -12 197.735 36.5043  85
  -4   4 -12 320.889 39.2211  84
   0   4 -12 232.767 77.1903  82
   0  -4 -12 272.591 55.4920  83
   0   4 -12 254.356 36.8560  84
  -4   0 -12 222.044 36.2086  85
  -4   0 -12 183.426 56.0006  83
   0  -4 -12 277.522 46.0002  86
  -4   0 -12 199.445 38.5224  84
   4   0  12 289.919 42.9652  19
  -4   0 -12 230.641 40.4605  18
  -4   4 -12 260.263 38.7808  15
  -4   4 -12 251.449 41.1191  18
   0   4 -12 216.195 39.6511  15
  -4   4 -12 297.271 40.5844  14
  -4   4  12 315.330 41.9477  21
   0  -4  12 257.808 33.1541  20
   4  -4  12 296.345 36.8737  26
   4   0  12 312.299 38.4296  27
   0   4  12 303.987 39.0560  20
  -4   0  12 249.932 34.4902  21
  -4   0  12 257.760 36.6256  19
   0  -4  12 302.582 33.9006  22
   4  -4  12 313.792 46.1187  19
   4  -4  12 184.812 65.6812  24
   4  -4  12 332.894 34.8507  20
   4  -4  12 337.034 35.6193  22
   4   0  12 250.817 35.4681  20
   0  -4  12 174.429 31.6649  19
   4  -4  12 250.344 33.6090  23
  -4   4 -13-23.7469 74.8986  82
   0   4 -13 88.4446 76.9000  82
   0   4 -13-17.6794 35.9346  85
  -4   0 -13-38.4383 34.8203  85
   0   4 -13 32.0781 34.0304  84
  -4   0 -13 23.2448 38.7646  84
  -4   0 -13-64.3725 58.7675  83
  -4   4 -13-33.5613 36.8957  85
  -4   4 -13 34.4631 43.5918  86
   0  -4 -13 60.6896 54.0386  83
  -4   0 -13-17.6564 44.7774  86
  -4   4 -13 17.9751 58.0569  83
  -4   4 -13 8.55633 35.7113  84
  -4   4 -13 21.1760 40.2206  71
   0   4 -13 8.53522 35.7744  74
  -4   0 -13 17.4495 41.0070  71
  -4   4 -13-2.14637 36.8639  74
  -4   4 -13 36.7403 37.7746  73
   0   4  13 31.0848 37.6657  20
  -4   0  13 50.3780 38.4647  19
   4  -4  13-32.5275 31.8072  20
   0  -4  13 15.6391 30.8896  19
   4  -4  13 25.9413 31.4596  23
   4  -4  13-37.8142 33.1415  22
   4   0  13 38.3003 43.3893  19
   4   0  13 50.4620 37.0819  27
   4   0  13-33.0094 34.1909  20
   4   0  13 62.8624 37.3649  23
   4  -4  13-6.60477 35.0851  26
   4  -4  13-28.7048 39.0522  19
  -4   0 -14 49.3145 43.6942  71
  -4   4 -14-43.0721 38.3423  73
   0   4 -14 57.2729 37.0921  74
   0   4  14-29.0639 39.1132  20
   4   0  14 67.4025 40.3611  27
   4   0  14-20.8305 35.4588  20
   4   0  14 24.3401 40.9223  23
   4  -4  14 26.4640 35.8253  22
  -4   0  14-88.7952 61.5026  25
  -4   4  14-4.36771 44.1049  19
  -4   0 -14 14.7781 46.8578  86
  -4   0 -14 25.7521 61.3408  83
  -4   4 -14-1.57533 43.8217  86
  -4   4 -14-11.6610 64.4628  83
  -4   4 -14 19.7564 39.3555  85
   0   4 -14 2.62910 76.7220  82
  -4   0 -14 10.8032 40.6019  84
  -4   4 -14 17.7939 75.3391  82
  -4   4 -14 90.6609 37.9101  84
   0   4 -14-10.6074 36.8202  85
  -4   0  15 13.0213 64.9946  25
   4   0  15 35.4327 44.6410  22
   4  -4  15-14.7329 37.1260  22
   4   0  15-22.1782 44.1605  23
   0   4 -15 28.9113 36.1271  85
  -4   4 -15 82.1538 40.1066  84
  -4   4 -15 49.2290 38.3060  85
  -4   0 -15 48.3888 48.0818  86
   4  -4  16 28.9583 40.5406  22
   4   0  16 17.9910 47.4892  23
   4   0  16 77.7360 47.2140  22
   4   0  16 5.80268 49.0799  26
   5  -2   0 17786.3 637.138  17
   3  -5   0 16611.7 636.286  11
   2  -5   0 16510.4 636.322  11
   5  -3   0 18475.2 636.878  17
  -2   5   0 17403.1 635.738   9
  -3  -2   0 16709.1 638.668   1
  -3   5   0 16962.4 635.924   9
  -5   3   0 15619.1 635.355   2
   5  -3   0 17825.7 637.234   1
   2  -5   0 16646.5 635.649   4
   5  -2   0 16478.2 635.474   2
   5  -2   0 17632.4 637.928   1
   3   2   0 15860.3 635.819   2
  -5   2   0 17413.5 636.818   1
  -5   2   0 15809.9 635.387   2
  -2   5   0 15012.9 633.272  86
   5  -3   0 16636.8 635.800  78
   2  -5   0 16821.8 636.464  79
   3  -5   0 16684.6 636.439  80
  -2   5   0 16249.6 635.743  79
  -2  -3   0 16611.1 638.140  81
  -2   5   0 16491.9 635.876  80
   3  -5   0 15896.6 636.330  79
  -3  -2   0 16279.1 638.206  81
   5  -2   0 16298.3 635.594  78
   5  -2   0 18122.7 641.915  72
  -5   2   0 15551.9 639.198  70
  -2   5   0 16588.1 637.423  75
   3  -5   0 17318.7 640.650  70
  -2  -3   0 16561.4 637.698  77
  -2  -3   0 14815.9 638.530  72
  -5   3   0 17324.9 640.585  70
  -2  -3   0 15836.2 637.814  75
   5  -3   0 17670.9 641.534  76
   5  -2   0 17203.1 641.790  76
   3   2   0 16943.3 637.378  77
  -3  -2   0 16320.1 640.409  72
  -3  -2   0 16329.8 637.486  77
   3   2   0 16310.2 633.648  22
  -3  -2   0 16612.1 636.985  25
  -2   5   0 16317.6 637.579  24
   3  -5   0 17234.3 640.364  31
  -3  -2   0 15552.3 634.300  23
   2  -5   0 17016.4 638.834  24
  -2  -3   0 15758.6 634.185  20
  -2  -3   0 15447.1 635.925  25
   5  -2   0 16289.5 639.303  28
  -5   2   0 16308.8 638.295  28
  -3  -2   0 16012.2 634.952  27
  -5   2   0 16384.0 633.656  19
   2   3   0 15811.5 634.061  23
  -3   5   0 16783.8 638.920  31
  -3  -2   0 15844.6 639.465  30
  -5   3   0 16750.4 635.141  26
  -3   5   0 16651.9 638.526  24
   5  -3   0 17575.9 640.031  29
  -5   2   0 15927.9 634.786  26
   5  -3   0 16781.4 638.503  28
   5  -2   0 16644.9 637.634  30
   2   3   0 16077.2 634.881  27
   2  -5   0 17515.7 639.276  31
  -5   2   0 17370.2 634.994  22
  -5   2   0 16654.5 639.805  29
  -5   3   0 17151.5 634.083  19
   3   2   0 15933.9 637.406  58
   3  -5   0 16221.3 636.918  68
   3  -5   0 15642.5 636.842  66
  -3  -2   0 15798.8 637.203  63
  -2   5   0 17190.3 637.021  68
  -3   5   0 16419.5 639.014  60
  -5   2   0 14770.8 638.694  65
   2  -5   0 16799.6 637.724  68
   3   2   0 17240.7 639.210  64
   5  -2   0 16533.9 640.319  59
  -2  -3   0 15758.9 639.223  67
  -3  -2   0 14987.9 639.328  59
   2   3   0 15194.8 636.538  63
  -3  -2   0 16135.9 640.160  69
  -3  -2   0 16360.2 638.376  62
   2   3   0 16483.3 638.880  64
  -5   2   0 16098.7 635.498  61
   5  -3   0 17686.1 639.958  59
  -2  -3   0 16312.6 637.147  63
   2  -5   0 15750.5 637.459  66
   3  -5   0 16743.0 639.866  65
  -2   5   0 16107.4 638.713  60
   3   2   0 16078.2 639.207  69
  -3  -2   0 16320.2 638.008  58
  -2  -3   0 15276.6 638.987  69
   5  -2   0 16454.5 637.148  62
  -5   3   0 16438.6 639.958  65
   3   2   0 16173.8 639.531  67
  -5   2   0 16272.6 641.057  51
   3   2   0 16372.0 637.443  45
   5  -2   0 15999.7 635.266  57
  -2  -3   0 15905.1 637.522  45
   5  -3   0 16627.4 635.541  57
  -3   5   0 15908.2 635.618  47
  -5   2   0 16561.7 640.300  52
  -5   2   0 16909.9 639.860  48
   3  -5   0 15783.1 637.102  49
  -2   5   0 16957.6 635.837  47
   2  -5   0 16553.8 637.545  49
  -5   3   0 17020.8 635.427  57
   2  -5   0 16725.7 636.769  46
  -3   5   0 16277.9 635.586  54
   2   3   0 16080.4 637.119  56
   5  -3   0 16117.5 634.844  47
  -5   3   0 17039.4 640.436  51
  -5   3   0 16754.3 638.257  55
   3  -5   0 16366.8 637.759  55
  -2   5   0 16533.4 636.084  46
   3   2   0 17030.5 637.274  56
   3  -5   0 16202.5 636.172  46
  -3  -2   0 16315.8 637.814  45
  -3   5   0 15991.2 635.589  53
  -2   5   0 16900.2 635.730  54
  -5   3   0 16670.4 639.880  50
  -2   5   0 16487.0 635.757  53
  -5   2   0 15999.7 635.369  44
   2  -5   0 16683.1 637.212  32
  -5   3   0 16801.1 640.537  32
  -3   5   0 16446.4 635.560  42
   5  -3   0 16824.0 638.128  38
  -5   2   0 16629.8 640.862  41
   3  -5   0 16224.2 637.393  33
  -3  -2   0 16778.1 638.032  36
  -2  -3   0 15961.1 637.065  36
  -5   3   0 16343.1 640.146  33
  -2  -3   0 16335.6 638.967  39
   3  -5   0 17236.7 639.093  37
  -5   2   0 16072.7 635.406  43
   2  -5   0 16667.9 636.666  35
  -5   2   0 15878.7 640.609  33
   3   2   0 16443.8 635.169  43
   5  -2   0 17674.9 638.774  36
  -2   5   0 17126.5 636.076  34
   2  -5   0 16491.2 637.622  37
  -3  -2   0 15369.3 639.463  38
   3  -5   0 16237.0 635.871  35
   5  -3   0 16937.8 640.881  41
   3  -5   0 17137.8 638.914  32
  -5   3   0 16940.1 640.132  41
   2  -5   0 16760.1 638.581  40
  -5   3   0 17022.9 640.668  37
  -5   3   0 16658.6 635.466  44
   5  -3   0 16643.6 635.115  42
   3   2   0 15826.9 638.324  39
   3  -5   0 16876.1 639.770  40
  -2   5   0 16387.2 635.806  35
   5  -2   0 16822.8 639.188  38
  -3   5   0 16028.0 635.649  34
  -3  -2   0 16424.5 638.795  39
   5  -2  -1 3497.67 125.292  17
   3   2   1 3201.47 118.636  10
   2  -5   1 3078.43 123.137  11
   2   3  -1 3208.40 119.654  10
   3  -5  -1 3025.86 122.888  11
   5  -3  -1 3119.32 123.987  17
   2  -5  -1 2800.92 123.048  11
   5  -2   1 2889.71 124.564  17
   5  -3   1 3404.50 124.142  17
  -2  -3  -1 2935.74 117.461  14
  -3  -2   1 3029.92 117.632  13
   3  -5   1 2957.14 123.259  11
  -2   5   1 3220.44 121.410   9
   3   2   1 3100.05 122.427   2
   5  -2   1 2853.28 125.875   1
   2  -5  -1 2733.90 121.302   4
  -2   5  -1 3085.21 121.600   9
  -5   2  -1 3340.87 124.475   1
  -5   2   1 2987.74 123.147   1
   2  -5   1 3159.25 121.474   4
   5  -3  -1 2913.89 124.988   1
   5  -2  -1 3408.52 127.472   1
   3   2  -1 2772.22 122.346   2
  -3  -2  -1 2799.32 129.408   1
  -5   3   1 3020.93 121.441   2
  -3   5   1 2990.53 121.649   9
   2   3   1 2961.97 117.726   5
  -5   2  -1 3075.24 121.895   2
   5  -2   1 2876.88 121.314   2
  -5   2   1 2700.19 121.472   2
   5  -2  -1 2994.76 121.391   2
  -3  -2   1 3012.42 128.301   1
  -3   5  -1 3409.63 122.215   9
  -5   3  -1 2838.50 121.410   2
   3   2  -1 2889.87 118.214   5
   5  -3   1 3407.64 125.109   1
  -3   5   1 2886.92 123.142  80
  -2   5   1 3387.99 118.325  86
  -5   3   1 3426.59 122.778  78
   5  -3   1 3471.95 122.429  78
   5  -3  -1 2962.89 120.957  80
   3   2   1 3201.56 127.913  81
  -3  -2   1 3268.44 117.837  84
   5  -2  -1 3221.06 122.858  78
   3   2   1 3374.68 117.914  85
   2  -5  -1 2969.94 123.408  81
  -5   2   1 3038.77 122.135  78
   3  -5   1 2911.26 122.872  80
   2   3   1 2674.82 126.996  81
   2  -5   1 3290.45 123.665  80
   2   3  -1 3191.60 120.702  79
  -3   5   1 2814.72 123.093  79
   2  -5   1 3206.30 123.541  79
  -3   5  -1 3298.43 120.136  78
   5  -3  -1 2840.65 121.731  81
   5  -2  -1 3112.20 123.832  81
  -2   5   1 3335.30 123.765  80
  -2   5  -1 2986.88 118.452  83
  -3   5   1 2818.15 118.210  83
  -2  -3  -1 3066.17 117.712  84
  -2   5   1 3199.69 123.870  79
  -2   5  -1 2980.31 119.231  78
  -3  -2   1 2963.62 128.749  81
  -5   2   1 3004.37 120.596  82
   2   3   1 2782.70 117.522  73
  -2  -3   1 2840.27 127.506  77
   5  -3  -1 2925.34 135.374  72
  -5   2  -1 3165.75 117.874  74
   3   2   1 3000.72 131.842  72
  -3  -2  -1 2999.21 126.365  75
  -5   3  -1 3070.26 118.202  74
   5  -2   1 3086.03 137.575  76
  -5   3   1 3107.66 134.580  76
  -5   2   1 2830.22 117.426  74
  -2  -3  -1 3110.86 118.181  71
  -2  -3  -1 3327.88 131.761  72
   2   3   1 2805.16 126.817  77
   5  -2  -1 3198.89 121.755  77
  -5   2  -1 3348.86 131.112  70
  -3   5   1 2777.05 131.121  70
   3   2   1 3261.61 127.126  77
  -2   5   1 3133.11 118.492  71
  -2  -3  -1 3180.10 127.860  75
  -5   2   1 2930.15 134.684  72
   3  -5  -1 3186.28 136.923  70
   5  -2  -1 2998.31 135.413  72
   5  -3  -1 2697.23 136.974  76
   5  -3   1 3529.30 133.439  70
   2   3   1 2775.65 127.459  75
  -2  -3  -1 2772.77 126.198  76
  -3  -2   1 3044.00 127.565  77
  -5   2   1 2808.90 136.017  76
   2  -5  -1 3008.66 134.631  70
  -3  -2   1 3137.56 117.290  73
  -3   5  -1 3226.17 124.240  75
   2  -5  -1 2984.00 124.399  77
  -2   5  -1 3063.78 126.147  75
  -3  -2  -1 3104.45 117.823  73
  -3  -2  -1 2819.27 129.892  76
   3   2   1 3337.41 120.419  23
  -3  -2   1 3205.84 120.910  27
   5  -2   1 2861.59 133.441  29
   2   3   1 2864.44 120.567  27
  -2   5   1 3121.77 129.277  31
  -5   3  -1 3043.24 121.035  26
   5  -2  -1 3189.23 129.842  25
   5  -2   1 2829.35 130.770  28
  -5   2  -1 3075.64 121.930  27
   2  -5   1 3131.31 129.623  31
   5  -3   1 3265.19 131.355  29
  -5   3   1 3010.85 126.786  28
   5  -3   1 3260.83 121.693  26
  -3   5   1 2825.84 131.640  31
  -3   5  -1 3168.24 128.525  24
  -5   2  -1 3259.79 130.818  31
  -2   5   1 2968.36 127.457  24
  -3  -2  -1 2934.84 130.856  30
  -2  -3   1 2786.14 119.710  27
   3  -5   1 2706.21 130.934  24
   3   2   1 3133.45 123.842  25
  -5   2   1 2682.20 130.536  28
   3   2   1 2999.66 131.092  30
   5  -2   1 3022.62 118.892  19
   2  -5   1 3316.82 129.443  24
  -2  -3  -1 3066.07 130.421  29
   3  -5   1 2947.78 131.758  31
  -5   3   1 2940.36 131.871  29
  -3  -2  -1 2828.56 133.289  29
  -5   3  -1 3029.19 120.667  22
  -5   3  -1 2900.28 121.547  23
  -5   3  -1 2986.00 119.121  19
   5  -3  -1 2828.33 129.100  25
   3   2   1 3079.15 121.522  27
  -5   2  -1 3108.75 121.694  23
  -2  -3  -1 2920.91 131.293  30
  -5   2   1 2613.15 133.347  29
   5  -2   1 2980.30 121.132  22
   5  -2   1 2961.74 120.863  26
  -2  -3  -1 2974.88 119.233  20
  -3  -2  -1 3118.21 119.836  20
  -5   2   1 2684.11 125.015  30
  -5   2   1 2891.28 120.633  26
  -5   3  -1 3363.28 132.078  31
   3   2  -1 2848.10 117.718  26
   5  -3   1 3283.25 129.606  28
   5  -3  -1 2827.13 125.668  30
  -3  -2  -1 2766.90 132.593  28
  -5   2  -1 3263.09 120.349  22
  -2  -3   1 2951.05 127.305  63
   3   2  -1 2904.95 124.195  68
  -2   5  -1 3021.01 121.706  63
   3   2  -1 2911.83 125.129  66
   3   2   1 3208.78 132.642  67
   5  -2  -1 3075.06 126.364  62
  -2   5   1 3282.54 126.457  68
   5  -3  -1 2882.97 124.830  62
   2   3   1 2775.35 126.379  58
  -3  -2  -1 2953.26 128.925  62
  -3  -2   1 3362.73 122.434  61
  -5   3  -1 3144.69 131.044  65
   3  -5  -1 2901.63 122.636  64
   5  -2  -1 3073.34 125.322  58
  -2  -3  -1 3041.58 125.699  60
  -3   5   1 2846.14 123.780  66
   2   3   1 2738.21 130.396  67
   5  -3  -1 3130.52 129.630  69
   5  -3  -1 2930.66 123.905  58
   2   3   1 2639.96 129.047  69
   3  -5   1 2596.43 123.822  68
   2  -5  -1 2887.45 132.138  65
   2  -5   1 3111.57 125.210  68
  -2  -3  -1 3048.61 128.056  62
   3   2  -1 2774.31 129.744  64
  -3  -2  -1 2973.99 125.471  63
  -2  -3   1 2896.28 129.636  64
  -3  -2   1 2948.09 132.415  67
   2   3  -1 3068.65 125.799  66
   3  -5   1 3006.00 129.700  60
   3   2   1 3026.29 127.681  62
  -2   5   1 3266.51 126.337  66
  -3   5   1 2832.18 124.259  68
  -5   2   1 2758.82 132.917  59
  -3  -2   1 2803.60 130.936  69
  -3   5   1 2748.65 129.858  60
   2   3   1 2774.93 126.109  63
  -2  -3   1 2409.37 130.010  67
   5  -3   1 3274.54 131.529  65
   3  -5  -1 3234.47 136.167  65
   5  -2  -1 3151.34 131.047  69
   2  -5  -1 2879.50 125.454  64
  -2  -3   1 2334.58 129.162  69
  -5   2  -1 3099.98 129.372  65
   3   2   1 3216.95 132.619  69
   2   3  -1 3325.11 122.038  61
  -2  -3  -1 2879.61 130.091  59
   3   2   1 3109.87 126.283  63
  -5   2  -1 3290.80 122.067  61
  -5   2   1 2710.70 125.043  62
  -3  -2   1 2945.90 127.820  58
  -5   3  -1 3093.80 120.952  61
   2  -5   1 2980.84 125.814  66
   2   3  -1 3049.84 125.012  68
   5  -3  -1 2891.95 134.146  59
  -2   5   1 2988.29 130.678  60
  -3  -2  -1 2841.59 132.064  59
   3   2   1 3184.30 128.045  58
   3   2  -1 2691.77 124.878  56
  -3   5   1 2772.95 122.794  46
   5  -3  -1 2873.24 120.358  49
  -3  -2   1 2873.93 127.173  45
   3  -5   1 2907.94 122.194  47
   3  -5  -1 3104.24 127.637  55
   2   3  -1 3194.03 123.356  46
   3  -5  -1 3026.89 122.791  56
  -3  -2  -1 2885.81 130.503  52
  -2   5   1 3239.58 125.191  46
   3  -5   1 2835.14 122.280  54
  -5   2   1 2931.91 121.332  57
  -3   5   1 2857.08 123.340  53
   2  -5  -1 2999.77 125.660  55
  -5   2   1 2736.73 133.940  48
  -5   2  -1 3309.50 130.209  50
   2  -5   1 3041.37 122.263  53
   2  -5   1 3026.63 124.214  46
   3   2  -1 2798.26 118.966  57
   2   3   1 2689.10 125.765  45
  -2  -3   1 2915.49 127.518  56
   2   3  -1 3262.95 123.550  49
  -2   5  -1 2835.67 121.378  54
  -5   3   1 2979.49 135.271  51
   3  -5   1 2790.36 122.211  53
   5  -3   1 3139.40 132.998  52
  -5   3   1 3411.26 122.159  57
   3   2  -1 3015.50 122.047  49
  -5   3   1 3219.27 134.533  52
   5  -2   1 2852.06 121.263  57
  -3   5  -1 3212.62 120.352  57
   3  -5  -1 3197.45 130.345  51
  -2  -3  -1 3002.78 129.944  48
   5  -2   1 2732.91 133.308  52
  -2   5  -1 2936.91 121.843  47
  -3   5   1 2774.18 129.908  50
  -5   3   1 3169.87 132.123  48
   3   2   1 3205.14 127.332  45
  -5   3  -1 3061.72 131.120  50
   5  -2  -1 3111.07 126.178  45
  -3  -2  -1 3111.99 132.353  48
  -2   5  -1 2852.53 121.562  53
  -5   2   1 2663.66 136.108  52
   5  -2   1 2850.84 132.813  48
   2   3   1 2684.17 127.314  56
   2  -5   1 3141.04 125.260  49
   5  -3  -1 2978.32 120.857  47
   5  -3   1 3270.61 121.535  57
   5  -2  -1 2974.71 119.550  53
  -5   2  -1 3123.70 133.695  51
   3   2  -1 2945.83 122.707  46
   5  -3  -1 2990.67 123.862  45
   5  -2  -1 2956.49 119.914  54
   5  -3   1 3322.11 127.749  55
  -2  -3   1 2581.12 126.307  45
   2  -5  -1 2970.76 125.402  51
  -3   5   1 2759.01 122.052  35
  -3   5   1 2753.35 127.646  32
  -3   5   1 2726.96 130.788  40
  -2   5  -1 2873.06 122.135  34
  -2   5   1 3114.93 124.495  35
   3  -5   1 2906.51 123.136  34
   5  -3  -1 2974.15 121.458  42
  -5   3  -1 2988.03 121.283  43
   5  -2   1 2835.16 121.755  44
  -3   5  -1 3204.22 121.782  42
   5  -2   1 2800.85 121.461  43
  -2  -3  -1 3025.40 129.599  39
  -5   3  -1 3061.63 121.604  44
   3  -5   1 2838.92 122.217  42
  -5   3  -1 3021.37 132.681  32
  -3   5   1 2679.60 128.348  37
  -5   2  -1 3261.58 133.610  32
   5  -3   1 3179.52 134.726  33
  -5   2  -1 3268.85 131.546  40
  -2   5  -1 2918.53 121.524  42
  -5   3   1 3246.15 120.646  42
  -5   3  -1 3280.45 132.647  37
   3   2   1 3111.04 129.822  39
  -3  -2   1 2777.64 129.802  39
   5  -3   1 3188.30 135.018  41
   5  -3  -1 2904.08 120.446  34
   2   3  -1 2979.83 123.838  35
  -5   2   1 2720.57 129.986  38
   2   3   1 2616.60 123.592  36
  -5   3  -1 2853.48 132.045  33
   3   2   1 3196.57 127.395  36
  -5   2  -1 3195.07 121.965  43
   5  -2   1 2869.31 134.940  41
   2  -5  -1 2889.70 128.826  32
  -5   3  -1 3080.62 132.524  40
   3   2  -1 2837.98 120.073  44
   2  -5  -1 2764.46 124.473  39
  -2  -3  -1 3016.46 131.860  38
  -5   2  -1 3421.36 132.541  37
  -3   5   1 2874.51 123.899  34
   3   2  -1 2907.23 120.484  43
   2  -5   1 3214.54 124.106  34
   3  -5   1 2985.96 131.124  40
   5  -3  -1 2931.98 122.174  39
  -3   5   1 2686.24 124.519  33
   5  -2  -1 3137.56 128.437  36
  -3  -2  -1 2668.28 128.967  41
   3   2  -1 2880.53 123.917  35
   2  -5   1 3114.84 124.170  35
   5  -3  -1 2971.28 127.693  36
  -2   5   1 3002.11 127.144  40
  -3  -2   1 2807.61 127.031  36
  -5   3   1 2939.83 135.904  41
  -3  -2  -1 2967.85 132.026  38
   2   3   1 2673.02 129.151  39
  -5   2  -1 3204.80 133.404  33
  -3  -2   2 2112.80 88.6395  13
   5  -3   2 2257.14 94.2063  17
   3   2   2 2225.42 91.5025  10
  -5   2   2 2481.84 88.8416  15
   2  -5   2 1969.08 93.2702  11
  -2   5  -2 2353.46 92.4501  12
  -2  -3  -2 1948.90 92.1471  12
   5  -2   2 2188.34 95.1117  17
   5  -2  -2 2333.32 97.0101  17
  -3  -2   2 2136.99 88.3051  14
  -2  -3   2 2324.45 89.0197  18
   5  -3  -2 2496.79 95.7335  17
   3   2   2 2200.43 88.8541  15
   2  -5  -2 2389.36 94.3853  11
   3  -5  -2 2041.48 94.1469  11
  -2  -3  -2 2132.27 88.1963  14
   3  -5   2 2299.85 93.8374  11
  -2  -3  -2 2159.25 89.2969  13
   2   3  -2 2250.62 92.3135  10
  -2   5   2 2160.88 89.1004  18
   5  -2  -2 2156.90 89.8371   8
   5  -2  -2 2282.12 98.4284   1
  -3   5  -2 2148.63 92.1983   9
  -2  -3   2 2436.66 88.9908   5
   3   2  -2 2580.12 89.6646   5
   5  -2   2 2207.59 96.8138   1
  -3  -2  -2 2567.64 101.625   1
   3   2   2 2092.85 92.6299   2
   2   3   2 2528.70 89.3226   5
   5  -2   2 2461.21 92.0596   2
  -3  -2   2 1903.03 98.9277   1
   3   2   2 2338.88 91.4386   7
   5  -3  -2 2555.47 97.7232   1
  -3  -2  -2 2464.48 90.0896   8
  -5   3   2 2102.96 92.0841   2
  -2   5   2 2171.23 91.4614   9
  -2   5  -2 2482.37 91.8374   9
   3   2  -2 2429.38 93.3642   2
   2  -5  -2 2297.38 91.9946   4
   2   3  -2 2249.28 91.9134   7
  -3   5   2 2412.59 92.4978   9
   5  -2  -2 2158.93 92.1167   2
   2  -5   2 2184.63 91.8250   4
  -5   2   2 2316.40 92.0478   2
  -5   2   2 2270.48 93.7783  81
  -3   5   2 2316.62 96.2308  79
  -5   2   2 2284.90 94.3788  82
   3   2   2 2467.11 96.8727  82
  -5   2   2 2497.16 93.6744  78
  -2   5  -2 2337.35 91.0175  83
  -3   5   2 2309.19 90.3442  83
   3   2   2 1981.82 100.263  81
  -3  -2   2 2090.06 87.9522  84
   5  -3  -2 2378.94 92.8239  80
  -5   3   2 2181.26 96.7516  82
   5  -2  -2 2138.02 90.9652  80
  -5   3   2 2235.75 93.9168  78
   5  -3  -2 2332.66 92.2745  79
   3  -5   2 2252.91 89.9402  78
   3   2  -2 2432.46 87.9084  85
   2   3   2 2490.48 89.3999  85
   2  -5   2 1963.55 92.6956  80
   2   3   2 2040.60 99.9707  81
  -2   5  -2 2379.91 88.1143  86
  -3   5   2 2370.44 89.9408  86
   5  -2  -2 2143.04 90.1088  79
   2  -5  -2 2367.27 89.6726  83
   2   3  -2 1951.07 87.6953  84
   3   2   2 1996.84 88.2334  85
  -3   5   2 2376.15 96.2742  80
  -2  -3  -2 2027.15 88.2938  84
  -5   2   2 2753.67 90.0954  85
  -2   5   2 2046.54 88.9499  86
  -5   2  -2 1876.45 92.1360  82
  -3   5  -2 2098.56 88.3308  71
  -2  -3  -2 2043.92 88.2905  73
  -3  -2   2 2151.87 87.6984  73
   2  -5  -2 2130.13 92.3540  76
   3   2   2 2321.26 89.9410  74
  -2   5  -2 2426.57 88.2204  71
  -2  -3   2 2480.88 89.4843  71
  -3  -2  -2 2397.00 88.5775  73
   2   3   2 2177.17 100.516  77
   3   2  -2 2354.22 88.4911  74
  -3  -2  -2 2252.25 89.0243  71
   2  -5   2 2189.88 96.9237  75
  -3   5   2 2197.05 107.179  70
  -5   3  -2 2425.70 88.8480  74
   3  -5  -2 1981.29 98.2792  76
  -5   3   2 2009.92 105.151  72
  -5   2   2 2327.30 87.7915  74
  -5   2   2 2129.53 109.717  76
  -2  -3   2 2401.21 87.3772  73
   5  -3   2 2173.12 105.415  70
  -2  -3  -2 2130.22 88.7354  71
   2   3   2 2122.94 101.215  72
  -5   2  -2 1978.41 89.8983  75
  -5   2  -2 2045.01 88.3315  74
  -2   5   2 1961.32 103.492  70
  -5   3   2 1881.28 110.944  76
   3   2   2 1985.18 87.9390  73
   3   2   2 2082.27 105.697  72
  -5   2   2 2301.34 107.912  72
  -5   3   2 2391.61 89.0321  74
  -2   5   2 2067.74 89.0518  71
   2   3   2 2248.19 99.2094  75
   5  -2   2 2187.00 100.878  70
   2   3   2 2344.62 88.2343  73
   3   2   2 2089.58 100.193  76
   3   2   2 1895.80 98.0207  75
   5  -2   2 2343.25 88.2633  74
   2   3  -2 1913.04 87.5052  73
  -5   3  -2 2329.54 91.2616  27
  -3   5  -2 2072.59 90.4832  26
   2  -5   2 1888.62 103.314  24
   5  -3   2 1975.42 91.6609  22
   5  -3   2 2109.97 92.2950  26
  -5   3   2 1981.60 101.388  28
  -5   3   2 1983.20 102.675  25
   2   3   2 2312.91 90.1689  20
  -5   3  -2 2382.26 89.8817  21
  -2   5  -2 2365.76 91.4686  19
   5  -2   2 2220.82 104.487  28
  -5   2   2 2228.32 103.247  25
  -3  -2  -2 2366.81 103.044  28
   5  -3   2 2235.84 102.412  31
  -2   5  -2 2345.84 89.4290  22
  -5   2  -2 1960.50 98.0857  24
   5  -2   2 2207.14 106.228  29
   5  -2   2 2455.83 89.8339  19
   3  -5   2 2310.80 104.628  31
  -2  -3  -2 1901.29 101.119  28
  -5   2   2 2347.79 99.6763  30
  -5   2  -2 2099.73 91.8027  27
  -3  -2  -2 2221.83 90.4338  20
  -5   2  -2 2136.32 90.7392  20
   5  -2   2 2413.11 91.4122  22
  -3   5  -2 2115.97 89.9170  22
  -5   2  -2 2141.42 89.5414  21
   3   2   2 1932.51 90.6503  20
   2   3  -2 2106.26 88.8721  19
   5  -3   2 2227.68 90.3850  19
   3   2  -2 2473.81 87.9508  19
   3  -5  -2 1811.82 92.1074  25
  -5   2  -2 1977.64 98.2627  31
   3   2   2 1967.92 91.8961  27
  -5   3  -2 2541.12 101.448  24
   5  -3  -2 2192.29 100.893  25
  -5   3  -2 2475.59 91.5531  23
  -3   5  -2 2123.53 91.2288  19
   3   2   2 2050.74 102.658  29
   5  -2   2 2420.21 92.2396  26
   2   3  -2 2089.56 87.5637  21
   3  -5   2 2244.43 104.545  24
   3   2   2 2114.58 103.545  30
  -5   3  -2 2504.86 90.8880  20
   5  -2   2 2376.21 92.6064  23
   2   3   2 2223.97 104.604  30
  -5   2  -2 2082.14 91.3201  23
  -2   5  -2 2385.51 90.0204  26
  -5   3   2 2045.64 94.6669  30
   3   2   2 1968.37 97.6794  63
  -2  -3   2 2464.10 92.2357  61
   3   2   2 2047.56 100.176  62
  -3  -2   2 1888.48 100.895  64
   5  -2   2 2204.65 100.674  65
   5  -2  -2 2103.06 99.8180  67
  -3  -2   2 2162.03 93.0343  61
  -2  -3   2 2297.91 102.582  64
   2   3   2 2329.53 97.7396  63
   3   2   2 2122.54 104.241  59
  -2  -3   2 2426.17 97.0883  68
  -5   3  -2 2518.21 90.9112  63
   2   3   2 2217.79 105.273  67
  -2   5  -2 2355.33 87.5197  61
   5  -3  -2 2210.55 97.7561  69
   5  -2   2 2381.51 92.5689  61
  -5   3   2 1977.43 94.1331  62
  -3   5   2 2444.63 97.6380  68
  -2   5   2 1984.84 101.520  65
  -3   5   2 2280.40 106.857  65
   5  -2  -2 1973.63 92.5913  64
   2   3   2 2026.97 98.4460  62
  -5   2   2 2257.71 108.327  59
  -5   2   2 2360.10 98.4829  62
  -2  -3   2 2284.92 97.8337  66
   2   3   2 2180.43 98.8139  58
  -2   5   2 2045.99 95.0852  64
  -3  -2   2 2058.34 96.1644  66
  -5   3   2 1816.45 103.774  59
   2   3   2 2159.60 103.076  69
   5  -3  -2 2407.46 97.4601  67
  -5   2   2 2365.90 102.120  69
  -5   2  -2 2117.98 93.0353  63
   5  -3   2 2216.26 103.115  65
  -3  -2   2 1773.34 104.358  67
  -3   5   2 2297.43 97.2951  66
   2  -5  -2 2200.46 94.2092  67
   5  -2   2 2236.53 97.1640  55
  -3   5   2 2383.80 98.7963  51
  -5   3   2 1843.43 108.086  52
  -3   5   2 2305.87 96.4021  46
  -2   5   2 2066.67 93.8067  56
  -5   3   2 2221.49 90.5407  47
  -5   2   2 2392.83 95.7046  45
  -2  -3   2 2236.59 98.2837  56
   5  -3   2 2008.93 106.522  51
   2  -5   2 2080.17 92.4075  47
   3  -5   2 2263.85 92.4149  53
  -5   2   2 2469.82 92.6910  57
  -2  -3   2 2434.01 95.1269  46
  -5   3   2 2176.46 90.1757  53
  -5   3   2 1947.91 104.752  48
   3  -5   2 2331.85 92.9001  54
  -3   5   2 2274.63 106.017  50
  -3  -2   2 1924.69 97.7183  56
  -3   5   2 2242.23 98.0668  49
   3  -5   2 2339.81 93.0358  47
  -2  -3   2 2480.68 94.0169  49
   5  -3   2 2096.41 99.1139  55
   2   3   2 2180.37 98.5278  45
  -2   5   2 1896.06 100.391  50
   5  -3   2 2013.03 91.8725  57
   2  -5   2 2049.20 92.3210  53
  -5   3   2 2204.80 90.7659  54
  -5   3   2 2097.35 98.4655  36
  -5   3   2 2260.43 89.3535  34
  -2   5   2 1991.01 97.3896  32
  -5   3   2 1916.61 99.4664  38
   5  -2   2 2194.63 107.530  41
   5  -3   2 2195.23 103.770  40
   5  -3   2 2087.69 91.7658  44
   3   2   2 2070.85 102.647  39
  -5   2   2 2347.12 100.774  36
  -3   5   2 2196.17 98.3797  33
   2  -5   2 1997.22 93.4224  34
   5  -3   2 2183.43 106.864  32
   5  -2   2 2364.47 92.6090  44
   2   3   2 1962.26 100.645  38
  -2   5   2 2046.08 98.8394  37
   5  -2   2 2195.76 103.450  37
   2  -5   2 1977.38 91.8697  42
  -2   5   2 2030.31 93.3121  33
   5  -2   2 2100.57 105.529  33
   5  -3   2 2223.95 105.218  37
   3  -5   2 2284.74 93.3292  34
   2   3   2 2126.48 96.3601  36
   2   3   2 2152.62 102.145  39
  -2  -3   2 2379.97 96.9300  35
  -3  -2   2 2146.77 90.8069  43
  -2   5   2 1966.82 101.181  40
   5  -2   2 2211.91 104.105  32
   5  -2   2 2350.52 92.4437  43
  -2  -3   2 2399.70 89.9939  43
   5  -3   2 2085.34 91.3593  43
  -3   5   2 2238.63 105.452  40
   5  -3   2 2090.36 105.556  33
   3   2   2 2150.35 104.284  38
   3  -5   2 2373.25 92.7746  42
  -5   2   2 2383.20 94.3955  39
  -3   5   2 2184.08 101.610  32
  -3  -2   2 2123.92 89.9162  44
  -5   2   2 2499.31 90.1769  42
  -5   2   2 2221.37 103.792  38
  -3   5   2 2200.31 104.439  37
  -5   3   2 2134.87 91.3959  42
  -3   5   2 2277.03 95.0139  35
  -3   5  -3 29091.9 1164.51  12
   3   2   3 29430.5 1164.19  10
  -3  -2   3 28081.7 1162.43  13
   2   3  -3 30126.4 1164.44  10
   2  -5   3 28417.8 1163.43  11
   3  -5  -3 29938.9 1163.64  11
  -2  -3  -3 30519.4 1162.80  13
  -3  -2   3 27096.6 1162.23  14
  -2  -3  -3 31348.4 1162.39  14
  -2   5  -3 31294.6 1162.99   9
   5  -2  -3 29679.9 1163.26  13
   5  -3  -3 31819.3 1164.13  17
  -2  -3  -3 28912.8 1163.98  12
   2  -5  -3 30795.2 1163.71  11
   5  -2   3 27513.4 1163.62  17
   3   2   3 29881.7 1162.70  13
   5  -3   3 27822.4 1163.39  17
  -2   5  -3 30244.6 1164.07  12
   3  -5   3 30579.6 1163.67  11
  -3  -2   3 28507.0 1164.08  10
  -2   5   3 29723.1 1162.87   9
  -3  -2  -3 30233.0 1164.71  12
   5  -2  -3 31275.0 1164.55  17
   2   3   3 31258.6 1162.81   5
   5  -3  -3 31729.4 1164.64   1
   5  -2  -3 29854.3 1164.96   1
   3   2  -3 29189.2 1163.18   2
   3   2   3 28015.7 1162.52   3
   3   2   3 29925.1 1164.20   7
   2   3  -3 28225.6 1163.19   2
  -3  -2   3 25906.1 1164.46   1
   2   3   3 30067.4 1163.37   2
   5  -2  -3 29673.8 1162.85   8
   2   3  -3 30093.1 1164.34   7
  -2  -3   3 30288.9 1162.64   5
   5  -2  -3 28767.7 1162.81   2
   3   2   3 28099.7 1163.13   2
  -3   5  -3 30613.9 1163.12   9
  -3  -2  -3 30379.1 1165.59   1
  -5   2  -3 30937.7 1162.47   3
   5  -2   3 30321.0 1162.88   2
  -3   5   3 31817.5 1163.17   9
  -5   2   3 32657.8 1162.73   3
   2   3   3 31584.3 1164.61   7
  -3  -2  -3 28967.7 1162.25  85
   2   3  -3 30362.3 1162.07  84
  -2   5  -3 31250.6 1162.33  86
   3  -5   3 32288.3 1162.16  78
  -2  -3  -3 31422.2 1162.51  84
  -5   3   3 28498.6 1162.05  81
  -3  -2   3 27325.5 1162.00  84
  -5   2  -3 29635.4 1164.24  82
  -2   5   3 29315.6 1162.88  81
  -5   3   3 29426.6 1162.48  80
   2  -5  -3 31741.1 1163.25  83
   2  -5   3 28860.3 1161.39  78
   5  -2  -3 28910.0 1164.67  82
  -3  -2   3 30063.5 1161.95  78
   3   2  -3 30593.7 1162.01  85
  -2   5  -3 33054.9 1164.20  83
   2   3  -3 30610.3 1162.12  85
  -2  -3   3 31564.3 1161.87  79
   2  -5  -3 29922.2 1163.06  86
  -5   3   3 28817.5 1162.19  79
  -3   5   3 30712.0 1161.92  81
  -3  -2  -3 30672.2 1162.42  73
  -5   3   3 30264.9 1162.32  74
   5  -2   3 32086.0 1162.29  74
  -3  -2   3 30973.3 1163.46  71
   3  -5   3 31139.1 1163.42  75
  -5   2   3 28215.7 1167.58  72
  -5   2   3 32186.8 1162.01  74
  -5   3   3 27899.6 1166.70  72
  -2   5   3 29204.7 1162.68  71
  -2  -3  -3 31255.8 1162.55  71
   3   2  -3 29610.8 1162.17  74
   3   2   3 29917.9 1165.11  76
   2   3   3 31919.3 1162.30  73
  -5   3   3 26213.8 1168.04  76
  -5   3  -3 30418.2 1162.76  73
  -3   5   3 32874.8 1163.30  71
  -2  -3   3 32658.1 1161.87  73
  -2   5   3 29660.1 1163.42  77
   2  -5   3 28964.0 1164.03  75
  -5   2   3 31517.5 1162.15  77
  -2  -3   3 33181.8 1162.82  71
   2   3   3 38215.2 1164.10  74
  -3   5  -3 29202.2 1162.70  74
   2   3  -3 30396.4 1162.36  74
  -5   3  -3 30360.1 1162.35  74
   2   3  -3 29603.0 1161.88  73
  -5   2  -3 30725.8 1162.25  74
  -2   5  -3 30383.6 1162.16  71
  -2  -3  -3 30322.2 1162.41  73
  -5   2  -3 30788.8 1162.64  73
  -2   5  -3 29851.1 1162.30  73
  -2   5   3 29755.7 1167.14  70
   3   2   3 28840.5 1164.49  75
  -3   5  -3 30983.8 1162.60  73
  -3  -2  -3 30201.5 1162.60  71
   2   3   3 30103.9 1163.61  76
  -3  -2   3 29158.6 1161.85  73
   3   2   3 30725.2 1162.84  74
  -3   5   3 29425.0 1167.95  70
  -3   5   3 30987.3 1162.55  77
  -2   5   3 29156.2 1163.27  73
   2   3   3 31371.0 1165.65  75
   3   2   3 27663.6 1162.01  73
  -3   5  -3 31772.7 1162.41  71
   3   2   3 28438.4 1165.66  29
  -2   5  -3 30078.6 1163.12  19
  -5   2   3 30148.7 1166.55  25
   5  -2   3 30717.6 1165.18  31
  -3   5  -3 29727.7 1162.74  21
   5  -3   3 28472.1 1165.55  31
   5  -2   3 32481.3 1162.97  19
   3   2   3 28633.3 1166.05  30
   2   3   3 29610.3 1164.95  29
   3   2   3 27607.1 1162.90  20
   5  -2   3 32134.3 1163.43  23
  -5   3  -3 29267.3 1162.66  21
   2   3   3 28310.7 1165.40  28
   3   2   3 27898.9 1166.04  28
   2  -5   3 30005.4 1162.35  22
   5  -3   3 28843.9 1165.87  24
   5  -2   3 31017.4 1163.25  27
   5  -3   3 28516.5 1163.13  26
   3  -5   3 30030.0 1166.51  24
   5  -3   3 28615.2 1162.98  23
   3  -5   3 31344.6 1162.79  26
   2   3   3 29460.7 1165.92  30
  -3   5   3 30126.9 1161.91  29
  -2   5  -3 29238.1 1162.56  21
  -5   3   3 28886.8 1165.96  25
   3  -5   3 32838.6 1162.91  22
  -3   5  -3 29754.8 1163.05  19
   2   3   3 31408.8 1163.19  20
   5  -3   3 28340.2 1162.66  27
   5  -2   3 32034.8 1163.30  22
   5  -3   3 28915.2 1163.08  22
   5  -3   3 29568.9 1162.96  19
  -5   2  -3 30551.5 1162.70  21
   2  -5   3 28375.1 1161.21  20
   5  -3   3 28577.2 1163.01  60
  -3  -2   3 28524.2 1163.16  61
  -2   5   3 30104.9 1164.12  64
   3   2   3 28475.9 1165.19  62
  -5   3   3 29065.0 1161.15  68
  -3  -2   3 26573.3 1165.56  64
  -5   3   3 27030.7 1166.62  59
   2   3   3 30651.4 1164.14  60
   2  -5   3 29304.2 1162.23  63
  -2  -3   3 31422.8 1163.05  61
  -3  -2   3 28786.9 1163.26  68
   3   2   3 29512.3 1166.06  59
  -5   3   3 29079.8 1164.77  69
  -2  -3   3 31138.0 1164.84  66
  -3  -2   3 28095.3 1163.76  66
   2   3   3 29919.4 1164.91  62
  -3   5   3 30458.2 1162.73  64
  -3   5   3 30130.6 1168.09  65
  -5   3   3 29078.0 1163.53  62
  -5   2   3 30621.3 1166.03  69
  -2   5   3 28433.5 1166.18  65
   2   3   3 29396.4 1164.93  59
   5  -3   3 30269.6 1162.52  61
  -2  -3   3 30970.0 1164.15  68
   5  -2   3 30638.7 1165.13  65
  -5   3   3 29461.5 1163.08  58
[truncated: 7,006,480 more chars]
