# Supplementary material for: Energy Transport in Dichroic Metallo‐organic Crystals: Selective Inclusion of Spatially Resolved Arrays of Donor and Acceptor Dyes in Different Nanochannels
Source: Angew Chem Int Ed Engl. 2022 Dec 16;62(4):e202214041. doi: 10.1002/anie.202214041 (PMC10107947; doi:10.1002/anie.202214041)
Supplement: Supplementary file 3 — Supporting Information [file ANIE-62-0-s006.cif]

 
data_v370-sr
#linda jw shimon
#qiang wen milko van der boom
 
_audit_creation_method            SHELXL-2013
_chemical_name_systematic
;
 ?
;
_chemical_name_common             ?
_chemical_melting_point           ?
_chemical_formula_moiety          '2(C62 H56 Cd N4 O2), O'
_chemical_formula_sum
 'C124 H112 Cd2 N8 O5' 
_chemical_formula_weight          2019.01

loop_
 _atom_type_symbol
 _atom_type_description
 _atom_type_scat_dispersion_real
 _atom_type_scat_dispersion_imag
 _atom_type_scat_source
 'C'  'C'   0.0181   0.0091
 'International Tables Vol C Tables 4.2.6.8 and 6.1.1.4'
 'H'  'H'   0.0000   0.0000
 'International Tables Vol C Tables 4.2.6.8 and 6.1.1.4'
 'N'  'N'   0.0311   0.0180
 'International Tables Vol C Tables 4.2.6.8 and 6.1.1.4'
 'O'  'O'   0.0492   0.0322
 'International Tables Vol C Tables 4.2.6.8 and 6.1.1.4'
 'Cd'  'Cd'   0.1185   4.6533
 'International Tables Vol C Tables 4.2.6.8 and 6.1.1.4'
 
_space_group_crystal_system       hexagonal
_space_group_IT_number            177
_space_group_name_H-M_alt         'P 6 2 2'
_space_group_name_Hall            'P 6 2'
 
_shelx_space_group_comment
;
The symmetry employed for this shelxl refinement is uniquely defined
by the following loop, which should always be used as a source of
symmetry information in preference to the above space-group names.
They are only intended as comments.
;
 
loop_
 _space_group_symop_operation_xyz
 'x, y, z'
 '-y, x-y, z'
 '-x+y, -x, z'
 '-x, -y, z'
 'y, -x+y, z'
 'x-y, x, z'
 'y, x, -z'
 'x-y, -y, -z'
 '-x, -x+y, -z'
 '-y, -x, -z'
 '-x+y, y, -z'
 'x, x-y, -z'
 
_cell_length_a                    26.1666(8)
_cell_length_b                    26.1666(8)
_cell_length_c                    18.2494(5)
_cell_angle_alpha                 90
_cell_angle_beta                  90
_cell_angle_gamma                 120
_cell_volume                      10821.2(7)
_cell_formula_units_Z             3
_cell_measurement_temperature     100(2)
_cell_measurement_reflns_used   8229
_cell_measurement_theta_min     3.1110
_cell_measurement_theta_max     58.0340
 
_exptl_crystal_description        'hexagonal plate' 
_exptl_crystal_colour             'colourless' 
_exptl_crystal_density_meas       ? 
_exptl_crystal_density_method     ?              
_exptl_crystal_density_diffrn     0.929          
_exptl_crystal_F_000              3144
_exptl_transmission_factor_min    ?                                             
_exptl_transmission_factor_max    ?                                             
_exptl_crystal_size_max           0.140
_exptl_crystal_size_mid           0.140
_exptl_crystal_size_min           0.060
_exptl_absorpt_coefficient_mu     2.693
_shelx_estimated_absorpt_T_min    0.704
_shelx_estimated_absorpt_T_max    0.855
_exptl_absorpt_correction_T_min                   0.63740
_exptl_absorpt_correction_T_max                   1.00000
_exptl_absorpt_correction_type            multi-scan
_exptl_absorpt_process_details
;
CrysAlisPro 1.171.40.60a (Rigaku Oxford Diffraction, 2019)
Empirical absorption correction using spherical harmonics,
 implemented in SCALE3 ABSPACK scaling algorithm.
;
_oxdiff_exptl_absorpt_empirical_full_min           0.727
_oxdiff_exptl_absorpt_empirical_full_max           1.587
_oxdiff_exptl_absorpt_empirical_details
;
Empirical correction (ABSPACK) includes:
- Absorption correction using spherical harmonics
- Frame scaling
;
 
_exptl_special_details
;
 ?
;
 
_diffrn_ambient_temperature       100(2)
_diffrn_radiation_wavelength      1.54184
_diffrn_radiation_type            CuK\a
_diffrn_source                    'micro-focus sealed X-ray tube'                       
_diffrn_measurement_device_type   'XtaLAB AFC12 (RINC): Kappa dual home/near' 
_diffrn_measurement_method        '\w scans' 
_diffrn_detector_area_resol_mean  ? 
_diffrn_reflns_number             22758
_diffrn_reflns_av_unetI/netI      0.0283
_diffrn_reflns_av_R_equivalents   0.0274
_diffrn_reflns_limit_h_min        -12
_diffrn_reflns_limit_h_max        23
_diffrn_reflns_limit_k_min        -29
_diffrn_reflns_limit_k_max        13
_diffrn_reflns_limit_l_min        -20
_diffrn_reflns_limit_l_max        19
_diffrn_reflns_theta_min          2.421
_diffrn_reflns_theta_max          61.863
_diffrn_reflns_theta_full         67.684
_diffrn_measured_fraction_theta_max   0.993
_diffrn_measured_fraction_theta_full  0.866
_diffrn_reflns_Laue_measured_fraction_max    0.993
_diffrn_reflns_Laue_measured_fraction_full   0.866
_diffrn_reflns_point_group_measured_fraction_max   0.994
_diffrn_reflns_point_group_measured_fraction_full  0.862
_reflns_number_total              5607
_reflns_number_gt                 3749
_reflns_threshold_expression      'I > 2\s(I)'
_reflns_Friedel_coverage          0.737
_reflns_Friedel_fraction_max      0.996
_reflns_Friedel_fraction_full     0.857
 
_reflns_special_details
;
 Reflections were merged by SHELXL according to the crystal
 class for the calculation of statistics and refinement.
 
 _reflns_Friedel_fraction is defined as the number of unique
 Friedel pairs measured divided by the number that would be
 possible theoretically, ignoring centric projections and
 systematic absences.
;
 
_computing_data_collection        'CrysAlisPro 1.171.40.60a (Rigaku OD, 2019)'
_computing_cell_refinement        'CrysAlisPro 1.171.40.60a (Rigaku OD, 2019)'
_computing_data_reduction         'CrysAlisPro 1.171.40.60a (Rigaku OD, 2019)'
_computing_structure_solution     'SHELXL-2016/4 (Sheldrick, 2016)'
_computing_structure_refinement   'SHELXL-2013 (Sheldrick, 2013)'
_computing_molecular_graphics     ?
_computing_publication_material   'SHELXL-2013 (Sheldrick, 2013)'
 
_refine_special_details
;
 Refined as a 2-component inversion twin.
;
_refine_ls_structure_factor_coef  Fsqd
_refine_ls_matrix_type            full
_refine_ls_weighting_scheme       calc
_refine_ls_weighting_details
'w=1/[\s^2^(Fo^2^)+(0.1954P)^2^] where P=(Fo^2^+2Fc^2^)/3'
_atom_sites_solution_primary      ?
_atom_sites_solution_secondary    ?
_atom_sites_solution_hydrogens    mixed
_refine_ls_hydrogen_treatment     constr
_refine_ls_extinction_method      none
_refine_ls_extinction_coef        .
_refine_ls_abs_structure_details
;
 Refined as an inversion twin.
;
_refine_ls_abs_structure_Flack    0.13(3)
_chemical_absolute_configuration  'rm'
_refine_ls_number_reflns          5607
_refine_ls_number_parameters      286
_refine_ls_number_restraints      157
_refine_ls_R_factor_all           0.0951
_refine_ls_R_factor_gt            0.0792
_refine_ls_wR_factor_ref          0.2706
_refine_ls_wR_factor_gt           0.2519
_refine_ls_goodness_of_fit_ref    1.029
_refine_ls_restrained_S_all       1.033
_refine_ls_shift/su_max           0.000
_refine_ls_shift/su_mean          0.000
 
loop_
 _atom_site_label
 _atom_site_type_symbol
 _atom_site_fract_x
 _atom_site_fract_y
 _atom_site_fract_z
 _atom_site_U_iso_or_equiv
 _atom_site_adp_type
 _atom_site_occupancy
 _atom_site_site_symmetry_order  
 _atom_site_calc_flag
 _atom_site_refinement_flags_posn
 _atom_site_refinement_flags_adp
 _atom_site_refinement_flags_occupancy
 _atom_site_disorder_assembly
 _atom_site_disorder_group
Cd1 Cd 0.0000 -0.33207(3) 1.0000 0.1032(5) Uani 1 2 d S T P . .
C1 C 0.3790(4) 0.2226(4) 0.5491(4) 0.092(2) Uani 1 1 d . . . . .
C2 C 0.3409(3) 0.1691(3) 0.5960(4) 0.093(2) Uani 1 1 d . . . . .
H2A H 0.3168 0.1783 0.6295 0.112 Uiso 1 1 calc R U . . .
H2B H 0.3666 0.1599 0.6264 0.112 Uiso 1 1 calc R U . . .
C3 C 0.2991(4) 0.1139(4) 0.5486(4) 0.091(2) Uani 1 1 d . . . . .
C4 C 0.2639(5) 0.1319(2) 0.5000 0.086(3) Uani 1 2 d S T P . .
H4A H 0.2380 0.1400 0.5317 0.103 Uiso 0.5 1 calc R U P . .
H4B H 0.2380 0.0980 0.4683 0.103 Uiso 0.5 1 calc R U P . .
C5 C 0.3419(3) 0.1035(4) 0.4973(5) 0.095(2) Uani 1 1 d . . . . .
H5A H 0.3678 0.0947 0.5279 0.114 Uiso 1 1 calc R U . . .
H5B H 0.3182 0.0690 0.4653 0.114 Uiso 1 1 calc R U . . .
C9 C 0.1986(4) -0.0305(3) 0.6953(3) 0.152(4) Uani 1 1 d DG U . . .
C8 C 0.2599(4) -0.0026(3) 0.6949(3) 0.155(4) Uani 1 1 d G . . A .
H8 H 0.2796 -0.0148 0.7281 0.186 Uiso 1 1 calc R U . . .
C7 C 0.2922(3) 0.0430(3) 0.6459(4) 0.125(3) Uani 1 1 d G . . A .
H7 H 0.3340 0.0620 0.6456 0.150 Uiso 1 1 calc R U . . .
C6 C 0.2632(3) 0.0608(2) 0.5972(3) 0.107(3) Uani 1 1 d G . . A .
C11 C 0.2020(3) 0.0330(3) 0.5976(4) 0.114(3) Uani 1 1 d G . . A .
H11 H 0.1822 0.0452 0.5644 0.137 Uiso 1 1 calc R U . . .
C10 C 0.1697(3) -0.0126(3) 0.6466(4) 0.138(4) Uani 1 1 d G . . A .
H10 H 0.1278 -0.0317 0.6469 0.166 Uiso 1 1 calc R U . . .
C12 C 0.1858(8) -0.0761(6) 0.7537(8) 0.124(5) Uani 0.5 1 d D U P A 1
H12 H 0.2149 -0.0847 0.7711 0.149 Uiso 0.5 1 calc R U P A 1
C13 C 0.1285(7) -0.1045(6) 0.7799(8) 0.112(5) Uani 0.5 1 d D U P A 1
H13 H 0.0995 -0.0963 0.7610 0.134 Uiso 0.5 1 calc R U P A 1
C14 C 0.1140(4) -0.1498(3) 0.8408(4) 0.136(4) Uani 1 1 d DG U . . .
C18 C 0.0534(4) -0.1741(3) 0.8492(4) 0.151(5) Uani 1 1 d G . . A .
H18 H 0.0331 -0.1591 0.8217 0.182 Uiso 1 1 calc R U . . .
C17 C 0.0227(3) -0.2206(3) 0.8978(4) 0.120(3) Uani 1 1 d G . . A .
H17 H -0.0187 -0.2372 0.9035 0.144 Uiso 1 1 calc R U . . .
N1 N 0.0525(3) -0.2426(2) 0.9380(3) 0.123(3) Uani 1 1 d G . . A .
C16 C 0.1131(3) -0.2183(4) 0.9296(4) 0.158(5) Uani 1 1 d G . . A .
H16 H 0.1334 -0.2334 0.9571 0.189 Uiso 1 1 calc R U . . .
C15 C 0.1438(3) -0.1719(4) 0.8810(5) 0.221(9) Uani 1 1 d G . . A .
H15 H 0.1852 -0.1553 0.8752 0.266 Uiso 1 1 calc R U . . .
C19 C 0.4206(3) 0.2755(3) 0.6001(3) 0.130(4) Uani 1 1 d DG U . . .
C20 C 0.4641(5) 0.3269(4) 0.5672(3) 0.232(10) Uani 1 1 d DG U . . .
H20 H 0.4702 0.3279 0.5158 0.278 Uiso 1 1 calc R U . . .
C21 C 0.4986(5) 0.3767(3) 0.6095(5) 0.240(10) Uani 1 1 d DG U . . .
H21 H 0.5283 0.4117 0.5871 0.288 Uiso 1 1 calc R U . . .
C22 C 0.4895(4) 0.3751(3) 0.6848(4) 0.164(5) Uani 1 1 d DG U . . .
C23 C 0.4460(5) 0.3238(4) 0.7177(3) 0.196(7) Uani 1 1 d DG U . . .
H23 H 0.4399 0.3227 0.7691 0.235 Uiso 1 1 calc R U . . .
C24 C 0.4115(4) 0.2740(3) 0.6754(4) 0.152(5) Uani 1 1 d DG U . . .
H24 H 0.3818 0.2389 0.6978 0.182 Uiso 1 1 calc R U . . .
C25 C 0.5357(9) 0.4275(6) 0.7985(8) 0.249(7) Uani 1 1 d D U . . .
H25 H 0.5190 0.3905 0.8228 0.299 Uiso 1 1 calc R U . . .
C26 C 0.5305(9) 0.4319(6) 0.7246(8) 0.249(7) Uani 1 1 d D U . . .
H26 H 0.5514 0.4685 0.6995 0.299 Uiso 1 1 calc R U . . .
N2 N 0.6329(4) 0.5845(3) 0.9247(4) 0.175(4) Uani 1 1 d G U . . .
C30 C 0.6109(5) 0.5287(4) 0.9552(3) 0.209(8) Uani 1 1 d G U . . .
H30 H 0.6176 0.5247 1.0055 0.251 Uiso 1 1 calc R U . . .
C31 C 0.5791(5) 0.4788(3) 0.9121(5) 0.209(7) Uani 1 1 d G U . . .
H31 H 0.5641 0.4407 0.9329 0.250 Uiso 1 1 calc R U . . .
C27 C 0.5693(5) 0.4847(3) 0.8385(5) 0.188(6) Uani 1 1 d DG U . . .
C28 C 0.5913(5) 0.5405(4) 0.8080(3) 0.172(5) Uani 1 1 d G U . . .
H28 H 0.5847 0.5445 0.7577 0.207 Uiso 1 1 calc R U . . .
C29 C 0.6232(5) 0.5904(3) 0.8511(4) 0.181(6) Uani 1 1 d G U . . .
H29 H 0.6382 0.6286 0.8303 0.217 Uiso 1 1 calc R U . . .
C33 C 0.1472(8) -0.0783(7) 0.7395(9) 0.123(5) Uani 0.5 1 d D U P A 2
H33 H 0.1072 -0.0911 0.7280 0.147 Uiso 0.5 1 calc R U P A 2
C35 C 0.1629(8) -0.1013(7) 0.7968(9) 0.119(5) Uani 0.5 1 d D U P A 2
H35 H 0.2032 -0.0872 0.8085 0.143 Uiso 0.5 1 calc R U P A 2
C99 C 0.4191(5) 0.2096(3) 0.5000 0.107(3) Uani 1 2 d S T P . .
H99A H 0.4446 0.2444 0.4694 0.128 Uiso 0.5 1 calc R U P . .
H99B H 0.4446 0.2003 0.5306 0.128 Uiso 0.5 1 calc R U P . .
O1 O 0.29472(18) -0.0848(2) 0.9049(2) 0.0624(11) Uani 1 1 d . . . . .
H1A H 0.3003 -0.1173 0.9057 0.094 Uiso 1 1 d R U . . .
H1B H 0.2728 -0.0895 0.8626 0.094 Uiso 1 1 d R U . . .
O2 O 0.0000 0.0000 0.5000 0.182(9) Uani 1 12 d S TU P . .
O3 O 0.0000 0.0000 0.7824(10) 0.126(5) Uani 1 6 d S T P . .
 
loop_
 _atom_site_aniso_label
 _atom_site_aniso_U_11
 _atom_site_aniso_U_22
 _atom_site_aniso_U_33
 _atom_site_aniso_U_23
 _atom_site_aniso_U_13
 _atom_site_aniso_U_12
Cd1 0.1463(8) 0.0988(5) 0.0805(7) 0.0091(3) 0.0182(5) 0.0731(4)
C1 0.105(6) 0.086(5) 0.079(5) -0.021(4) -0.008(5) 0.043(4)
C2 0.105(5) 0.092(6) 0.071(4) -0.013(4) 0.002(4) 0.040(6)
C3 0.103(5) 0.092(5) 0.080(5) -0.018(4) -0.005(4) 0.050(5)
C4 0.099(6) 0.096(4) 0.064(5) -0.022(6) 0.000 0.050(3)
C5 0.118(6) 0.113(5) 0.075(4) -0.009(5) 0.002(6) 0.073(5)
C9 0.227(12) 0.104(6) 0.111(7) -0.013(5) 0.022(8) 0.073(8)
C8 0.224(14) 0.157(10) 0.072(6) -0.012(7) -0.023(7) 0.087(11)
C7 0.170(9) 0.083(5) 0.103(7) 0.002(5) 0.002(7) 0.050(6)
C6 0.144(8) 0.094(6) 0.077(5) -0.002(4) 0.017(5) 0.056(6)
C11 0.129(8) 0.099(6) 0.099(6) -0.017(5) 0.013(6) 0.046(6)
C10 0.172(9) 0.071(6) 0.128(8) -0.013(5) 0.054(7) 0.029(6)
C12 0.132(10) 0.086(8) 0.114(9) -0.021(6) -0.017(8) 0.023(7)
C13 0.126(10) 0.092(8) 0.082(7) -0.015(6) -0.033(7) 0.027(7)
C14 0.200(11) 0.092(5) 0.081(5) -0.018(4) -0.027(6) 0.047(7)
C18 0.183(11) 0.083(6) 0.126(9) 0.017(6) -0.048(8) 0.021(7)
C17 0.132(8) 0.099(6) 0.117(7) -0.024(6) -0.043(6) 0.049(6)
N1 0.196(9) 0.089(5) 0.085(5) -0.007(4) -0.026(5) 0.071(6)
C16 0.125(9) 0.202(14) 0.146(10) 0.041(9) 0.037(8) 0.082(9)
C15 0.30(2) 0.194(16) 0.211(16) 0.101(13) 0.141(17) 0.152(16)
C19 0.130(7) 0.108(5) 0.098(5) -0.036(4) 0.011(4) 0.019(5)
C20 0.258(15) 0.137(6) 0.133(7) -0.040(5) 0.051(7) -0.026(8)
C21 0.253(15) 0.150(8) 0.161(7) -0.062(6) 0.040(7) -0.015(9)
C22 0.166(9) 0.120(6) 0.154(7) -0.056(5) 0.022(7) 0.033(5)
C23 0.199(11) 0.147(6) 0.132(7) -0.058(5) 0.009(6) 0.004(7)
C24 0.149(8) 0.129(6) 0.099(5) -0.038(4) 0.018(4) 0.010(6)
C25 0.306(15) 0.161(6) 0.168(9) -0.046(7) -0.066(11) 0.032(7)
C26 0.306(15) 0.161(6) 0.168(9) -0.046(7) -0.066(11) 0.032(7)
N2 0.206(10) 0.135(6) 0.100(5) -0.020(4) -0.008(5) 0.023(6)
C30 0.264(17) 0.138(6) 0.120(7) -0.012(4) -0.035(8) 0.021(6)
C31 0.244(16) 0.155(7) 0.160(7) -0.036(5) -0.063(8) 0.050(8)
C27 0.196(12) 0.150(5) 0.157(7) -0.036(5) -0.054(7) 0.041(6)
C28 0.202(12) 0.148(5) 0.129(7) -0.044(5) -0.020(7) 0.059(6)
C29 0.240(13) 0.136(6) 0.098(5) -0.025(4) -0.011(6) 0.043(7)
C33 0.175(11) 0.113(9) 0.086(8) -0.002(7) -0.020(7) 0.076(8)
C35 0.172(11) 0.090(8) 0.089(8) -0.010(6) -0.032(7) 0.061(7)
C99 0.099(7) 0.123(6) 0.090(7) 0.016(8) 0.000 0.050(4)
O1 0.080(3) 0.103(3) 0.0351(18) -0.008(2) -0.0007(18) 0.069(2)
O2 0.168(9) 0.168(9) 0.210(15) 0.000 0.000 0.084(5)
O3 0.078(4) 0.078(4) 0.221(16) 0.000 0.000 0.039(2)
 
_geom_special_details
;
 All esds (except the esd in the dihedral angle between two l.s. planes)
 are estimated using the full covariance matrix.  The cell esds are taken
 into account individually in the estimation of esds in distances, angles
 and torsion angles; correlations between esds in cell parameters are only
 used when they are defined by crystal symmetry.  An approximate (isotropic)
 treatment of cell esds is used for estimating esds involving l.s. planes.
;
 
loop_
 _geom_bond_atom_site_label_1
 _geom_bond_atom_site_label_2
 _geom_bond_distance
 _geom_bond_site_symmetry_2
 _geom_bond_publ_flag
Cd1 N1 2.330(5) . ?
Cd1 N1 2.330(11) 9_557 ?
Cd1 N2 2.343(6) 11_547 ?
Cd1 N2 2.343(6) 6_545 ?
Cd1 O1 2.593(4) 5 ?
Cd1 O1 2.593(4) 10_557 ?
C1 C5 1.494(12) 12_556 ?
C1 C2 1.513(11) . ?
C1 C99 1.544(10) . ?
C1 C19 1.568(9) . ?
C2 C3 1.566(10) . ?
C2 H2A 0.9900 . ?
C2 H2B 0.9900 . ?
C3 C6 1.514(10) . ?
C3 C4 1.515(10) . ?
C3 C5 1.585(11) . ?
C4 C3 1.515(10) 12_556 ?
C4 H4A 0.9900 . ?
C4 H4B 0.9900 . ?
C5 C1 1.494(12) 12_556 ?
C5 H5A 0.9900 . ?
C5 H5B 0.9900 . ?
C9 C8 1.3900 . ?
C9 C10 1.3900 . ?
C9 C12 1.508(10) . ?
C9 C33 1.530(12) . ?
C8 C7 1.3900 . ?
C8 H8 0.9500 . ?
C7 C6 1.3900 . ?
C7 H7 0.9500 . ?
C6 C11 1.3900 . ?
C11 C10 1.3900 . ?
C11 H11 0.9500 . ?
C10 H10 0.9500 . ?
C12 C13 1.385(11) . ?
C12 H12 0.9500 . ?
C13 C14 1.527(10) . ?
C13 H13 0.9500 . ?
C14 C18 1.3900 . ?
C14 C15 1.3900 . ?
C14 C35 1.506(12) . ?
C18 C17 1.3900 . ?
C18 H18 0.9500 . ?
C17 N1 1.3900 . ?
C17 H17 0.9500 . ?
N1 C16 1.3900 . ?
C16 C15 1.3900 . ?
C16 H16 0.9500 . ?
C15 H15 0.9500 . ?
C19 C20 1.3900 . ?
C19 C24 1.3900 . ?
C20 C21 1.3900 . ?
C20 H20 0.9500 . ?
C21 C22 1.3900 . ?
C21 H21 0.9500 . ?
C22 C23 1.3900 . ?
C22 C26 1.513(10) . ?
C23 C24 1.3900 . ?
C23 H23 0.9500 . ?
C24 H24 0.9500 . ?
C25 C26 1.366(12) . ?
C25 C27 1.492(10) . ?
C25 H25 0.9500 . ?
C26 H26 0.9500 . ?
N2 C30 1.3900 . ?
N2 C29 1.3900 . ?
N2 Cd1 2.343(6) 5_665 ?
C30 C31 1.3900 . ?
C30 H30 0.9500 . ?
C31 C27 1.3900 . ?
C31 H31 0.9500 . ?
C27 C28 1.3900 . ?
C28 C29 1.3900 . ?
C28 H28 0.9500 . ?
C29 H29 0.9500 . ?
C33 C35 1.369(12) . ?
C33 H33 0.9500 . ?
C35 H35 0.9500 . ?
C99 C1 1.543(10) 12_556 ?
C99 H99A 0.9900 . ?
C99 H99B 0.9900 . ?
O1 Cd1 2.593(4) 6 ?
O1 H1A 0.9326 . ?
O1 H1B 0.9329 . ?
 
loop_
 _geom_angle_atom_site_label_1
 _geom_angle_atom_site_label_2
 _geom_angle_atom_site_label_3
 _geom_angle
 _geom_angle_site_symmetry_1
 _geom_angle_site_symmetry_3
 _geom_angle_publ_flag
N1 Cd1 N1 89.6(5) . 9_557 ?
N1 Cd1 N2 173.1(2) . 11_547 ?
N1 Cd1 N2 86.9(4) 9_557 11_547 ?
N1 Cd1 N2 86.9(3) . 6_545 ?
N1 Cd1 N2 173.1(4) 9_557 6_545 ?
N2 Cd1 N2 97.2(5) 11_547 6_545 ?
N1 Cd1 O1 95.15(19) . 5 ?
N1 Cd1 O1 89.0(5) 9_557 5 ?
N2 Cd1 O1 90.7(3) 11_547 5 ?
N2 Cd1 O1 85.5(2) 6_545 5 ?
N1 Cd1 O1 89.02(19) . 10_557 ?
N1 Cd1 O1 95.1(5) 9_557 10_557 ?
N2 Cd1 O1 85.5(2) 11_547 10_557 ?
N2 Cd1 O1 90.7(3) 6_545 10_557 ?
O1 Cd1 O1 174.14(16) 5 10_557 ?
C5 C1 C2 111.0(7) 12_556 . ?
C5 C1 C99 109.9(6) 12_556 . ?
C2 C1 C99 109.3(6) . . ?
C5 C1 C19 110.6(7) 12_556 . ?
C2 C1 C19 109.0(6) . . ?
C99 C1 C19 107.0(7) . . ?
C1 C2 C3 112.0(6) . . ?
C1 C2 H2A 109.2 . . ?
C3 C2 H2A 109.2 . . ?
C1 C2 H2B 109.2 . . ?
C3 C2 H2B 109.2 . . ?
H2A C2 H2B 107.9 . . ?
C6 C3 C4 115.7(7) . . ?
C6 C3 C2 110.5(6) . . ?
C4 C3 C2 106.8(6) . . ?
C6 C3 C5 110.9(7) . . ?
C4 C3 C5 107.4(6) . . ?
C2 C3 C5 105.0(6) . . ?
C3 C4 C3 116.4(9) . 12_556 ?
C3 C4 H4A 108.2 . . ?
C3 C4 H4A 108.2 12_556 . ?
C3 C4 H4B 108.2 . . ?
C3 C4 H4B 108.2 12_556 . ?
H4A C4 H4B 107.3 . . ?
C1 C5 C3 111.3(7) 12_556 . ?
C1 C5 H5A 109.4 12_556 . ?
C3 C5 H5A 109.4 . . ?
C1 C5 H5B 109.4 12_556 . ?
C3 C5 H5B 109.4 . . ?
H5A C5 H5B 108.0 . . ?
C8 C9 C10 120.0 . . ?
C8 C9 C12 99.2(9) . . ?
C10 C9 C12 140.8(9) . . ?
C8 C9 C33 138.0(8) . . ?
C10 C9 C33 102.0(9) . . ?
C7 C8 C9 120.0 . . ?
C7 C8 H8 120.0 . . ?
C9 C8 H8 120.0 . . ?
C8 C7 C6 120.0 . . ?
C8 C7 H7 120.0 . . ?
C6 C7 H7 120.0 . . ?
C11 C6 C7 120.0 . . ?
C11 C6 C3 120.5(6) . . ?
C7 C6 C3 119.3(6) . . ?
C10 C11 C6 120.0 . . ?
C10 C11 H11 120.0 . . ?
C6 C11 H11 120.0 . . ?
C11 C10 C9 120.0 . . ?
C11 C10 H10 120.0 . . ?
C9 C10 H10 120.0 . . ?
C13 C12 C9 114.9(11) . . ?
C13 C12 H12 122.5 . . ?
C9 C12 H12 122.5 . . ?
C12 C13 C14 116.7(11) . . ?
C12 C13 H13 121.6 . . ?
C14 C13 H13 121.6 . . ?
C18 C14 C15 120.0 . . ?
C18 C14 C35 137.6(9) . . ?
C15 C14 C35 102.4(9) . . ?
C18 C14 C13 102.6(9) . . ?
C15 C14 C13 137.2(9) . . ?
C14 C18 C17 120.0 . . ?
C14 C18 H18 120.0 . . ?
C17 C18 H18 120.0 . . ?
N1 C17 C18 120.0 . . ?
N1 C17 H17 120.0 . . ?
C18 C17 H17 120.0 . . ?
C17 N1 C16 120.0 . . ?
C17 N1 Cd1 120.2(4) . . ?
C16 N1 Cd1 118.6(4) . . ?
C15 C16 N1 120.0 . . ?
C15 C16 H16 120.0 . . ?
N1 C16 H16 120.0 . . ?
C16 C15 C14 120.0 . . ?
C16 C15 H15 120.0 . . ?
C14 C15 H15 120.0 . . ?
C20 C19 C24 120.0 . . ?
C20 C19 C1 117.9(5) . . ?
C24 C19 C1 121.8(5) . . ?
C21 C20 C19 120.0 . . ?
C21 C20 H20 120.0 . . ?
C19 C20 H20 120.0 . . ?
C20 C21 C22 120.0 . . ?
C20 C21 H21 120.0 . . ?
C22 C21 H21 120.0 . . ?
C23 C22 C21 120.0 . . ?
C23 C22 C26 125.2(8) . . ?
C21 C22 C26 114.8(8) . . ?
C24 C23 C22 120.0 . . ?
C24 C23 H23 120.0 . . ?
C22 C23 H23 120.0 . . ?
C23 C24 C19 120.0 . . ?
C23 C24 H24 120.0 . . ?
C19 C24 H24 120.0 . . ?
C26 C25 C27 115.7(12) . . ?
C26 C25 H25 122.2 . . ?
C27 C25 H25 122.2 . . ?
C25 C26 C22 116.3(11) . . ?
C25 C26 H26 121.8 . . ?
C22 C26 H26 121.8 . . ?
C30 N2 C29 120.0 . . ?
C30 N2 Cd1 120.5(4) . 5_665 ?
C29 N2 Cd1 118.1(4) . 5_665 ?
N2 C30 C31 120.0 . . ?
N2 C30 H30 120.0 . . ?
C31 C30 H30 120.0 . . ?
C27 C31 C30 120.0 . . ?
C27 C31 H31 120.0 . . ?
C30 C31 H31 120.0 . . ?
C28 C27 C31 120.0 . . ?
C28 C27 C25 125.7(9) . . ?
C31 C27 C25 114.3(9) . . ?
C27 C28 C29 120.0 . . ?
C27 C28 H28 120.0 . . ?
C29 C28 H28 120.0 . . ?
C28 C29 N2 120.0 . . ?
C28 C29 H29 120.0 . . ?
N2 C29 H29 120.0 . . ?
C35 C33 C9 115.4(12) . . ?
C35 C33 H33 122.3 . . ?
C9 C33 H33 122.3 . . ?
C33 C35 C14 117.5(13) . . ?
C33 C35 H35 121.2 . . ?
C14 C35 H35 121.2 . . ?
C1 C99 C1 107.9(9) 12_556 . ?
C1 C99 H99A 110.1 12_556 . ?
C1 C99 H99A 110.1 . . ?
C1 C99 H99B 110.1 12_556 . ?
C1 C99 H99B 110.1 . . ?
H99A C99 H99B 108.4 . . ?
Cd1 O1 H1A 127.3 6 . ?
Cd1 O1 H1B 127.6 6 . ?
H1A O1 H1B 105.1 . . ?
 
loop_
 _geom_torsion_atom_site_label_1
 _geom_torsion_atom_site_label_2
 _geom_torsion_atom_site_label_3
 _geom_torsion_atom_site_label_4
 _geom_torsion
 _geom_torsion_site_symmetry_1
 _geom_torsion_site_symmetry_2
 _geom_torsion_site_symmetry_3
 _geom_torsion_site_symmetry_4
 _geom_torsion_publ_flag
C5 C1 C2 C3 59.3(8) 12_556 . . . ?
C99 C1 C2 C3 -62.0(9) . . . . ?
C19 C1 C2 C3 -178.6(7) . . . . ?
C1 C2 C3 C6 178.1(7) . . . . ?
C1 C2 C3 C4 -55.3(8) . . . . ?
C1 C2 C3 C5 58.6(9) . . . . ?
C6 C3 C4 C3 179.6(7) . . . 12_556 ?
C2 C3 C4 C3 56.2(5) . . . 12_556 ?
C5 C3 C4 C3 -56.0(5) . . . 12_556 ?
C6 C3 C5 C1 -178.1(7) . . . 12_556 ?
C4 C3 C5 C1 54.6(8) . . . 12_556 ?
C2 C3 C5 C1 -58.8(8) . . . 12_556 ?
C10 C9 C8 C7 0.0 . . . . ?
C12 C9 C8 C7 177.9(8) . . . . ?
C33 C9 C8 C7 -176.3(13) . . . . ?
C9 C8 C7 C6 0.0 . . . . ?
C8 C7 C6 C11 0.0 . . . . ?
C8 C7 C6 C3 174.9(6) . . . . ?
C4 C3 C6 C11 -2.3(7) . . . . ?
C2 C3 C6 C11 119.2(6) . . . . ?
C5 C3 C6 C11 -124.9(6) . . . . ?
C4 C3 C6 C7 -177.2(4) . . . . ?
C2 C3 C6 C7 -55.7(8) . . . . ?
C5 C3 C6 C7 60.2(7) . . . . ?
C7 C6 C11 C10 0.0 . . . . ?
C3 C6 C11 C10 -174.8(6) . . . . ?
C6 C11 C10 C9 0.0 . . . . ?
C8 C9 C10 C11 0.0 . . . . ?
C12 C9 C10 C11 -176.7(13) . . . . ?
C33 C9 C10 C11 177.5(9) . . . . ?
C8 C9 C12 C13 166.8(13) . . . . ?
C10 C9 C12 C13 -16(2) . . . . ?
C33 C9 C12 C13 -7.0(15) . . . . ?
C9 C12 C13 C14 -178.2(11) . . . . ?
C12 C13 C14 C18 -174.1(13) . . . . ?
C12 C13 C14 C15 1(2) . . . . ?
C12 C13 C14 C35 10.8(17) . . . . ?
C15 C14 C18 C17 0.0 . . . . ?
C35 C14 C18 C17 -179.7(13) . . . . ?
C13 C14 C18 C17 176.2(8) . . . . ?
C14 C18 C17 N1 0.0 . . . . ?
C18 C17 N1 C16 0.0 . . . . ?
C18 C17 N1 Cd1 -166.9(4) . . . . ?
C17 N1 C16 C15 0.0 . . . . ?
Cd1 N1 C16 C15 167.1(4) . . . . ?
N1 C16 C15 C14 0.0 . . . . ?
C18 C14 C15 C16 0.0 . . . . ?
C35 C14 C15 C16 179.8(9) . . . . ?
C13 C14 C15 C16 -174.5(11) . . . . ?
C5 C1 C19 C20 -65.3(9) 12_556 . . . ?
C2 C1 C19 C20 172.4(7) . . . . ?
C99 C1 C19 C20 54.3(8) . . . . ?
C5 C1 C19 C24 108.9(9) 12_556 . . . ?
C2 C1 C19 C24 -13.4(11) . . . . ?
C99 C1 C19 C24 -131.4(8) . . . . ?
C24 C19 C20 C21 0.0 . . . . ?
C1 C19 C20 C21 174.4(9) . . . . ?
C19 C20 C21 C22 0.0 . . . . ?
C20 C21 C22 C23 0.0 . . . . ?
C20 C21 C22 C26 179.2(13) . . . . ?
C21 C22 C23 C24 0.0 . . . . ?
C26 C22 C23 C24 -179.1(14) . . . . ?
C22 C23 C24 C19 0.0 . . . . ?
C20 C19 C24 C23 0.0 . . . . ?
C1 C19 C24 C23 -174.1(9) . . . . ?
C27 C25 C26 C22 -171.7(15) . . . . ?
C23 C22 C26 C25 18(3) . . . . ?
C21 C22 C26 C25 -161.0(17) . . . . ?
C29 N2 C30 C31 0.0 . . . . ?
Cd1 N2 C30 C31 166.4(7) 5_665 . . . ?
N2 C30 C31 C27 0.0 . . . . ?
C30 C31 C27 C28 0.0 . . . . ?
C30 C31 C27 C25 178.8(13) . . . . ?
C26 C25 C27 C28 5(3) . . . . ?
C26 C25 C27 C31 -173.6(18) . . . . ?
C31 C27 C28 C29 0.0 . . . . ?
C25 C27 C28 C29 -178.6(14) . . . . ?
C27 C28 C29 N2 0.0 . . . . ?
C30 N2 C29 C28 0.0 . . . . ?
Cd1 N2 C29 C28 -166.7(7) 5_665 . . . ?
C8 C9 C33 C35 2(2) . . . . ?
C10 C9 C33 C35 -175.0(15) . . . . ?
C12 C9 C33 C35 10.8(16) . . . . ?
C9 C33 C35 C14 -178.2(13) . . . . ?
C18 C14 C35 C33 -14(2) . . . . ?
C15 C14 C35 C33 166.4(16) . . . . ?
C13 C14 C35 C33 -6.9(16) . . . . ?
C5 C1 C99 C1 -61.5(5) 12_556 . . 12_556 ?
C2 C1 C99 C1 60.5(5) . . . 12_556 ?
C19 C1 C99 C1 178.4(8) . . . 12_556 ?
 
_refine_diff_density_max    0.764
_refine_diff_density_min   -0.455
_refine_diff_density_rms    0.075

_shelxl_version_number 2013-4

_shelx_res_file
;
TITL v370_c.res in P622
REM Old TITL v370 in P-62m #189
REM SHELXT solution in P622
REM R1 0.364, Rweak 0.028, Alpha 0.254, Orientation as input
REM Flack x = 0.479 ( 0.011 ) from Parsons quotients
REM Formula found by SHELXT: C288 N112 O91 I6
REM <olex2.extras>
REM <HklSrc "%./v370.hkl">
CELL 1.54184 26.1666 26.1666 18.2494 90 90 120
ZERR 3 0.0008 0.0008 0.0005 0 0 0
LATT -1
SYMM -Y,+X-Y,+Z
SYMM +Y-X,-X,+Z
SYMM -X,-Y,+Z
SYMM +Y,-X+Y,+Z
SYMM -Y+X,+X,+Z
SYMM +Y,+X,-Z
SYMM -Y+X,-Y,-Z
SYMM -X,-X+Y,-Z
SYMM -Y,-X,-Z
SYMM +Y-X,+Y,-Z
SYMM +X,+X-Y,-Z
SFAC C H N O Cd
UNIT 372 336 24 15 6
DFIX 1.5 C12 C9
DFIX 1.5 C14 C13
DFIX 1.5 C9 C12
DFIX 1.5 C13 C14
DFIX 1.4 C13 C12
DANG 2.4 C13 C9
DANG 2.4 C9 C13
L.S. 10
PLAN  36
BOND $H
temp -173
rem wen crystal in sectors
size 0.14 0.14 0.06
twin
omit 0 1 2
omit 0 1 4
omit -5 6 3
omit 0 0 6
omit 0 3 0
omit 0 2 6
omit -1 6 3
omit 0 1 3
LIST 4
fmap 2
MORE -1
dfix 1.39 0.01 c19 c20 c20 c21 c21 c22 c22 c23 c23 c24 c24 c19
dang 2.4 0.01 c19 c23 c24 c22 c23 c21 c22 c20 c21 c19 c20 c24
rigu 0.001 c19 c20 c21 c22 c23 c24
rigu 0.001 c9 c12 c13 c14 c33 c35
ACTA
CONF
dfix 1.5 0.01 c9 c12 c13 c14 c9 c33 c35 c14
dfix 1.4 0.01 c12 c13 c33 c35
dang 2.4 0.02 c9 c35 c33 c14 c9 c13 c12 c14
dfix 1.5 0.01 c27 c25 c26 c22
dfix 1.4 0.01 c25 c26
dang 2.4 0.02 c27 c26 c25 c22
rigu 0.001 c25 c26 n2 c30 c31 c27 c28 c29
eadp c25 c26
isor 0.005 o2
REM <olex2.extras>
REM <HklSrc "%./v370.hkl">
REM </olex2.extras>
WGHT    0.195400
BASF   0.12808
FVAR       2.31071   0.90000   0.50000
CD1   5    0.000000   -0.332069    1.000000    10.50000    0.14628    0.09878 =
         0.08049    0.00912    0.01824    0.07314
C1    1    0.379005    0.222645    0.549147    11.00000    0.10453    0.08619 =
         0.07860   -0.02086   -0.00804    0.04279
C2    1    0.340914    0.169147    0.596040    11.00000    0.10509    0.09155 =
         0.07096   -0.01291    0.00211    0.03968
AFIX  23
H2A   2    0.316806    0.178331    0.629498    11.00000   -1.20000
H2B   2    0.366596    0.159877    0.626382    11.00000   -1.20000
AFIX   0
C3    1    0.299124    0.113910    0.548628    11.00000    0.10327    0.09236 =
         0.07989   -0.01789   -0.00511    0.05024
C4    1    0.263889    0.131945    0.500000    10.50000    0.09920    0.09580 =
         0.06435   -0.02154    0.00000    0.04960
AFIX  23
H4A   2    0.238012    0.140017    0.531666    10.50000   -1.20000
H4B   2    0.238007    0.097995    0.468336    10.50000   -1.20000
AFIX   0
C5    1    0.341907    0.103482    0.497288    11.00000    0.11832    0.11344 =
         0.07487   -0.00880    0.00177    0.07340
AFIX  23
H5A   2    0.367820    0.094693    0.527871    11.00000   -1.20000
H5B   2    0.318226    0.068957    0.465345    11.00000   -1.20000
AFIX  66
C9    1    0.198605   -0.030472    0.695271    11.00000    0.22664    0.10441 =
         0.11124   -0.01297    0.02236    0.07253
C8    1    0.259858   -0.002647    0.694879    11.00000    0.22400    0.15712 =
         0.07193   -0.01175   -0.02321    0.08721
AFIX  43
H8    2    0.279641   -0.014829    0.728118    11.00000   -1.20000
AFIX  65
C7    1    0.292166    0.043002    0.645855    11.00000    0.17034    0.08319 =
         0.10335    0.00164    0.00155    0.05000
AFIX  43
H7    2    0.334029    0.062019    0.645587    11.00000   -1.20000
AFIX  65
C6    1    0.263221    0.060825    0.597222    11.00000    0.14427    0.09389 =
         0.07748   -0.00161    0.01664    0.05593
C11   1    0.201968    0.033001    0.597613    11.00000    0.12915    0.09917 =
         0.09919   -0.01748    0.01316    0.04571
AFIX  43
H11   2    0.182186    0.045182    0.564374    11.00000   -1.20000
AFIX  65
C10   1    0.169660   -0.012648    0.646637    11.00000    0.17224    0.07102 =
         0.12820   -0.01342    0.05441    0.02895
AFIX  43
H10   2    0.127796   -0.031665    0.646904    11.00000   -1.20000
AFIX   0
PART 1
C12   1    0.185808   -0.076117    0.753670    10.50000    0.13190    0.08612 =
         0.11372   -0.02117   -0.01711    0.02345
AFIX  43
H12   2    0.214888   -0.084720    0.771129    10.50000   -1.20000
AFIX   0
C13   1    0.128469   -0.104545    0.779926    10.50000    0.12565    0.09181 =
         0.08163   -0.01484   -0.03264    0.02672
AFIX  43
H13   2    0.099547   -0.096276    0.761007    10.50000   -1.20000
AFIX  66
PART 0
C14   1    0.114005   -0.149821    0.840757    11.00000    0.19994    0.09223 =
         0.08088   -0.01775   -0.02717    0.04673
C18   1    0.053430   -0.174145    0.849152    11.00000    0.18330    0.08346 =
         0.12567    0.01699   -0.04823    0.02061
AFIX  43
H18   2    0.033053   -0.159053    0.821663    11.00000   -1.20000
AFIX  65
C17   1    0.022671   -0.220551    0.897766    11.00000    0.13184    0.09898 =
         0.11681   -0.02365   -0.04316    0.04897
AFIX  43
H17   2   -0.018729   -0.237176    0.903504    11.00000   -1.20000
AFIX  65
N1    3    0.052486   -0.242634    0.937986    11.00000    0.19574    0.08856 =
         0.08480   -0.00732   -0.02615    0.07081
C16   1    0.113061   -0.218311    0.929592    11.00000    0.12531    0.20228 =
         0.14556    0.04081    0.03709    0.08201
AFIX  43
H16   2    0.133438   -0.233404    0.957080    11.00000   -1.20000
AFIX  65
C15   1    0.143821   -0.171904    0.880977    11.00000    0.29764    0.19421 =
         0.21128    0.10063    0.14080    0.15246
AFIX  43
H15   2    0.185221   -0.155281    0.875240    11.00000   -1.20000
AFIX  66
C19   1    0.420551    0.275533    0.600138    11.00000    0.12989    0.10761 =
         0.09796   -0.03650    0.01068    0.01922

C20   1    0.464066    0.326871    0.567233    11.00000    0.25778    0.13736 =
         0.13348   -0.03967    0.05076   -0.02628
AFIX  43
H20   2    0.470232    0.327934    0.515824    11.00000   -1.20000
AFIX  65
C21   1    0.498558    0.376654    0.609547    11.00000    0.25303    0.15044 =
         0.16132   -0.06248    0.03975   -0.01513
AFIX  43
H21   2    0.528299    0.411741    0.587058    11.00000   -1.20000
AFIX  65
C22   1    0.489536    0.375099    0.684766    11.00000    0.16636    0.12028 =
         0.15416   -0.05628    0.02228    0.03309
C23   1    0.446021    0.323761    0.717671    11.00000    0.19938    0.14707 =
         0.13206   -0.05847    0.00880    0.00437
AFIX  43
H23   2    0.439855    0.322699    0.769080    11.00000   -1.20000
AFIX  65
C24   1    0.411528    0.273978    0.675358    11.00000    0.14865    0.12860 =
         0.09924   -0.03757    0.01753    0.01046
AFIX  43
H24   2    0.381788    0.238891    0.697848    11.00000   -1.20000
AFIX   0
C25   1    0.535686    0.427535    0.798483    11.00000    0.30617    0.16137 =
         0.16765   -0.04564   -0.06632    0.03198
AFIX  43
H25   2    0.518962    0.390544    0.822848    11.00000   -1.20000
AFIX   0
C26   1    0.530493    0.431855    0.724580    11.00000    0.30617    0.16137 =
         0.16765   -0.04564   -0.06632    0.03198
AFIX  43
H26   2    0.551444    0.468483    0.699540    11.00000   -1.20000
AFIX  66
N2    3    0.632945    0.584548    0.924724    11.00000    0.20583    0.13485 =
         0.10024   -0.02042   -0.00784    0.02318
C30   1    0.610919    0.528742    0.955193    11.00000    0.26362    0.13822 =
         0.11957   -0.01207   -0.03477    0.02053
AFIX  43
H30   2    0.617606    0.524733    1.005490    11.00000   -1.20000
AFIX  65
C31   1    0.579108    0.478802    0.912070    11.00000    0.24378    0.15549 =
         0.16011   -0.03596   -0.06292    0.04992
AFIX  43
H31   2    0.564054    0.440661    0.932894    11.00000   -1.20000
AFIX  65
C27   1    0.569323    0.484668    0.838478    11.00000    0.19614    0.14997 =
         0.15717   -0.03639   -0.05412    0.04138
C28   1    0.591349    0.540473    0.808008    11.00000    0.20177    0.14806 =
         0.12926   -0.04358   -0.01974    0.05872
AFIX  43
H28   2    0.584661    0.544482    0.757711    11.00000   -1.20000
AFIX  65
C29   1    0.623160    0.590414    0.851130    11.00000    0.24045    0.13619 =
         0.09821   -0.02539   -0.01070    0.04329
AFIX  43
H29   2    0.638214    0.628555    0.830306    11.00000   -1.20000
AFIX   0

PART 2
C33   1    0.147233   -0.078265    0.739487    10.50000    0.17507    0.11305 =
         0.08553   -0.00195   -0.01998    0.07628
AFIX  43
H33   2    0.107210   -0.091059    0.727958    10.50000   -1.20000
AFIX   0
C35   1    0.162918   -0.101326    0.796824    10.50000    0.17223    0.08976 =
         0.08930   -0.01000   -0.03233    0.06064
AFIX  43
H35   2    0.203180   -0.087246    0.808454    10.50000   -1.20000
AFIX   0
PART 0
C99   1    0.419109    0.209554    0.500000    10.50000    0.09937    0.12277 =
         0.08991    0.01595    0.00000    0.04969
AFIX  23
H99A  2    0.444649    0.244392    0.469407    10.50000   -1.20000
H99B  2    0.444650    0.200259    0.530594    10.50000   -1.20000
AFIX   0

O1    4    0.294717   -0.084845    0.904902    11.00000    0.08045    0.10267 =
         0.03515   -0.00821   -0.00070    0.06907
AFIX   7
H1A   2    0.300329   -0.117344    0.905719    11.00000   -1.50000
H1B   2    0.272767   -0.089528    0.862607    11.00000   -1.50000
AFIX   0

O2    4    0.000000    0.000000    0.500000    10.08333    0.16778    0.16778 =
         0.20992    0.00000    0.00000    0.08389
part 0
O3    4    0.000000    0.000000    0.782442    10.16667    0.07819    0.07819 =
         0.22098    0.00000    0.00000    0.03909
HKLF 4

REM  v370_c.res in P622
REM R1 =  0.0792 for    3749 Fo > 4sig(Fo)  and  0.0951 for all    5607 data
REM    286 parameters refined using    157 restraints

END

WGHT      0.1952      0.0000

REM Highest difference peak  0.764,  deepest hole -0.455,  1-sigma level  0.075
Q1    1   0.0000  0.0000  0.6761  10.16667  0.05    0.66
Q2    1  -0.0459 -0.2911  0.9110  11.00000  0.05    0.44
Q3    1   0.0000  0.0000  0.7434  10.16667  0.05    0.41
Q4    1  -0.0358 -0.3728  1.0037  11.00000  0.05    0.38
Q5    1   0.0000  0.0000  0.4572  10.16667  0.05    0.38
Q6    1   0.3754 -0.0433  0.9041  11.00000  0.05    0.34
Q7    1   0.0000  0.0000  0.8561  10.16667  0.05    0.31
Q8    1   0.0916 -0.2927  0.9167  11.00000  0.05    0.31
Q9    1   0.0529  0.0491  0.7134  11.00000  0.05    0.31
Q10   1   0.0277 -0.0391  0.7129  11.00000  0.05    0.29
Q11   1   0.0000 -0.2443  1.0000  10.50000  0.05    0.25
Q12   1   0.4877  0.4823  0.6993  11.00000  0.05    0.24
Q13   1   0.0885 -0.1488  0.8402  11.00000  0.05    0.22
Q14   1  -0.0210 -0.3066  1.0109  11.00000  0.05    0.22
Q15   1   0.5021  0.3341  0.6982  11.00000  0.05    0.22
Q16   1   0.1321 -0.2072  1.0008  11.00000  0.05    0.22
Q17   1   0.0309  0.0617  0.5000  10.50000  0.05    0.21
Q18   1   0.3679  0.1940  0.5723  11.00000  0.05    0.21
Q19   1  -0.0118 -0.3296  1.0710  11.00000  0.05    0.21
Q20   1   0.0377 -0.3124  1.0415  11.00000  0.05    0.21
Q21   1   0.0391 -0.0448  0.7638  11.00000  0.05    0.20
Q22   1   0.5116  0.4849  0.8681  11.00000  0.05    0.20
Q23   1   0.5780  0.4204  0.7538  11.00000  0.05    0.19
Q24   1   0.0799  0.0781  0.7662  11.00000  0.05    0.19
Q25   1   0.0981 -0.1008  0.8315  11.00000  0.05    0.19
Q26   1   0.6680  0.5724  1.0184  11.00000  0.05    0.18
Q27   1  -0.0075  0.0479  0.4646  11.00000  0.05    0.18
Q28   1   0.6777  0.6182  0.8904  11.00000  0.05    0.18
Q29   1   0.0000 -0.2009  1.0000  10.50000  0.05    0.17
Q30   1   0.2836  0.0027  0.7079  11.00000  0.05    0.17
Q31   1   0.1494 -0.1411  0.8299  11.00000  0.05    0.16
Q32   1   0.5523  0.3859  0.8082  11.00000  0.05    0.16
Q33   1   0.0534 -0.1399  0.8502  11.00000  0.05    0.16
Q34   1   0.5132  0.3816  0.8478  11.00000  0.05    0.16
Q35   1   0.1125 -0.1727  0.9874  11.00000  0.05    0.15
Q36   1   0.0924  0.0407  0.4871  11.00000  0.05    0.15
;
_shelx_res_checksum   16921

_shelx_hkl_file
;
   0   0  -1  178317    5187                                                      132495  -23.74  -13.34  1.0000
   0   0  -2  455404   23190                                                      593203   42.55  -14.50  1.0000
   0   0  -3   72039   12154                                                      310283  123.41   23.27  1.0000
   0   0  -4    5083     735                                                       17295  -27.94   -1.39  1.0000
   0   0  -5    2267     242                                                        4056   44.27   -3.39  1.0000
   0   0  -6    1257     651                                                       14273   39.75   -2.03  1.0000
   0   0   6    1108     658                                                       14767   39.75    2.03  1.0000
   0   0   7   44828     752                                                       16586  -36.35   -1.57  1.0000
   0   0  -7   45379     747                                                       17279  -36.35    1.57  1.0000
   0   0  -7   43718     679                                                       16254  -36.35    1.57  1.0000
   0   0  -8   32852    2339                                                       57986   27.99   -1.83  1.0000
   0   0   8   31866    2345                                                       57637   27.99    1.83  1.0000
   0   0  -8   31737    2262                                                       56490   27.99   -1.83  1.0000
   0   0   9   13677    1226                                                       26564   21.62   -0.40  1.0000
   0   0  -9   14658    1227                                                       28113   21.62    0.40  1.0000
   0   0  -9   14878    1141                                                       28419   21.62    0.40  1.0000
   0   0 -10  320930   11424                                                      291286  -11.53   -2.05  1.0000
   0   0 -11   53299    2512                                                       62774    8.77   -0.57  1.0000
   0   0 -12  128401    5749                                                      145497    9.82    2.85  1.0000
   0   0 -13   96027    3405                                                       85152   -7.78   -1.17  1.0000
   0   0 -14   35874    1394                                                       33216   -3.35    1.10  1.0000
   0   0 -15    9274     605                                                       12224    6.36   -0.26  1.0000
   0   0 -16    3244     299                                                        3135   -0.58    0.34  1.0000
   0   0 -17    3162     304                                                        2956   -0.66   -0.53  1.0000
   0   0 -18    9291     578                                                       11544    4.82    0.25  1.0000
   0   0 -19    1745     227                                                        1574   -0.77   -0.69  1.0000
   0   0 -20   23525     838                                                       19180   -6.50    0.00  1.0000
   1  -1  -1   49189     317                                                        7951  135.12   -3.16  1.0000
  -1   0  -1   49207     310                                                        7964  135.23   -2.39  1.0000
   0  -1  -1   48385     316                                                        7799  133.94   -3.27  1.0000
   0   1  -1   51017     320                                                        7078  134.70   -3.34  1.0000
  -1   1  -1   51656     316                                                        7612  136.69   -3.12  1.0000
   1   0  -1   49183     318                                                        7509  133.70   -5.82  1.0000
  -1   1  -2    9618     103                                                        1734   60.70   -2.82  1.0000
   0  -1  -2    9727      94                                                        1561   59.85   -5.26  1.0000
   1  -1  -2    9114      97                                                        1511   58.37   -2.66  1.0000
   1   0  -2    9217     104                                                        1522   58.72    1.08  1.0000
  -1   0  -2   10176      89                                                        1302   59.57   -0.10  1.0000
   0   1  -2   10110     102                                                        1484   60.46   -1.86  1.0000
   1  -1  -3    2157     230                                                        4682   34.23  -21.79  1.0000
  -1   1  -3    2084     238                                                        4912   34.41  -21.39  1.0000
   1   0  -3    2250     242                                                        4655   34.89  -22.87  1.0000
   0  -1  -3    2251     225                                                        4300   32.09  -21.80  1.0000
   0   1  -3    2137     243                                                        4532   33.05  -20.90  1.0000
  -1   0  -3    2380     221                                                        4467   35.59  -23.58  1.0000
  -1   1  -4     165     220                                                        3310  -30.30   -2.45  1.0000
   1   0  -4     139     232                                                        4029  -32.06   -3.54  1.0000
   1  -1   4     259     219                                                        2929  -30.30    2.45  1.0000
  -1   0  -4     200     210                                                        3610  -31.27   -4.60  1.0000
   0   1  -4     149     230                                                        3718  -30.57   -4.72  1.0000
   1  -1  -4     217     218                                                        3957  -32.79   -4.67  1.0000
   0  -1  -4     245     215                                                        3717  -31.81   -5.84  1.0000
   1   0   4     177     214                                                        3726  -31.27    4.60  1.0000
  -1   0  -5     486     141                                                         953    3.81   -0.91  1.0000
   1  -1  -5     584     152                                                         928    2.33   -2.79  1.0000
   0   1   5     512     145                                                         981    2.12    5.49  1.0000
   0  -1  -5     556     150                                                        1029    2.12   -5.49  1.0000
  -1   1  -5     340     166                                                         892    4.24   -4.40  1.0000
   1   0   5     520     150                                                        1003    3.81    0.91  1.0000
   1   0  -5     619     152                                                        1010    2.34   -3.53  1.0000
   1  -1   5     445     166                                                        1080    4.24    4.40  1.0000
   0   1  -5     639     153                                                        1192    3.11   -4.30  1.0000
   0   1   6     110     184                                                        1386   11.62    0.81  1.0000
  -1   1  -6      26     157                                                        1152   12.71   -1.76  1.0000
   1  -1  -6      75     178                                                        1398   12.54   -1.27  1.0000
   1  -1   6     186     191                                                        1844   12.71    1.76  1.0000
   1   0   6      97     165                                                        1385   11.91    1.83  1.0000
   1   0  -6     128     188                                                        1484   11.86   -2.34  1.0000
  -1   0  -6     150     171                                                        1569   11.91   -1.83  1.0000
   0   1  -6     112     181                                                        1453   12.01   -1.35  1.0000
   0  -1   6      74     188                                                        1310   12.01    1.35  1.0000
   0  -1  -6     144     184                                                        1497   11.62   -0.81  1.0000
   1   0   7     650     160                                                          53   14.26   -0.18  1.0000
   1   0  -7     645     151                                                          66   14.07    2.59  1.0000
   0  -1  -7     400     162                                                         172   14.28    0.92  1.0000
   0  -1   7     747     163                                                          52   14.44   -3.16  1.0000
   1  -1  -7     573     162                                                          80   14.20    1.01  1.0000
  -1   1  -7     707     141                                                          39   14.04    1.81  1.0000
  -1   0  -7     680     153                                                          45   14.26    0.18  1.0000
  -1   1   7     659     178                                                          51   14.20   -1.01  1.0000
   0   1  -7     483     160                                                         181   14.44    3.16  1.0000
   1  -1   7     739     161                                                          31   14.04   -1.81  1.0000
   0   1   7    1083     155                                                         -24   14.28   -0.92  1.0000
   0   1  -7     983     103                                                           8   14.44    3.16  1.0000
  -1   0  -7    1075      98                                                         -18   14.26    0.18  1.0000
  -1   1  -7    1060     103                                                          -2   14.04    1.81  1.0000
   0  -1  -7     805      93                                                          21   14.28    0.92  1.0000
   1  -1   8    8858     480                                                        8574   -0.67    0.39  1.0000
  -1   1  -8    8982     460                                                        8694   -0.67   -0.39  1.0000
   1  -1  -8    8509     477                                                        8822    0.73   -0.37  1.0000
   0   1   8    8157     470                                                        8311    0.33    1.42  1.0000
   0  -1  -8    9004     476                                                        9160    0.33   -1.42  1.0000
   0  -1   8    8675     485                                                        8446   -0.56    1.08  1.0000
  -1   1   8    7974     476                                                        8278    0.73    0.37  1.0000
  -1   0   8    8420     482                                                        8571    0.34    0.73  1.0000
  -1   0  -8    8742     462                                                        8638   -0.25   -0.75  1.0000
   1   0  -8    8739     472                                                        8890    0.34   -0.73  1.0000
   0   1  -8    9387     476                                                        9144   -0.56   -1.08  1.0000
   1   0   8    9233     474                                                        9129   -0.25    0.75  1.0000
   1  -1  -8    8500     390                                                        8813    0.73   -0.37  1.0000
   0   1  -8    8976     395                                                        8738   -0.56   -1.08  1.0000
  -1   1  -8    8718     391                                                        8434   -0.67   -0.39  1.0000
   1   0  -8    8529     393                                                        8678    0.34   -0.73  1.0000
   0  -1  -8    8550     384                                                        8702    0.33   -1.42  1.0000
  -1   0  -8    8758     385                                                        8654   -0.25   -0.75  1.0000
   1   0   9       1     190                                                         198    6.42   -0.67  1.0000
  -1   0   9      61     212                                                         517    6.49   -0.75  1.0000
   1   0  -9      36     196                                                         439    6.49    0.75  1.0000
  -1   1  -9      14     186                                                         396    7.04    0.71  1.0000
   0  -1   9      25     205                                                         115    6.57   -1.57  1.0000
   1  -1   9       1     195                                                         239    7.04   -0.71  1.0000
   0  -1  -9      11     203                                                         334    6.51    1.16  1.0000
   1  -1  -9      17     202                                                         363    6.46    1.02  1.0000
  -1   1   9       5     201                                                         287    6.46   -1.02  1.0000
   0   1   9      37     195                                                          84    6.51   -1.16  1.0000
  -1   0  -9       0     189                                                         226    6.42    0.67  1.0000
   0   1  -9      26     190                                                         411    6.57    1.57  1.0000
  -1   0  -9       1     121                                                         240    6.42    0.67  1.0000
  -1   1  -9      49     143                                                         541    7.04    0.71  1.0000
   1  -1  -9       1     130                                                         234    6.46    1.02  1.0000
   0  -1  -9       2     128                                                         248    6.51    1.16  1.0000
   0   1  -9      39     142                                                         463    6.57    1.57  1.0000
   1   0  -9      16     140                                                         357    6.49    0.75  1.0000
   1   0 -10     310     140                                                         212    1.42    0.68  1.0000
  -1   0 -10     370     141                                                         353    2.29    3.15  1.0000
   1  -1 -10     238     143                                                         222    1.45    2.85  1.0000
   0  -1 -10     171     131                                                         130    0.79    0.69  1.0000
  -1   1 -10     364     148                                                         259    1.30    0.17  1.0000
   0   1 -10     383     160                                                         336    1.94    2.62  1.0000
   0   1 -11    1200     225                                                        2644   -7.29    0.94  1.0000
   1   0 -11    1288     214                                                        2758   -7.22    1.08  1.0000
   1  -1 -11    1340     208                                                        2697   -6.66    0.94  1.0000
  -1   0 -11     793     199                                                        2063   -7.50    1.08  1.0000
  -1   1 -11    1132     215                                                        2455   -6.91    0.81  1.0000
   0  -1 -11    1224     207                                                        2594   -6.93    0.81  1.0000
   0  -1 -12       9     173                                                         375    9.69    0.17  1.0000
   1  -1 -12       3     181                                                         501   10.25    1.19  1.0000
  -1   0 -12       1     177                                                         478    9.81    0.89  1.0000
   1   0 -12      42     188                                                         254    9.55    1.73  1.0000
  -1   1 -12      47     190                                                         253    9.84    0.86  1.0000
   0   1 -12      21     191                                                         324    9.72    1.02  1.0000
   0  -1 -13     719     200                                                         409   -3.30    1.78  1.0000
   1  -1 -13     783     200                                                         446   -3.29    1.47  1.0000
  -1   1 -13     790     201                                                         476   -3.51    2.34  1.0000
   0   1 -13     556     202                                                         293   -3.17    1.74  1.0000
  -1   0 -13     789     195                                                         461   -2.88   -0.10  1.0000
   1   0 -13    1083     203                                                         715   -3.04    1.54  1.0000
   0   1 -14     207     222                                                         -83   -6.22    0.58  1.0000
  -1   0 -14     217     216                                                         -53   -6.36    0.77  1.0000
   1  -1 -14     216     210                                                        -116   -6.38    0.44  1.0000
   0  -1 -14      64     199                                                          41   -6.26    0.42  1.0000
  -1   1 -14       3     222                                                         179   -6.51    0.48  1.0000
   1   0 -14     216     220                                                         -82   -6.28    1.21  1.0000
   1  -1 -15      14     227                                                        -179    1.50    0.61  1.0000
  -1   1 -15      12     231                                                        -212    1.48    0.14  1.0000
   0   1 -15      12     240                                                        -235    1.38    0.56  1.0000
  -1   0 -15      93     218                                                          46    1.52    0.47  1.0000
   1   0 -15      29     236                                                           6    1.27    0.05  1.0000
   0  -1 -15       8     223                                                         -57    1.25    0.19  1.0000
  -1   0 -16      22     224                                                         164    7.59   -0.50  1.0000
   0   1 -16     313     239                                                        -120    7.66    0.71  1.0000
   1  -1 -16      23     230                                                         165    7.65    0.16  1.0000
   1   0 -16      38     237                                                         126    7.55    0.19  1.0000
   0  -1 -16      36     225                                                         144    7.74    0.75  1.0000
  -1   1 -16     313     232                                                        -199    7.67    0.63  1.0000
   1  -1 -17      24     240                                                         -69   -2.10   -0.45  1.0000
  -1   1 -17     439     224                                                         253   -2.21   -0.30  1.0000
   1   0 -17      17     240                                                         -70   -1.76   -0.22  1.0000
  -1   0 -17     150     221                                                          61   -1.93   -0.37  1.0000
   0  -1 -17      23     230                                                         -25   -2.02   -0.45  1.0000
   0   1 -17     265     227                                                         151   -1.74   -0.35  1.0000
  -1   0 -18      14     210                                                         -58   -1.47   -0.74  1.0000
   0   1 -18      15     225                                                        -148   -1.54    0.64  1.0000
  -1   1 -18      57     210                                                         115   -1.17   -0.80  1.0000
   1  -1 -18      17     217                                                          54   -1.40    0.12  1.0000
   1   0 -18      43     223                                                         109   -1.03   -1.40  1.0000
   0  -1 -18      11     226                                                        -228   -1.44   -0.04  1.0000
   0   1 -19      89     208                                                        -164    4.11    0.04  1.0000
   1   0 -19      86     213                                                        -191    4.02   -0.10  1.0000
   1  -1 -19      12     202                                                         160    4.02   -0.13  1.0000
  -1   0 -19      82     191                                                          -5    3.94   -0.12  1.0000
   0  -1 -19      89     189                                                        -108    4.11   -0.17  1.0000
  -1   1 -19      80     198                                                        -209    3.88   -0.16  1.0000
   1   0 -20     812     188                                                         520   -4.70   -3.10  1.0000
  -1   1 -20     558     177                                                         366   -4.73   -3.89  1.0000
  -1   0 -20     855     174                                                         524   -4.13    2.49  1.0000
   0  -1 -20     671     180                                                         518   -5.06   -4.22  1.0000
   0   1 -20     624     172                                                         292   -4.10    1.78  1.0000
   1  -1 -20     693     179                                                         369   -3.93    2.03  1.0000
  -2   1   0 2231059   15136                                                      387389  379.33   -3.71  1.0000
   2  -1  -1  239023    3257                                                       76239   93.34   -0.99  1.0000
   1  -2  -1  246622    3264                                                       83315   94.13  -11.88  1.0000
   1   1  -1  255706    3265                                                       83011   95.14    0.83  1.0000
  -1  -1  -1  246306    3257                                                       82076   94.86  -11.57  1.0000
  -1   2  -1  264007    3268                                                       90442   94.90   -6.75  1.0000
  -2   1  -1  256490    3252                                                       85045   95.88   -7.49  1.0000
   1   1  -2  352072   10599                                                      270880   32.15   -3.72  1.0000
  -1   2  -2  352670   10597                                                      268622   33.44   -4.70  1.0000
   2  -1  -2  352180   10592                                                      264808   35.32   -8.09  1.0000
  -1  -1  -2  346747   10587                                                      268037   32.52  -11.95  1.0000
  -2   1  -2  352613   10587                                                      271281   33.07  -10.33  1.0000
   1  -2  -2  366514   10595                                                      280968   34.02   -9.71  1.0000
  -2   1  -3   60374    1793                                                       43659   15.17   10.38  1.0000
   1  -2  -3   65059    1800                                                       45492   17.43    8.36  1.0000
  -1  -1  -3   64744    1792                                                       45743   16.91    8.36  1.0000
   2  -1   3   57722    1796                                                       44781   15.17  -10.38  1.0000
   2  -1  -3   63092    1801                                                       44403   16.80   13.07  1.0000
  -1   2  -3   64437    1804                                                       46338   15.97   12.29  1.0000
   1   1  -3   67825    1812                                                       47096   18.15   13.97  1.0000
   1   1   3   59227    1789                                                       43904   16.91   -8.36  1.0000
   1  -2  -4     843     316                                                        6121  -21.38   -3.77  1.0000
  -2   1  -4    1124     309                                                        6405  -20.72   -2.02  1.0000
   1   1  -4    1040     326                                                        5765  -20.21    0.08  1.0000
   1   1   4    1309     300                                                        6116  -20.84    4.22  1.0000
   2  -1  -4    1231     319                                                        6246  -20.13   -0.33  1.0000
   2  -1   4    1311     314                                                        6354  -20.72    2.02  1.0000
  -1  -1  -4    1068     307                                                        6580  -20.84   -4.22  1.0000
  -1   2  -4     739     321                                                        6032  -22.46   -2.53  1.0000
   1  -2   5     109     144                                                         384  -10.10   -1.98  1.0000
  -1  -1  -5     157     131                                                         565  -10.47   -0.59  1.0000
  -2   1  -5     183     132                                                         534  -11.44   -0.01  1.0000
   1   1   5     218     132                                                         667  -10.47    0.59  1.0000
  -1   2  -5     263     150                                                         600  -10.10    1.98  1.0000
   2  -1   5     186     145                                                         585  -11.44    0.01  1.0000
   2  -1  -5     238     149                                                         746  -11.04    0.75  1.0000
   1  -2  -5     175     140                                                         384  -10.77    0.08  1.0000
   1   1  -5     254     150                                                         526  -10.84    2.14  1.0000
   2  -1  -6   17831     377                                                        7161   21.77   -0.38  1.0000
  -1   2   6   17677     372                                                        6692   22.20    2.24  1.0000
  -1  -1  -6   18411     368                                                        7555   21.78   -0.68  1.0000
   2  -1   6   17813     373                                                        6787   22.66   -0.05  1.0000
  -2   1  -6   17894     364                                                        6829   22.66    0.05  1.0000
   1  -2  -6   17398     380                                                        6895   22.20   -2.24  1.0000
   1   1   6   17902     363                                                        7111   21.78    0.68  1.0000
   1  -2   6   18125     383                                                        6785   22.84    1.52  1.0000
   1   1  -6   18610     386                                                        7643   21.87   -0.62  1.0000
  -1   2  -6   18380     375                                                        7209   22.84   -1.52  1.0000
   1  -2  -7   18293     654                                                       15546    4.32    2.22  1.0000
  -1  -1  -7   17362     652                                                       15435    2.99    2.15  1.0000
  -1   2   7   18203     725                                                       15887    4.32   -2.22  1.0000
   1   1  -7   18573     730                                                       16295    3.66    0.91  1.0000
  -1  -1  -7   17357     721                                                       15430    2.99    2.15  1.0000
   1  -2  -7   17966     724                                                       15245    4.32    2.22  1.0000
   1   1   7   17224     719                                                       15706    2.99   -2.15  1.0000
  -1   2  -7   17893     721                                                       15958    3.04    1.55  1.0000
   2  -1   7   17282     725                                                       15794    2.82   -1.56  1.0000
   1  -2   7   18320     741                                                       16660    3.04   -1.55  1.0000
  -2   1  -7   17957     715                                                       16141    2.82    1.56  1.0000
   2  -1  -7   19240     733                                                       16279    4.73    1.08  1.0000
  -1  -1  -7   18666     669                                                       16666    2.99    2.15  1.0000
   1  -2  -7   19308     665                                                       16483    4.32    2.22  1.0000
   2  -1  -7   19893     669                                                       16880    4.73    1.08  1.0000
  -1   2  -7   17127     661                                                       15235    3.04    1.55  1.0000
  -2   1  -7   17130     655                                                       15358    2.82    1.56  1.0000
   1  -2  -8   10408     498                                                       11434   -2.01   -0.80  1.0000
   1   1   8   10468     575                                                       11069   -1.44    0.76  1.0000
   1  -2  -8   10927     595                                                       11978   -2.01   -0.80  1.0000
   1   1  -8   10370     579                                                       11466   -2.10   -1.07  1.0000
  -1   2   8   10202     582                                                       11060   -2.01    0.80  1.0000
  -2   1  -8   10738     568                                                       11593   -1.45   -1.57  1.0000
  -1  -1   8   10462     599                                                       11348   -2.10    1.07  1.0000
  -1   2  -8   10514     576                                                       11335   -1.50   -1.10  1.0000
   2  -1  -8   11063     597                                                       12347   -2.24   -1.79  1.0000
   1  -2   8   10741     593                                                       11348   -1.50    1.10  1.0000
   2  -1   8   11680     591                                                       12242   -1.45    1.57  1.0000
  -1  -1  -8   11419     582                                                       12204   -1.44   -0.76  1.0000
   1  -2  -8   11293     517                                                       12361   -2.01   -0.80  1.0000
  -1  -1  -8   10785     497                                                       11548   -1.44   -0.76  1.0000
  -2   1  -8   10417     497                                                       11259   -1.45   -1.57  1.0000
  -1   2  -8   10599     507                                                       11423   -1.50   -1.10  1.0000
   2  -1  -8   10250     499                                                       11487   -2.24   -1.79  1.0000
   1   1  -8   11144     508                                                       12279   -2.10   -1.07  1.0000
   1   1   9   17636     725                                                       14838    5.08   -0.82  1.0000
  -1   2  -9   17697     719                                                       14640    5.11    1.13  1.0000
   2  -1  -9   19217     737                                                       15287    6.28    1.89  1.0000
   2  -1   9   16289     720                                                       13562    5.33   -1.49  1.0000
  -1  -1  -9   17954     727                                                       14926    5.08    0.82  1.0000
  -2   1  -9   17527     712                                                       14332    5.33    1.49  1.0000
  -2   1   9   17632     734                                                       14342    6.28   -1.89  1.0000
   1   1  -9   17938     728                                                       14721    5.36    1.13  1.0000
  -1   2   9   18408     733                                                       15002    6.12   -1.02  1.0000
  -1  -1   9   16946     739                                                       14095    5.36   -1.13  1.0000
   1  -2   9   17713     744                                                       14931    5.11   -1.13  1.0000
   1  -2  -9   18739     740                                                       15040    6.12    1.02  1.0000
   1  -2  -9   19384     656                                                       15619    6.12    1.02  1.0000
  -2   1  -9   18394     637                                                       15117    5.33    1.49  1.0000
   1   1  -9   17969     644                                                       14749    5.36    1.13  1.0000
   2  -1  -9   18870     640                                                       14978    6.28    1.89  1.0000
  -1   2  -9   19109     647                                                       15927    5.11    1.13  1.0000
   1  -2  -9   18878     639                                                       15165    6.12    1.02  1.0000
  -1  -1  -9   18318     634                                                       15258    5.08    0.82  1.0000
   2  -1 -10   46689    1798                                                       43824    3.19   -1.91  1.0000
  -1  -1 -10   47336    1793                                                       44478    3.25   -2.56  1.0000
   1  -2 -10   47119    1795                                                       44241    3.31   -2.78  1.0000
  -2   1 -10   47676    1798                                                       44847    3.17   -2.29  1.0000
  -1   2 -10   49169    1805                                                       45973    3.32   -0.92  1.0000
   1   1 -10   47932    1802                                                       44830    3.18   -0.24  1.0000
   1  -2 -11   20262     951                                                       22957   -4.01   -0.10  1.0000
   1   1 -11   21171     962                                                       23111   -3.02    1.40  1.0000
  -1   2 -11   20013     959                                                       22355   -3.60    0.58  1.0000
  -2   1 -11   19138     951                                                       21707   -3.90   -0.34  1.0000
   2  -1 -11   21285     954                                                       23819   -3.77    0.54  1.0000
  -1  -1 -11   19901     947                                                       22174   -3.45    0.06  1.0000
  -2   1 -12   27724     949                                                       22097    7.72    0.87  1.0000
  -1   2 -12   27354     955                                                       21705    7.94   -0.29  1.0000
   1   1 -12   27636     958                                                       22546    7.24   -1.49  1.0000
   2  -1 -12   27822     948                                                       22366    7.56   -0.05  1.0000
   1  -2 -12   28057     945                                                       22422    7.61    1.54  1.0000
  -1  -1 -12   28293     947                                                       22884    7.28    1.24  1.0000
   2  -1 -13   13408     716                                                       15940   -4.65    0.74  1.0000
  -1   2 -13   12707     721                                                       15215   -4.67    0.22  1.0000
  -2   1 -13   13386     720                                                       15887   -4.52   -0.11  1.0000
  -1  -1 -13   13374     712                                                       16297   -5.23   -0.30  1.0000
   1   1 -13   13758     731                                                       16522   -5.00    0.84  1.0000
   1  -2 -13   13087     712                                                       15650   -4.63   -0.46  1.0000
   2  -1 -14    6630     413                                                        7602   -2.63    0.66  1.0000
  -1   2 -14    6064     413                                                        7052   -2.78    0.64  1.0000
  -1  -1 -14    5694     396                                                        6537   -2.35   -0.16  1.0000
   1  -2 -14    5652     390                                                        6697   -2.96    0.19  1.0000
   1   1 -14    5909     416                                                        6668   -2.20    0.68  1.0000
  -2   1 -14    5926     403                                                        6891   -2.67    0.12  1.0000
  -1   2 -15    2834     290                                                        2497    1.44    0.06  1.0000
   1   1 -15    3475     307                                                        3045    1.66    0.04  1.0000
  -2   1 -15    2721     280                                                        2482    1.27   -1.03  1.0000
   2  -1 -15    3109     299                                                        2711    1.77   -0.61  1.0000
  -1  -1 -15    3342     279                                                        3045    1.32   -0.74  1.0000
   1  -2 -15    3556     281                                                        3108    1.73   -0.06  1.0000
  -1   2 -16    2486     272                                                        1837    2.99    0.58  1.0000
  -1  -1 -16    2245     254                                                        1684    2.69    0.64  1.0000
   1  -2 -16    3278     275                                                        2574    2.75    0.68  1.0000
   2  -1 -16    2595     276                                                        1940    2.87    0.94  1.0000
  -2   1 -16    2405     267                                                        1786    2.90    0.52  1.0000
   1   1 -16    2607     288                                                        1984    2.75    0.69  1.0000
   1   1 -17    1106     265                                                        1233   -0.71   -0.46  1.0000
   2  -1 -17    1264     262                                                        1342   -0.32   -0.62  1.0000
  -2   1 -17    1050     235                                                        1189   -0.60   -1.19  1.0000
   1  -2 -17     860     245                                                         911   -0.45    0.29  1.0000
  -1  -1 -17     910     244                                                        1041   -0.72   -0.82  1.0000
  -1   2 -17    1086     250                                                        1183   -0.63   -0.04  1.0000
  -1   2 -18    1958     255                                                        1839    0.47    0.91  1.0000
   2  -1 -18    1968     260                                                        1846    0.65   -0.18  1.0000
   1   1 -18    2326     283                                                        2236    0.29    0.85  1.0000
  -1  -1 -18    1689     243                                                        1639    0.40   -0.67  1.0000
   1  -2 -18    1873     251                                                        1812    0.32   -0.04  1.0000
  -2   1 -18    1721     238                                                        1680    0.33   -0.59  1.0000
   1   1 -19     975     219                                                         755    1.55    0.57  1.0000
   1  -2 -19     678     199                                                         539    1.30   -0.12  1.0000
   2  -1 -19     708     208                                                         564    1.27    0.04  1.0000
  -1  -1 -19     693     197                                                         577    1.17   -0.50  1.0000
  -1   2 -19     669     209                                                         541    1.03    0.62  1.0000
  -2   1 -19     496     195                                                         384    1.36   -0.58  1.0000
   1   1 -20    1685     233                                                        2499   -3.92    0.15  1.0000
   2  -1 -20    1723     235                                                        2560   -3.94   -0.27  1.0000
  -1  -1 -20    1498     218                                                        2284   -3.94   -0.36  1.0000
   1  -2 -20    1455     222                                                        2167   -3.66   -0.19  1.0000
  -2   0   0   69337     586                                                       14772   62.51    8.70  1.0000
  -2   2  -1  177280    2644                                                       69107  -68.80   -0.39  1.0000
   0  -2  -1  167372    2648                                                       65845  -66.34   -1.23  1.0000
   2  -2  -1  170954    2645                                                       66529  -67.67   -2.63  1.0000
   0   2  -1  162836    2651                                                       62439  -66.84   -1.51  1.0000
  -2   0   1  176000    2647                                                       70924  -66.67    3.52  1.0000
   0  -2  -2  216680    3144                                                       81314   78.58    5.01  1.0000
   0   2  -2  219993    3152                                                       83283   78.51    2.19  1.0000
  -2   2  -2  216353    3142                                                       80999   78.56    2.75  1.0000
   2   0  -2  204547    3146                                                       74485   78.17   -4.28  1.0000
  -2   0  -2  211558    3131                                                       78597   78.23   -3.39  1.0000
   2  -2  -2  216236    3146                                                       81172   78.37    2.59  1.0000
   2  -2  -3     863     145                                                        2101   19.50  -16.03  1.0000
  -2   2  -3    1093     143                                                        1699   25.07  -15.33  1.0000
   0  -2  -3     963     134                                                        1642   23.66  -14.23  1.0000
   2   0   3     881     128                                                        1900   23.55   15.41  1.0000
   2   0  -3     918     152                                                        1772   20.34  -16.00  1.0000
   2  -2   3     950     146                                                        1893   25.07   15.33  1.0000
  -2   0  -3     970     126                                                        1796   23.55  -15.41  1.0000
   0   2  -3    1238     155                                                        1629   26.11  -15.67  1.0000
   0   2  -4    2989     788                                                       18811  -82.38    6.69  1.0000
   0  -2  -4    3470     775                                                       17864  -83.38   -3.82  1.0000
   2   0   4    3738     765                                                       18016  -84.19    6.35  1.0000
   2  -2   4    3581     784                                                       18978  -85.93    1.21  1.0000
   0   2   4    3923     762                                                       16816  -83.38    3.82  1.0000
  -2   0  -4    3688     762                                                       18219  -84.19   -6.35  1.0000
   2  -2  -4    3654     781                                                       19505  -86.87   -2.73  1.0000
  -2   2  -4    3786     774                                                       18531  -85.93   -1.21  1.0000
   2   0  -4    3276     785                                                       19230  -85.18   -0.99  1.0000
   0   2   5    4416     320                                                        5699    3.93    0.05  1.0000
   0  -2  -5    5276     329                                                        6671    3.93   -0.05  1.0000
   2   0  -5    4782     340                                                        6392    4.70   -1.64  1.0000
   2  -2   5    4775     330                                                        5878    3.30    1.09  1.0000
  -2   2  -5    5219     319                                                        6372    3.30   -1.09  1.0000
   2  -2  -5    4697     324                                                        6013    3.92   -1.40  1.0000
   0   2  -5    5100     337                                                        6478    3.95   -1.57  1.0000
  -2   0  -5    4728     310                                                        5845    3.35   -1.80  1.0000
   2   0   5    5057     317                                                        6208    3.35    1.80  1.0000
   2   0  -6     125     179                                                        1387   11.33   -0.56  1.0000
   2   0   6      92     169                                                        1297   11.57    1.34  1.0000
   0   2   6       8     166                                                         862   11.53    0.12  1.0000
   0  -2  -6      86     184                                                        1281   11.53   -0.12  1.0000
   0   2  -6      12     183                                                         934   11.83    0.24  1.0000
  -2   0  -6     126     176                                                        1427   11.57   -1.34  1.0000
   2  -2  -6      59     168                                                        1177   11.59   -0.59  1.0000
  -2   2  -6      40     152                                                        1158   12.06    0.13  1.0000
   2  -2   6      34     183                                                        1126   12.06   -0.13  1.0000
  -2   0  -7      54      97                                                         100   -7.13    2.17  1.0000
   0   2  -7      19     119                                                         195   -7.55    1.95  1.0000
  -2   2  -7      40     107                                                         121   -7.23    1.77  1.0000
   0  -2  -7      45      93                                                         133   -7.57    2.06  1.0000
   0   2   7      13     149                                                         215   -7.57   -2.06  1.0000
  -2   2  -7      34     150                                                         132   -7.23    1.77  1.0000
   2   0  -7     103     165                                                         102   -8.40    2.46  1.0000
   0  -2  -7      47     163                                                         130   -7.57    2.06  1.0000
   0  -2   7     202     176                                                          14   -7.55   -1.95  1.0000
   2   0   7     293     151                                                         -39   -7.13   -2.17  1.0000
   2  -2  -7     131     162                                                          78   -8.50    2.21  1.0000
   2  -2   7       2     168                                                         264   -7.23   -1.77  1.0000
   0   2  -7     322     167                                                         -25   -7.55    1.95  1.0000
  -2   0  -7      64     149                                                          87   -7.13    2.17  1.0000
   0  -2  -7       7     109                                                         264   -7.57    2.06  1.0000
   2  -2  -8    3946     191                                                        3023    3.44   -1.73  1.0000
   0  -2  -8    4080     189                                                        3100    3.60   -1.86  1.0000
   0   2  -8    4984     281                                                        3739    4.14   -1.41  1.0000
   2   0  -8    4560     286                                                        3454    3.81   -0.45  1.0000
  -2   0  -8    4176     263                                                        3111    3.86   -0.82  1.0000
   0   2   8    3926     262                                                        2958    3.60    1.86  1.0000
   2  -2  -8    4589     292                                                        3590    3.44   -1.73  1.0000
  -2   2  -8    4089     256                                                        3110    3.58   -1.49  1.0000
  -2   2   8    3825     275                                                        2910    3.44    1.73  1.0000
   2   0   8    4184     262                                                        3115    3.86    0.82  1.0000
   2  -2   8    4086     284                                                        3102    3.58    1.49  1.0000
   0  -2   8    4400     297                                                        3229    4.14    1.41  1.0000
   0  -2  -8    4110     285                                                        3126    3.60   -1.86  1.0000
   0  -2  -8    4692     215                                                        3637    3.60   -1.86  1.0000
   0   2  -8    4640     211                                                        3442    4.14   -1.41  1.0000
  -2   0  -8    4191     185                                                        3124    3.86   -0.82  1.0000
   2   0  -8    3975     192                                                        2948    3.81   -0.45  1.0000
  -2   2  -8    4368     202                                                        3355    3.58   -1.49  1.0000
  -2   0   9    1374     237                                                        1210    1.16   -1.79  1.0000
   2  -2  -9    1502     235                                                        1260    1.43    0.78  1.0000
  -2   2  -9    1629     210                                                        1403    1.28    0.83  1.0000
   0   2  -9    1548     219                                                        1298    1.53    1.61  1.0000
   0  -2   9    1645     242                                                        1398    1.53   -1.61  1.0000
  -2   2   9    1433     236                                                        1202    1.43   -0.78  1.0000
   2   0   9    1576     221                                                        1318    1.57   -1.21  1.0000
   0   2   9    1582     235                                                        1376    1.22   -0.89  1.0000
  -2   0  -9    1460     212                                                        1204    1.57    1.21  1.0000
   2   0  -9    1416     230                                                        1239    1.16    1.79  1.0000
   0  -2  -9    1466     237                                                        1262    1.22    0.89  1.0000
   2  -2   9    1831     239                                                        1597    1.28   -0.83  1.0000
   0  -2  -9    1367     145                                                        1170    1.22    0.89  1.0000
   2  -2  -9    1585     145                                                        1336    1.43    0.78  1.0000
  -2   0  -9    1673     145                                                        1399    1.57    1.21  1.0000
  -2   2  -9    1869     164                                                        1627    1.28    0.83  1.0000
   2   0  -9    1610     159                                                        1422    1.16    1.79  1.0000
   0   2  -9    1599     174                                                        1345    1.53    1.61  1.0000
   0  -2 -10    1009     169                                                        1622   -3.64    1.67  1.0000
   2  -2 -10     896     174                                                        1477   -3.66    1.44  1.0000
   2   0 -10     760     165                                                        1321   -3.69    2.40  1.0000
  -2   0 -10     936     160                                                        1607   -4.11    1.03  1.0000
  -2   2 -10    1000     182                                                        1708   -4.12    2.02  1.0000
   0   2 -10     855     187                                                        1511   -4.19    0.46  1.0000
   0  -2 -11    2625     178                                                        1638   -4.69   -0.52  1.0000
  -2   0 -11    2682     179                                                        1776   -4.21   -0.54  1.0000
   2  -2 -11    2658     186                                                        1524   -5.46   -0.55  1.0000
   2   0 -11    2795     192                                                        1686   -5.21   -1.40  1.0000
  -2   2 -11    2493     194                                                        1644   -4.09   -0.50  1.0000
   0   2 -11    2480     207                                                        1576   -4.43   -1.09  1.0000
   2  -2 -12    1640     185                                                         882    5.08    1.65  1.0000
  -2   0 -12    1547     170                                                         803    4.82    0.68  1.0000
   0  -2 -12    1712     174                                                         932    4.92    1.25  1.0000
   2   0 -12    1120     200                                                         670    5.93    4.25  1.0000
  -2   2 -12    1299     196                                                         579    5.46    1.36  1.0000
   0   2 -12    1377     200                                                         802    5.90    3.56  1.0000
   2  -2 -13     140     198                                                         286   -2.20   -0.43  1.0000
   0  -2 -13     210     185                                                         397   -2.34   -0.57  1.0000
   2   0 -13     104     197                                                         249   -2.43   -0.04  1.0000
  -2   2 -13      19     205                                                         -25   -1.82   -0.54  1.0000
  -2   0 -13     246     189                                                         428   -2.17    0.59  1.0000
   0   2 -13      49     211                                                         144   -2.17   -0.54  1.0000
   0  -2 -14     133     198                                                          54   -8.16    0.79  1.0000
   2   0 -14      59     219                                                         128   -8.15    0.87  1.0000
  -2   0 -14     149     205                                                          47   -8.26    0.61  1.0000
   2  -2 -14      61     205                                                         124   -8.07    1.11  1.0000
   0   2 -14     376     218                                                        -126   -8.39    0.92  1.0000
  -2   2 -14     358     206                                                         -16   -8.22    0.53  1.0000
   2   0 -15      18     225                                                         115    2.80    0.89  1.0000
  -2   2 -15      52     229                                                        -173    3.12    0.14  1.0000
   0  -2 -15      12     207                                                          11    2.83   -0.66  1.0000
   0   2 -15      45     248                                                        -124    2.89    0.31  1.0000
  -2   0 -15      49     216                                                        -135    3.05   -0.05  1.0000
   2  -2 -15     172     222                                                         365    2.61    0.10  1.0000
   0   2 -16       0     242                                                          70    3.78    0.20  1.0000
  -2   0 -16      79     215                                                         -24    3.88   -0.03  1.0000
   2  -2 -16      82     240                                                        -393    3.94    0.01  1.0000
   0  -2 -16      76     227                                                        -257    3.78    0.31  1.0000
   2   0 -16      80     251                                                        -276    3.87   -0.50  1.0000
  -2   2 -16      41     220                                                           6    3.84    0.09  1.0000
   0   2 -17       6     240                                                          52   -2.05   -0.02  1.0000
  -2   2 -17      28     228                                                          -6   -2.27   -0.30  1.0000
   2  -2 -17      21     240                                                        -302   -1.99   -0.02  1.0000
  -2   0 -17      27     230                                                        -102   -2.24    0.08  1.0000
   2   0 -17      23     256                                                        -366   -2.08    0.15  1.0000
   0  -2 -17      23     228                                                        -130   -2.06   -0.31  1.0000
   0   2 -18     200     226                                                         225   -0.34   -0.53  1.0000
  -2   2 -18     236     222                                                         288   -0.70    0.35  1.0000
   2  -2 -18     150     227                                                         179   -0.48   -0.58  1.0000
  -2   0 -18     375     208                                                         422   -0.50   -0.22  1.0000
   2   0 -18     341     227                                                         394   -0.59    0.58  1.0000
   0  -2 -18     391     215                                                         427   -0.39   -0.10  1.0000
   0  -2 -19     104     191                                                         161    1.08   -0.00  1.0000
  -2   2 -19      79     191                                                         146    1.37   -0.38  1.0000
  -2   0 -19      68     184                                                         120    1.19    0.11  1.0000
   0   2 -19      40     196                                                          91    1.37   -0.60  1.0000
   2   0 -19      31     203                                                          68    1.14   -0.37  1.0000
   2  -2 -19      26     196                                                          60    1.14    0.17  1.0000
   2  -2 -20     370     187                                                         718   -3.21   -1.53  1.0000
  -2   0 -20     333     167                                                         653   -3.04   -2.22  1.0000
   0  -2 -20     187     175                                                         409   -2.85    1.01  1.0000
   2   0 -20     204     186                                                         446   -2.97    0.79  1.0000
  -3   2   0   55622      95                                                        1883   83.87    5.95  1.0000
  -3   1   0   53618      89                                                        2027   81.35   -7.13  1.0000
   3  -1   0   52470      87                                                        1802   81.35    7.13  1.0000
  -3   2   1  132626     770                                                       20307   42.59 -106.00  1.0000
   2  -3  -1  132017     783                                                       19646   42.90 -107.91  1.0000
  -3   1   1  126797     767                                                       17422   42.44  117.42  1.0000
  -2  -1   1  129929     778                                                       19626   41.48 -106.86  1.0000
   1   2  -2  291998    3255                                                       82453  -67.94   87.71  1.0000
  -2   3  -2  284728    3251                                                       77916  -71.36   86.52  1.0000
  -1  -2  -2  285935    3244                                                       80786  -67.41   86.65  1.0000
  -2  -1  -2  294303    3236                                                       86392  -64.03  -87.55  1.0000
  -3   2  -2  294581    3239                                                       86486  -66.28  -86.33  1.0000
  -3   1  -2  288402    3230                                                       81467  -68.39   86.67  1.0000
  -1   3  -2  292413    3257                                                       86822  -63.32  -86.72  1.0000
   1  -3  -2  299452    3254                                                       87677  -65.92  -87.76  1.0000
  -3   2   2  289768    3245                                                       79508  -69.74   88.29  1.0000
   3  -2   2  285755    3239                                                       81757  -66.28   86.33  1.0000
   2  -3  -2  275675    3250                                                       72822  -71.39   86.83  1.0000
   2   1   2  289129    3233                                                       83622  -64.03   87.55  1.0000
  -2  -1   2  284619    3255                                                       80958  -62.93   88.41  1.0000
  -3   1   2  305940    3250                                                       87465  -70.64  -88.32  1.0000
   1   2   2  280507    3239                                                       77868  -67.41  -86.65  1.0000
  -3   1   3    4699     166                                                        1874   27.37  -12.60  1.0000
   2   1   3    6355     121                                                        1414   30.84   21.85  1.0000
  -3   2  -3    6479     143                                                        2102   30.48  -21.89  1.0000
  -2   3  -3    4993     148                                                        1474   29.67   14.37  1.0000
  -2  -1  -3    6504     134                                                        2175   30.84  -21.85  1.0000
   1   2  -3    4661     159                                                        1340   28.02   13.47  1.0000
  -1   3  -3    6360     167                                                        2309   30.17  -20.81  1.0000
   2  -3  -3    4813     149                                                        1514   27.87   14.06  1.0000
   3  -2  -3    6137     158                                                        1957   28.14  -20.47  1.0000
   3  -2   3    6326     134                                                        1380   30.48   21.89  1.0000
   1   2   3    4930     137                                                        2245   28.93  -12.61  1.0000
  -1  -2  -3    4660     137                                                        1541   28.93   12.61  1.0000
   3  -1   3    5273     137                                                        2215   29.39  -14.62  1.0000
  -3   1  -3    5053     127                                                        1627   29.39   14.62  1.0000
   2   1  -3    6246     170                                                        1690   30.37  -21.12  1.0000
   1  -3  -3    6351     156                                                        2158   28.40  -21.21  1.0000
   1   2  -4   26041     573                                                       11680  -44.95  -17.09  1.0000
   3  -1   4   27076     559                                                       13663  -47.22   17.66  1.0000
   2   1   4   22306     547                                                       11389  -51.26  -20.23  1.0000
  -1  -2  -4   25474     555                                                       11809  -47.61  -17.29  1.0000
  -2   3  -4   30855     566                                                       11794  -40.51  -10.93  1.0000
   2  -3   4   33731     589                                                       14003  -40.51   10.93  1.0000
  -3   1  -4   25691     548                                                       12153  -47.22  -17.66  1.0000
   2   1  -4   23042     583                                                       14341  -53.05   21.72  1.0000
   3  -1  -4   23131     565                                                       11518  -48.08  -20.66  1.0000
   2  -3  -4   24827     569                                                       11867  -46.69  -18.79  1.0000
  -2  -1  -4   24712     556                                                       14531  -51.26   20.23  1.0000
   3  -2  -4   21983     575                                                       14149  -53.66   23.35  1.0000
   1   2   4   27944     557                                                       14403  -47.61   17.29  1.0000
  -3   2  -4   23686     561                                                       13772  -49.89   22.06  1.0000
  -1   3  -4   22918     579                                                       13330  -52.81   20.61  1.0000
   3  -2   4   21866     560                                                       11346  -49.89  -22.06  1.0000
   1  -3  -4   21692     568                                                       13726  -53.90   23.16  1.0000
   3  -1  -5    3731     413                                                        8888   -9.57   12.53  1.0000
   2   1   5    3096     389                                                        8053   -7.34   16.39  1.0000
  -1  -2  -5    4071     404                                                        9098   -8.69   12.54  1.0000
   3  -2  -5    3457     410                                                        8307   -6.20  -16.46  1.0000
  -1   3  -5    4033     420                                                        8276   -4.61  -14.88  1.0000
   3  -1   5    3510     393                                                        7978   -8.28  -12.06  1.0000
   3  -2   5    3730     409                                                        8744   -5.72   16.99  1.0000
  -2   3  -5    3301     409                                                        8381   -8.99   14.14  1.0000
   1  -3  -5    3323     410                                                        8007   -6.51  -15.78  1.0000
   2  -3   5    3286     423                                                        8358   -8.99  -14.14  1.0000
  -2  -1  -5    3297     392                                                        8394   -7.34  -16.39  1.0000
  -3   2  -5    3570     396                                                        8484   -5.72  -16.99  1.0000
   2  -3  -5    3629     415                                                        8809   -8.86   13.90  1.0000
   1   2  -5    3152     419                                                        8099   -9.19   13.69  1.0000
   1   2   5    3256     386                                                        7831   -8.69  -12.54  1.0000
  -3   1  -5    3169     383                                                        7448   -8.28   12.06  1.0000
   2   1  -5    3534     414                                                        8251   -6.51  -15.40  1.0000
   1  -3   6   38045    1843                                                       46348    3.90  -10.32  1.0000
  -1   3  -6   37131    1827                                                       45318    3.90   10.32  1.0000
   3  -2   6   37539    1822                                                       45848    4.25  -10.48  1.0000
   2   1   6   35447    1807                                                       43625    5.07  -10.79  1.0000
  -1  -2  -6   36360    1815                                                       44164    3.35   -9.84  1.0000
  -3   1  -6   37481    1806                                                       45603    3.98  -10.22  1.0000
   1  -3  -6   35437    1823                                                       43465    4.17   10.42  1.0000
   3  -2  -6   36071    1825                                                       44159    4.00   10.37  1.0000
   3  -1   6   35687    1812                                                       43598    3.98   10.22  1.0000
   2  -3  -6   38377    1829                                                       46217    4.19   -9.88  1.0000
   3  -1  -6   36831    1823                                                       44462    4.55   -9.91  1.0000
  -1   3   6   36810    1816                                                       45008    4.17  -10.42  1.0000
   1   2  -6   38366    1830                                                       45728    4.08   -9.35  1.0000
   2   1  -6   34154    1825                                                       42763    4.09   11.19  1.0000
  -2  -1  -6   36038    1810                                                       44263    5.07   10.79  1.0000
  -2   3  -6   38699    1822                                                       46482    4.68   -9.91  1.0000
  -3   2  -6   35016    1806                                                       43028    4.25   10.48  1.0000
   2  -3   6   35629    1830                                                       43082    4.68    9.91  1.0000
   1   2   6   34906    1805                                                       42540    3.35    9.84  1.0000
   3  -2  -7    8848     518                                                       11354  -13.42   -0.87  1.0000
   1  -3  -7    9695     516                                                       11871  -13.77   -2.33  1.0000
   2  -3  -7    9949     520                                                       12774  -14.32    1.37  1.0000
  -1  -2  -7   10479     517                                                       12792  -13.49    2.18  1.0000
  -2  -1  -7    9814     516                                                       11845  -13.10   -2.22  1.0000
  -3   1  -7   10368     575                                                       12696  -13.57    2.17  1.0000
  -2   3  -7   10081     586                                                       12426  -13.86    2.25  1.0000
  -3   2  -7    9331     573                                                       11744  -12.96   -0.96  1.0000
  -1   3  -7    9956     594                                                       12263  -13.21   -1.66  1.0000
   1   2   7    9945     581                                                       12130  -13.49   -2.18  1.0000
   1   2  -7   11321     608                                                       13720  -14.62    3.26  1.0000
   3  -2   7   10233     598                                                       12834  -12.96    0.96  1.0000
  -3   1   7   10126     602                                                       12658  -14.85   -2.50  1.0000
   2  -3  -7    9956     604                                                       12783  -14.32    1.37  1.0000
   3  -2  -7    9535     601                                                       12162  -13.42   -0.87  1.0000
  -2  -1   7   10497     613                                                       12931  -12.75    1.30  1.0000
   2  -3   7    9375     603                                                       11557  -13.86   -2.25  1.0000
  -2   3   7    8217     581                                                       10666  -14.32   -1.37  1.0000
   2   1   7   10467     584                                                       12637  -13.10    2.22  1.0000
   1  -3   7   10430     614                                                       12855  -13.21    1.66  1.0000
   1  -3  -7    9725     597                                                       11905  -13.77   -2.33  1.0000
   2   1  -7    9702     598                                                       11975  -12.75   -1.30  1.0000
  -3   2   7    9314     594                                                       11946  -13.42    0.87  1.0000
   3  -1   7    9894     585                                                       12102  -13.57   -2.17  1.0000
  -1  -2  -7   10554     590                                                       12878  -13.49    2.18  1.0000
  -1   3   7   10071     587                                                       12355  -13.77    2.33  1.0000
   3  -1  -7   10249     602                                                       12858  -14.85    2.50  1.0000
  -2  -1  -7   10893     588                                                       13074  -13.10   -2.22  1.0000
  -1  -2  -7   10930     536                                                       13309  -13.49    2.18  1.0000
   3  -2  -7    9990     533                                                       12695  -13.42   -0.87  1.0000
  -2  -1  -7   10565     534                                                       12701  -13.10   -2.22  1.0000
   3  -1  -7   10565     532                                                       13229  -14.85    2.50  1.0000
   1  -3  -7    9608     532                                                       11770  -13.77   -2.33  1.0000
   1   2  -7   10505     529                                                       12779  -14.62    3.26  1.0000
  -2   3  -7   10051     532                                                       12391  -13.86    2.25  1.0000
  -3   2  -7    9256     521                                                       11657  -12.96   -0.96  1.0000
   2   1  -7    9898     523                                                       12201  -12.75   -1.30  1.0000
  -1   3  -7    9840     530                                                       12130  -13.21   -1.66  1.0000
   3  -1  -8     445     116                                                         421    5.09   13.73  1.0000
   3  -2  -8     598     108                                                         362    3.94  -16.60  1.0000
   2  -3  -8     411     103                                                         483    4.52   13.19  1.0000
   1  -3  -8     790     113                                                         251    4.34  -17.38  1.0000
  -3   2  -8     632     114                                                         290    2.69  -16.59  1.0000
  -1  -2  -8     427     106                                                         525    5.05   14.08  1.0000
  -2  -1  -8     689     111                                                         298    3.99  -17.00  1.0000
  -3   1  -8     441     112                                                         487    5.53   14.04  1.0000
   2   1  -8     657     133                                                         348    4.75  -16.95  1.0000
   3  -2  -8     561     199                                                         411    3.94  -16.60  1.0000
   3  -1   8     816     182                                                          62    5.53  -14.04  1.0000
  -2  -1  -8     608     191                                                         387    3.99  -17.00  1.0000
  -1  -2  -8     455     184                                                         427    5.05   14.08  1.0000
  -1   3   8     447     199                                                         782    4.34   17.38  1.0000
   1   2  -8     399     200                                                         733    3.52   13.93  1.0000
   1  -3   8     537     208                                                         538    3.79   17.38  1.0000
   3  -1  -8     402     210                                                         733    5.09   13.73  1.0000
  -2   3   8     467     184                                                         268    4.52  -13.19  1.0000
  -1   3  -8     644     185                                                         374    3.79  -17.38  1.0000
  -2   3  -8     394     183                                                         635    2.66   14.13  1.0000
   1   2   8     396     189                                                         629    5.05  -14.08  1.0000
   2  -3  -8     404     198                                                         561    4.52   13.19  1.0000
  -3   1  -8     464     171                                                         418    5.53   14.04  1.0000
   1  -3  -8     574     200                                                         484    4.34  -17.38  1.0000
   3  -2   8     614     195                                                         316    2.69   16.59  1.0000
   2   1   8     613     175                                                         391    3.99   17.00  1.0000
   2   1  -8     964     189                                                         126    4.75  -16.95  1.0000
   2  -3   8     403     217                                                         467    2.66  -14.13  1.0000
  -3   2  -8     723     177                                                         210    2.69  -16.59  1.0000
   3  -2  -8     468     156                                                         584    3.94  -16.60  1.0000
   1  -3  -8     832     140                                                         221    4.34  -17.38  1.0000
  -1  -2  -8     444     145                                                         462    5.05   14.08  1.0000
   1   2  -8     411     145                                                         519    3.52   13.93  1.0000
  -1   3  -8     891     135                                                         173    3.79  -17.38  1.0000
  -2   3  -8     408     133                                                         506    2.66   14.13  1.0000
   1  -3  -9   10643     746                                                       18734   11.65    9.99  1.0000
   2  -3  -9    9232     744                                                       17622   12.00  -11.28  1.0000
  -1  -2  -9    9977     743                                                       18571   12.51  -10.77  1.0000
  -2   3  -9    8291     815                                                       16203   12.51  -10.71  1.0000
   3  -2   9   10337     843                                                       18209   11.40   -9.89  1.0000
  -3   1  -9    8504     816                                                       16536   12.54  -10.76  1.0000
  -3   2  -9    9818     817                                                       17490   11.40    9.89  1.0000
  -2   3   9    9362     845                                                       17778   12.00   11.28  1.0000
   1   2   9    8924     829                                                       17089   12.51   10.77  1.0000
   1  -3  -9    9559     849                                                       17281   11.65    9.99  1.0000
   2  -3   9    8981     851                                                       17138   12.51   10.71  1.0000
   2   1   9    8977     825                                                       16692   12.28   -9.91  1.0000
  -1   3  -9    9641     831                                                       17679   11.41   10.73  1.0000
  -1  -2  -9    9048     840                                                       17290   12.51  -10.77  1.0000
   1   2  -9    8526     830                                                       16391   13.22   -9.91  1.0000
   1  -3   9    9747     861                                                       17846   11.41  -10.73  1.0000
  -1   3   9    9422     833                                                       17121   11.65   -9.99  1.0000
   2  -3  -9    9710     856                                                       18282   12.00  -11.28  1.0000
  -2  -1  -9    9762     834                                                       17732   12.28    9.91  1.0000
  -1  -2   9    9378     861                                                       17537   13.22    9.91  1.0000
   3  -1   9    9402     832                                                       17756   12.54   10.76  1.0000
   1  -3  -9   10058     761                                                       17952   11.65    9.99  1.0000
   3  -2  -9   11303     764                                                       19759   11.02   10.70  1.0000
  -3   2  -9    9972     749                                                       17696   11.40    9.89  1.0000
   2   1  -9    9291     753                                                       17214   11.27   10.84  1.0000
   1   2  -9   10115     759                                                       18582   13.22   -9.91  1.0000
  -3   1  -9    9356     744                                                       17721   12.54  -10.76  1.0000
  -2   3  -9    9372     755                                                       17708   12.51  -10.71  1.0000
  -1   3  -9    9830     758                                                       17936   11.41   10.73  1.0000
  -2  -1  -9    9903     742                                                       17923   12.28    9.91  1.0000
   3  -2  -9    9540     746                                                       17397   11.02   10.70  1.0000
   3  -1  -9    9656     747                                                       18391   13.04  -10.91  1.0000
   3  -1  10    3864     318                                                        3572   -6.58   -1.36  1.0000
  -3   1 -10    3836     312                                                        3543   -6.58    1.36  1.0000
   1  -3 -10    4198     257                                                        4021   -6.33   -1.72  1.0000
  -1  -2 -10    4806     231                                                        4325   -7.87    0.99  1.0000
   1  -3 -10    3516     229                                                        3334   -6.33   -1.72  1.0000
  -2  -1 -10    3462     220                                                        3157   -5.68   -1.05  1.0000
   3  -2 -10    3710     229                                                        3281   -6.29   -0.75  1.0000
  -3   1 -10    4348     235                                                        4052   -6.58    1.36  1.0000
   3  -1 -10    4364     235                                                        4070   -7.67    1.59  1.0000
   2  -3 -10    4149     233                                                        3782   -7.23    1.24  1.0000
  -2   3 -10    4477     256                                                        4005   -6.13    0.65  1.0000
   2   1 -10    4084     246                                                        3808   -6.20   -1.34  1.0000
   1   2 -10    4048     248                                                        3888   -7.30    2.00  1.0000
  -3   2 -10    3592     234                                                        3395   -5.24   -1.36  1.0000
  -1   3 -10    3628     254                                                        3350   -5.52   -1.12  1.0000
   1  -3 -11    4803     312                                                        5714   -5.51   -3.39  1.0000
   2  -3 -11    4984     318                                                        6057   -3.36    3.67  1.0000
   1   2 -11    4834     345                                                        5931   -4.96    3.89  1.0000
   3  -1 -11    4753     326                                                        5849   -4.51    3.90  1.0000
  -3   1 -11    5384     327                                                        6834   -4.31    4.63  1.0000
  -2  -1 -11    5067     315                                                        5995   -5.47   -3.35  1.0000
   2   1 -11    5274     346                                                        6346   -4.82   -3.67  1.0000
  -1   3 -11    4818     341                                                        6067   -4.82   -4.31  1.0000
  -3   2 -11    4881     329                                                        5973   -4.32   -3.83  1.0000
  -2   3 -11    5148     339                                                        6377   -3.99    4.10  1.0000
   3  -2 -11    4511     319                                                        5366   -4.03   -3.24  1.0000
  -1  -2 -11    4795     314                                                        6034   -4.63    4.29  1.0000
   3  -1 -12    2459     217                                                        2209    6.33   -2.70  1.0000
   2  -3 -12    2079     203                                                        1901    6.77   -2.50  1.0000
  -1  -2 -12    2143     194                                                        1835    7.15   -3.40  1.0000
   3  -2 -12    2614     218                                                        2249    7.61    4.14  1.0000
  -3   2 -12    1877     210                                                        1451    7.05    4.20  1.0000
   1   2 -12    2262     229                                                        2070    6.40   -2.43  1.0000
   2   1 -12    2402     219                                                        1974    7.37    4.34  1.0000
  -3   1 -12    2453     212                                                        2133    7.48   -3.65  1.0000
  -1   3 -12    2238     228                                                        1847    7.45    4.18  1.0000
  -2  -1 -12    2605     202                                                        2170    6.80    4.02  1.0000
   1  -3 -12    2377     208                                                        2097    7.08    3.34  1.0000
  -2   3 -12    2079     224                                                        1840    7.10   -2.98  1.0000
  -1   3 -13    4172     345                                                        4909   -5.25   -1.02  1.0000
   2   1 -13    4577     348                                                        5196   -5.15   -0.55  1.0000
  -1  -2 -13    5630     329                                                        6215   -5.06    0.21  1.0000
   3  -1 -13    4416     340                                                        5107   -5.66    0.58  1.0000
   2  -3 -13    5276     330                                                        5916   -6.78   -0.31  1.0000
  -3   2 -13    4411     331                                                        4855   -4.81   -0.14  1.0000
   1  -3 -13    4307     320                                                        5002   -4.79   -1.00  1.0000
  -2   3 -13    4561     344                                                        5333   -4.60    1.21  1.0000
  -3   1 -13    5162     330                                                        5805   -4.50    0.69  1.0000
  -2  -1 -13    4811     321                                                        5521   -3.91   -1.21  1.0000
   3  -2 -13    4554     333                                                        5336   -6.25   -0.64  1.0000
   1   2 -13    4752     358                                                        5449   -5.08    0.74  1.0000
  -1  -2 -14    1259     220                                                        1447   -4.15   -0.42  1.0000
   2  -3 -14    1316     225                                                        1466   -4.10   -0.68  1.0000
   1  -3 -14    1345     219                                                        1575   -4.15    0.26  1.0000
  -2   3 -14     716     245                                                         807   -4.17   -0.67  1.0000
  -3   1 -14    1255     222                                                        1388   -3.86   -0.62  1.0000
   3  -1 -14    1058     248                                                        1214   -4.18   -0.49  1.0000
   3  -2 -14     983     233                                                        1107   -4.22    0.74  1.0000
  -2  -1 -14    1091     216                                                        1299   -4.25    0.25  1.0000
   2   1 -14     955     238                                                        1105   -4.37    0.61  1.0000
   1   2 -14    1264     256                                                        1453   -4.54   -0.63  1.0000
  -1   3 -14    1074     244                                                        1210   -3.53    0.37  1.0000
  -3   2 -14    1284     228                                                        1393   -3.63    0.72  1.0000
  -3   1 -15      20     213                                                         -45    1.93   -0.29  1.0000
   2   1 -15      19     241                                                          25    1.60    0.07  1.0000
  -2  -1 -15      11     213                                                        -165    1.41    0.32  1.0000
   2  -3 -15      10     212                                                           6    1.62   -0.07  1.0000
   1   2 -15     107     252                                                         157    1.56    0.34  1.0000
   1  -3 -15      44     211                                                          54    1.40    0.21  1.0000
  -3   2 -15      13     222                                                        -210    1.53    0.34  1.0000
  -1   3 -15     125     234                                                         160    1.59    0.10  1.0000
  -2   3 -15      20     226                                                         -24    1.92    0.05  1.0000
   3  -1 -15      12     243                                                        -150    1.50    0.23  1.0000
  -1  -2 -15      17     209                                                         -81    1.78   -0.13  1.0000
   3  -2 -15      60     236                                                          81    1.71    0.21  1.0000
   3  -1 -16      39     237                                                        -176    2.66   -0.48  1.0000
  -1  -2 -16      38     211                                                         -29    2.68   -0.26  1.0000
  -2  -1 -16      23     214                                                          17    2.68   -0.06  1.0000
  -2   3 -16      33     233                                                         -19    2.46    0.47  1.0000
   1   2 -16      41     244                                                        -156    2.79   -0.18  1.0000
   2  -3 -16     202     224                                                         276    2.41   -0.07  1.0000
  -3   2 -16      33     225                                                        -174    2.48   -0.37  1.0000
   2   1 -16      34     254                                                        -215    2.54    0.13  1.0000
  -3   1 -16      29     232                                                        -398    2.36    0.00  1.0000
   3  -2 -16      28     243                                                        -413    2.30   -0.20  1.0000
  -1   3 -16      60     235                                                          84    2.36    0.15  1.0000
   1  -3 -16      33     214                                                          35    2.58    0.38  1.0000
   2   1 -17     166     237                                                         182   -2.51   -2.28  1.0000
  -3   1 -17     194     209                                                         287   -2.64    1.04  1.0000
   3  -2 -17     331     243                                                         407   -2.69   -2.07  1.0000
   2  -3 -17     286     231                                                         396   -2.69    1.27  1.0000
  -3   2 -17     450     224                                                         591   -2.71   -1.32  1.0000
  -2  -1 -17     221     219                                                         259   -2.80   -2.47  1.0000
   1  -3 -17     286     220                                                         354   -2.46   -1.68  1.0000
  -1  -2 -17     341     222                                                         417   -2.78    2.33  1.0000
  -1   3 -17     560     250                                                         692   -2.44   -1.31  1.0000
  -2   3 -17     400     237                                                         524   -2.74    1.57  1.0000
   1   2 -17     662     260                                                         813   -2.84    2.11  1.0000
   3  -1 -17     318     247                                                         398   -2.24    1.32  1.0000
  -1   3 -18     234     235                                                         244   -0.70    0.51  1.0000
   3  -1 -18     450     235                                                         486   -0.75   -0.76  1.0000
   1   2 -18     412     230                                                         433   -0.34   -0.43  1.0000
  -1  -2 -18     303     213                                                         303   -0.73   -0.37  1.0000
   1  -3 -18     397     217                                                         422   -0.49    0.54  1.0000
   2   1 -18     485     240                                                         473   -0.36    0.05  1.0000
  -2   3 -18     272     218                                                         288   -0.75   -0.62  1.0000
  -3   2 -18     678     217                                                         676   -0.56    0.25  1.0000
  -3   1 -18     187     205                                                         187   -0.88   -0.47  1.0000
   2  -3 -18      66     216                                                          65   -0.71   -0.38  1.0000
   3  -2 -18     180     228                                                         199   -0.83    0.76  1.0000
  -2  -1 -18     396     206                                                         409   -0.66    0.48  1.0000
  -3   2 -19     258     187                                                         207    1.87    0.55  1.0000
   2   1 -19      20     206                                                         -35    1.73    0.90  1.0000
  -1   3 -19      74     194                                                          49    2.09    1.07  1.0000
  -2  -1 -19      21     183                                                         -30    1.85    0.71  1.0000
   3  -1 -19      18     204                                                          -6    1.71   -0.67  1.0000
   1   2 -19      34     199                                                          11    1.64   -0.53  1.0000
  -1  -2 -19     322     181                                                         289    1.86   -0.89  1.0000
   2  -3 -19      21     192                                                        -133    1.95   -0.50  1.0000
   1  -3 -19     295     191                                                         266    1.60    0.78  1.0000
  -3   1 -19      19     180                                                          -5    1.66   -0.89  1.0000
   3  -2 -19     161     198                                                         110    2.03    0.44  1.0000
  -2   3 -19      48     185                                                          16    2.00   -0.61  1.0000
  -1  -2 -20      69     156                                                         223   -5.44   -0.44  1.0000
   1  -3 -20      91     162                                                          82   -5.79   -2.18  1.0000
   2   1 -20      91     176                                                         188   -5.27   -1.41  1.0000
   3  -1 -20     143     181                                                         366   -5.56    0.41  1.0000
   2  -3 -20      72     174                                                          93   -5.45    1.15  1.0000
   3  -2 -20     157     181                                                         370   -5.16   -0.55  1.0000
  -3   3   0   72436    6884                                                      172905   66.62    0.22  1.0000
   3   0   0   77181    6870                                                      181883   67.09    2.42  1.0000
  -3   0   0   71077    6869                                                      170917   67.09   -2.42  1.0000
   3   0  -1  973897   32440                                                      779830  -45.50    3.04  1.0000
  -3   3   1 1099041   32446                                                      882817  -47.70    3.27  1.0000
  -3   0   1 1065676   32444                                                      860213  -45.50   -3.04  1.0000
   0   3  -1  990162   32455                                                      801400  -43.51   -0.49  1.0000
   3  -3  -2  513657   27183                                                      655845   40.78   -1.64  1.0000
  -3   0  -2  559148   27160                                                      694960   37.50   -0.20  1.0000
   0   3  -2  587421   27193                                                      727287   37.90   -2.73  1.0000
  -3   0   2  562023   27187                                                      702785   38.67    0.26  1.0000
   0  -3  -2  569961   27187                                                      711335   38.77   -2.23  1.0000
  -3   3  -2  550502   27178                                                      689174   38.74   -3.29  1.0000
   3  -3   3  635505   18722                                                      494111  -40.89   -3.01  1.0000
   3  -3  -3  621765   18721                                                      484556  -40.63    2.87  1.0000
   0  -3  -3  624727   18719                                                      485418  -41.50    5.72  1.0000
  -3   3  -3  591139   18715                                                      456810  -40.89    3.01  1.0000
   0   3  -3  609777   18729                                                      472172  -41.29    3.64  1.0000
   3   0   3  613226   18701                                                      475143  -40.96    0.17  1.0000
  -3   0   3  618428   18728                                                      480767  -40.67    0.53  1.0000
  -3   0  -3  618576   18698                                                      479755  -40.96   -0.17  1.0000
   3  -3  -4  269977    8104                                                      208014  -27.41   -3.42  1.0000
   0   3   4  256544    8089                                                      201456  -26.07    5.71  1.0000
  -3   3  -4  278037    8096                                                      211964  -29.04   -2.20  1.0000
   0   3  -4  271543    8111                                                      212073  -26.69    1.12  1.0000
  -3   0   4  270290    8113                                                      210530  -26.48   -2.17  1.0000
  -3   0  -4  254843    8081                                                      195088  -27.14   -4.41  1.0000
   3   0   4  259233    8083                                                      201232  -27.14    4.41  1.0000
   3  -3   4  282736    8107                                                      217286  -29.04    2.20  1.0000
   0  -3  -4  266786    8100                                                      207518  -26.07   -5.71  1.0000
   0  -3  -5   46630    1480                                                       36737  -11.46    2.66  1.0000
   3  -3   5   46556    1490                                                       37306   -9.44   -2.93  1.0000
   3   0  -5   47332    1489                                                       36708  -11.83    1.09  1.0000
   0   3   5   45353    1466                                                       34566  -11.46   -2.66  1.0000
  -3   0  -5   45123    1462                                                       35661  -10.93    1.77  1.0000
   3  -3  -5   44404    1482                                                       34753  -11.18    1.47  1.0000
   3   0   5   45568    1465                                                       35365  -10.93   -1.77  1.0000
  -3   3  -5   44780    1476                                                       36863   -9.44    2.93  1.0000
   0   3  -5   48303    1496                                                       37657  -11.40   -0.29  1.0000
   3   0   6  141403    5101                                                      127595   -8.31    0.33  1.0000
   3  -3  -6  147802    5126                                                      133372   -8.44   -0.05  1.0000
   0   3   6  142344    5105                                                      129118   -7.79   -0.62  1.0000
   0   3  -6  149820    5129                                                      135921   -7.81   -1.98  1.0000
   3   0  -6  142566    5119                                                      128341   -8.19   -2.32  1.0000
   0  -3  -6  141913    5116                                                      128979   -7.79    0.62  1.0000
  -3   0  -6  145507    5100                                                      131350   -8.31   -0.33  1.0000
   3  -3   6  140746    5121                                                      127176   -8.14    0.07  1.0000
  -3   3  -6  133509    5102                                                      120273   -8.14   -0.07  1.0000
   3  -3  -7   63506    2809                                                       72147    6.98    1.96  1.0000
   0  -3  -7   62236    2806                                                       70469    6.52    2.98  1.0000
   3   0  -7   63650    2887                                                       72409    7.29    0.76  1.0000
  -3   0  -7   62353    2862                                                       69931    6.26    1.40  1.0000
   3   0   7   63856    2864                                                       70944    6.26   -1.40  1.0000
  -3   0   7   61711    2891                                                       70031    7.29   -0.76  1.0000
   0   3   7   64432    2869                                                       71569    6.52   -2.98  1.0000
   3  -3   7   64170    2885                                                       70244    5.58   -2.51  1.0000
   3  -3  -7   62595    2889                                                       71176    6.98    1.96  1.0000
   0   3  -7   65588    2886                                                       73819    6.47    2.34  1.0000
  -3   3  -7   64416    2866                                                       71543    5.58    2.51  1.0000
   0  -3   7   57250    2889                                                       64036    6.47   -2.34  1.0000
   0  -3  -7   61855    2880                                                       70064    6.52    2.98  1.0000
   0  -3  -7   63666    2820                                                       71991    6.52    2.98  1.0000
   3  -3  -7   63723    2820                                                       72379    6.98    1.96  1.0000
  -3   3  -7   62939    2814                                                       69985    5.58    2.51  1.0000
   0   3  -7   64317    2821                                                       72470    6.47    2.34  1.0000
   0  -3  -8  109718    4170                                                      106802   -2.32    2.59  1.0000
   3  -3  -8  110208    4171                                                      106832   -2.40    1.05  1.0000
  -3   0  -8  108772    4237                                                      106239   -2.01    2.18  1.0000
   3  -3  -8  111198    4267                                                      107807   -2.40    1.05  1.0000
   0   3   8  112948    4251                                                      108923   -2.32   -2.59  1.0000
   3  -3   8  109695    4263                                                      107255   -1.61   -0.12  1.0000
  -3   0   8  106012    4263                                                      102236   -2.59    0.18  1.0000
   3   0   8  109496    4240                                                      106073   -2.01   -2.18  1.0000
   3   0  -8  110358    4258                                                      106431   -2.59   -0.18  1.0000
   0  -3  -8  108119    4259                                                      105224   -2.32    2.59  1.0000
   0  -3   8  112492    4282                                                      108987   -2.38    0.51  1.0000
   0   3  -8  112785    4256                                                      109064   -2.38   -0.51  1.0000
  -3   3  -8  106616    4236                                                      104258   -1.61    0.12  1.0000
   0  -3  -8  113907    4183                                                      110936   -2.32    2.59  1.0000
   3  -3  -8  106320    4181                                                      103004   -2.40    1.05  1.0000
  -3   0  -8  107999    4168                                                      105475   -2.01    2.18  1.0000
  -3   3  -8  106829    4177                                                      104469   -1.61    0.12  1.0000
   3   0  -8  105891    4173                                                      102045   -2.59   -0.18  1.0000
   0   3  -8  109212    4183                                                      105551   -2.38   -0.51  1.0000
   0  -3  -9  151557    5790                                                      149720   -1.06    0.24  1.0000
   3  -3  -9  152560    5793                                                      150919   -0.92   -0.05  1.0000
   0  -3   9  147208    5909                                                      144963   -1.24   -0.37  1.0000
   0   3   9  143407    5876                                                      141529   -1.06   -0.24  1.0000
   0   3  -9  147525    5882                                                      145424   -1.24    0.37  1.0000
   3  -3   9  149496    5895                                                      147013   -1.37   -0.39  1.0000
  -3   0  -9  147903    5870                                                      145787   -1.03   -1.67  1.0000
  -3   3  -9  144002    5862                                                      141717   -1.37    0.39  1.0000
   3   0   9  150224    5875                                                      148756   -1.03    1.67  1.0000
   0  -3  -9  143861    5888                                                      142072   -1.06    0.24  1.0000
  -3   3   9  136327    5884                                                      134794   -0.92    0.05  1.0000
   0  -3  -9  150546    5804                                                      148715   -1.06    0.24  1.0000
   3  -3  -9  147449    5802                                                      145836   -0.92   -0.05  1.0000
   0   3  -9  154831    5805                                                      152678   -1.24    0.37  1.0000
   3   0  -9  150392    5797                                                      148939   -0.81   -0.12  1.0000
  -3   3  -9  149095    5799                                                      146770   -1.37    0.39  1.0000
  -3   0  -9  148755    5789                                                      146633   -1.03   -1.67  1.0000
   3   0  10   88702    3847                                                       90697    1.27    1.32  1.0000
   3  -3 -10   88130    3765                                                       89579    1.18   -0.82  1.0000
   3   0 -10   94021    3763                                                       95903    1.47   -1.00  1.0000
  -3   3 -10   92702    3765                                                       94723    1.45   -0.01  1.0000
   3  -3 -10   96380    3758                                                       97895    1.18   -0.82  1.0000
   0  -3 -10   94463    3755                                                       96687    1.57    0.10  1.0000
   0   3 -10   96900    3772                                                       99429    1.69    0.60  1.0000
  -3   0 -10   90943    3753                                                       92456    1.27   -1.32  1.0000
   0  -3 -11   99984    3898                                                       96799   -2.13   -0.83  1.0000
  -3   3 -11  100340    3910                                                       96647   -2.59    0.06  1.0000
   0   3 -11  101868    3917                                                       98408   -2.41    0.12  1.0000
  -3   0 -11  101645    3900                                                       98417   -2.16   -0.66  1.0000
   3   0 -11  104338    3911                                                      101707   -1.80    0.05  1.0000
   3  -3 -11  102804    3903                                                       99312   -2.30   -0.93  1.0000
   0   3 -12   49754    2022                                                       49838    0.38   -2.32  1.0000
  -3   3 -12   47833    2015                                                       48881    1.16   -0.84  1.0000
   3   0 -12   49605    2016                                                       49968    0.57   -1.57  1.0000
   0  -3 -12   49547    2004                                                       50260    0.64    0.41  1.0000
  -3   0 -12   48896    2006                                                       49765    0.77    0.60  1.0000
   3  -3 -12   48098    2006                                                       49240    1.17   -0.24  1.0000
   3  -3 -13   41731    1628                                                       41107   -0.85    1.18  1.0000
   3   0 -13   38984    1637                                                       38863   -0.33    1.31  1.0000
   0   3 -13   39715    1643                                                       39858   -0.12    1.81  1.0000
  -3   0 -13   40312    1626                                                       39622   -0.71   -0.33  1.0000
  -3   3 -13   39808    1634                                                       38982   -0.95    0.22  1.0000
   0  -3 -13   39443    1616                                                       39075   -0.50    0.66  1.0000
  -3   3 -14   32566    1282                                                       30710   -2.35    0.37  1.0000
  -3   0 -14   31627    1269                                                       30011   -2.04    0.12  1.0000
   0  -3 -14   32041    1267                                                       30426   -1.94   -0.48  1.0000
   3   0 -14   30728    1285                                                       29267   -1.88    0.21  1.0000
   0   3 -14   31159    1286                                                       29410   -2.17   -0.28  1.0000
   3  -3 -14   32813    1274                                                       31182   -1.98   -0.19  1.0000
   0   3 -15   10256     546                                                        9613   -1.34   -0.49  1.0000
   0  -3 -15   11961     531                                                       11320   -1.34    0.10  1.0000
   3   0 -15   11718     561                                                       11219   -0.91   -0.62  1.0000
  -3   3 -15   11191     538                                                       10619   -1.17   -0.21  1.0000
   3  -3 -15   11467     544                                                       11028   -0.84   -0.37  1.0000
  -3   0 -15   10357     525                                                        9633   -1.46   -0.72  1.0000
  -3   3 -16   10736     597                                                       12008    2.55    0.47  1.0000
  -3   0 -16   10206     586                                                       11557    2.84    0.13  1.0000
   0   3 -16   11278     615                                                       12570    2.42    1.09  1.0000
   3  -3 -16   11152     604                                                       12324    2.26    0.74  1.0000
   3   0 -16   10295     611                                                       11403    2.34    0.03  1.0000
   0  -3 -16   10750     586                                                       12034    2.53    0.72  1.0000
  -3   0 -17    9942     496                                                        9206   -1.57   -0.51  1.0000
   0  -3 -17    9996     500                                                        9255   -1.61   -0.33  1.0000
   0   3 -17   11300     532                                                       10543   -1.46   -0.80  1.0000
  -3   3 -17    9834     508                                                        9213   -1.28   -0.75  1.0000
   3  -3 -17   10233     514                                                        9676   -1.26    0.12  1.0000
   3   0 -17   10312     527                                                        9585   -1.59   -0.12  1.0000
   0   3 -18    2414     289                                                        2556    0.24    1.40  1.0000
   0  -3 -18    2719     276                                                        2761    0.13    0.18  1.0000
   3  -3 -18    3179     291                                                        3321    0.54    0.08  1.0000
   3   0 -18    3064     301                                                        3134    0.36   -0.32  1.0000
  -3   0 -18    2990     266                                                        3009    0.27   -0.80  1.0000
  -3   3 -18    2299     270                                                        2420    0.54    0.08  1.0000
   3  -3 -19    4358     321                                                        4755    1.28    0.08  1.0000
   0  -3 -19    3977     303                                                        4420    1.41    0.60  1.0000
  -3   0 -19    3706     296                                                        4064    1.37   -0.73  1.0000
   0   3 -19    4215     324                                                        4657    1.35    0.66  1.0000
   3   0 -19    4569     334                                                        5044    1.43    0.46  1.0000
   3   0 -20    2757     221                                                        2171   -2.74    0.50  1.0000
   3  -3 -20    2354     210                                                        1762   -2.78   -0.63  1.0000
   0  -3 -20    2206     198                                                        1678   -2.71    0.19  1.0000
   2   2   0     967     102                                                        1076   22.21    1.44  1.0000
  -4   2   0     841      77                                                        1552   22.15   -1.09  1.0000
   4  -2   0     950      82                                                        1106   22.15    1.09  1.0000
  -2  -2   1  194566   14222                                                      358527  -69.01    6.97  1.0000
  -4   2   1  196629   14207                                                      365893  -70.20   -3.04  1.0000
   4  -2  -1  195488   14209                                                      363418  -70.20    3.04  1.0000
  -4   2   2    1367     599                                                       15237   49.51   -0.77  1.0000
  -2   4  -2    1190     616                                                       14013   46.46    8.58  1.0000
   2  -4  -2    1458     616                                                       14604   47.53   -1.81  1.0000
  -4   2  -2    1549     577                                                       13697   45.18   -4.50  1.0000
  -2  -2   2    1337     613                                                       14039   48.47   -8.07  1.0000
   2   2   2    1176     586                                                       14446   48.76    6.07  1.0000
   2  -4  -3  674121   38504                                                      957353  -68.47   -1.07  1.0000
  -2  -2  -3  690302   38487                                                      980677  -69.36   -1.03  1.0000
   4  -2   3  696161   38483                                                      979712  -67.68    0.87  1.0000
  -2   4  -3  699772   38503                                                      986728  -68.21   -1.21  1.0000
   2   2   3  698187   38481                                                      989769  -69.36    1.03  1.0000
  -2  -2   3  694358   38512                                                      980922  -68.38   -0.28  1.0000
  -4   2  -3  712978   38480                                                      999900  -67.68   -0.87  1.0000
  -4   2   3  702308   38497                                                      988898  -68.08    0.30  1.0000
   4  -2   4    9422     337                                                        6540    7.50   -1.19  1.0000
   2  -4   4    9387     370                                                        6544    7.13   -0.01  1.0000
   2  -4  -4   10783     360                                                        7728    7.26   -0.66  1.0000
  -2   4  -4   10168     357                                                        7197    7.13    0.01  1.0000
   2   2   4   10681     325                                                        7419    7.55    0.52  1.0000
  -4   2   4    9571     350                                                        6791    7.11   -0.99  1.0000
  -4   2  -4    9689     324                                                        6560    7.50    1.19  1.0000
   2   2  -4    9355     367                                                        6331    7.26    1.74  1.0000
  -2  -2  -4   10898     343                                                        7697    7.55   -0.52  1.0000
  -2  -2  -5   27852    1219                                                       29553   -2.55    2.07  1.0000
   2   2  -5   27570    1248                                                       29838   -2.55   -2.10  1.0000
   2  -4  -5   28288    1240                                                       30222   -2.26   -1.26  1.0000
   4  -2   5   28247    1225                                                       29866   -1.63   -2.34  1.0000
  -2   4  -5   27402    1234                                                       28957   -1.39   -3.15  1.0000
   2   2   5   26623    1212                                                       28850   -2.55   -2.07  1.0000
   2  -4   5   28833    1253                                                       29536   -1.39    3.15  1.0000
  -4   2  -5   29279    1214                                                       30259   -1.63    2.34  1.0000
   2   2  -6   45799    2558                                                       63484  -16.40   -1.91  1.0000
   2   2   6   44969    2529                                                       62246  -16.47    1.06  1.0000
   2  -4  -6   44823    2553                                                       62631  -16.67   -1.81  1.0000
  -4   2  -6   44979    2525                                                       62643  -16.64   -0.65  1.0000
   4  -2   6   46168    2541                                                       63898  -16.64    0.65  1.0000
  -2   4  -6   44656    2550                                                       62247  -16.51   -1.77  1.0000
   4  -2  -6   45178    2554                                                       62914  -16.61   -1.23  1.0000
   2  -4   6   44942    2567                                                       62188  -16.51    1.77  1.0000
  -2  -2  -6   46762    2539                                                       64594  -16.47   -1.06  1.0000
   2  -4  -7   43017    1616                                                       40162    2.75    3.41  1.0000
  -2  -2  -7   40319    1615                                                       38679    1.56    2.62  1.0000
   4  -2  -7   44875    1704                                                       41847    2.86    3.54  1.0000
  -2  -2   7   41193    1716                                                       40294    1.57   -4.82  1.0000
   4  -2   7   43231    1689                                                       41863    1.76   -2.71  1.0000
   2   2  -7   45390    1708                                                       43492    1.57    4.82  1.0000
   2  -4  -7   45004    1707                                                       42084    2.75    3.41  1.0000
  -2   4   7   42771    1687                                                       40582    2.75   -3.41  1.0000
  -4   2  -7   43849    1672                                                       41941    1.76    2.71  1.0000
   2   2   7   41931    1676                                                       40761    1.56   -2.62  1.0000
  -4   2   7   43078    1700                                                       40796    2.86   -3.54  1.0000
   2  -4   7   42817    1718                                                       41402    2.15   -5.09  1.0000
  -2  -2  -7   42514    1683                                                       40830    1.56    2.62  1.0000
  -2   4  -7   42719    1690                                                       40324    2.15    5.09  1.0000
   4  -2  -7   44312    1628                                                       41303    2.86    3.54  1.0000
   2  -4  -7   43515    1629                                                       40644    2.75    3.41  1.0000
  -2  -2  -7   42320    1629                                                       40640    1.56    2.62  1.0000
  -2   4  -7   42414    1631                                                       40028    2.15    5.09  1.0000
   2   2  -7   42725    1630                                                       40881    1.57    4.82  1.0000
   2  -4  -8   25946     829                                                       20423    8.38   -1.55  1.0000
  -2  -2  -8   25658     825                                                       20001    8.34   -0.21  1.0000
   4  -2  -8   25578     928                                                       19857    8.59   -0.84  1.0000
   2   2   8   25139     895                                                       19489    8.34    0.21  1.0000
   2  -4   8   26050     941                                                       20081    8.33    2.16  1.0000
  -2  -2  -8   25831     913                                                       20154    8.34   -0.21  1.0000
   2   2  -8   25066     918                                                       19655    8.19   -0.82  1.0000
   2  -4  -8   25172     927                                                       19736    8.38   -1.55  1.0000
  -2   4  -8   24964     908                                                       19676    8.33   -2.16  1.0000
  -2   4   8   24917     908                                                       19118    8.38    1.55  1.0000
  -4   2  -8   24877     887                                                       19490    8.15   -0.64  1.0000
  -4   2   8   26111     927                                                       20107    8.59    0.84  1.0000
   4  -2   8   25201     906                                                       19614    8.15    0.64  1.0000
  -2  -2  -8   26435     847                                                       20688    8.34   -0.21  1.0000
   2  -4  -8   26103     844                                                       20562    8.38   -1.55  1.0000
   4  -2  -8   27943     844                                                       21948    8.59   -0.84  1.0000
   2   2  -8   25809     841                                                       20314    8.19   -0.82  1.0000
  -4   2  -8   25394     831                                                       19948    8.15   -0.64  1.0000
  -2   4  -8   25088     844                                                       19786    8.33   -2.16  1.0000
   2  -4  -9   31990    1319                                                       33128   -1.55    1.66  1.0000
  -2  -2  -9   31554    1316                                                       32569   -1.46    2.21  1.0000
   4  -2   9   31485    1410                                                       32595   -1.26   -0.85  1.0000
  -4   2  -9   31892    1394                                                       32850   -1.26    0.85  1.0000
  -2   4   9   30949    1417                                                       32376   -1.55   -1.66  1.0000
   2   2   9   30447    1401                                                       31850   -1.46   -2.21  1.0000
  -2   4  -9   30969    1403                                                       31776   -1.05    0.50  1.0000
   2  -4   9   31036    1439                                                       31936   -1.05   -0.50  1.0000
  -2  -2  -9   31331    1412                                                       32342   -1.46    2.21  1.0000
   2  -4  -9   30513    1330                                                       31624   -1.55    1.66  1.0000
  -4   2  -9   31363    1320                                                       32313   -1.26    0.85  1.0000
  -2   4  -9   33087    1336                                                       33921   -1.05    0.50  1.0000
   2   2  -9   32269    1332                                                       33131   -1.10    0.52  1.0000
   2  -4 -10   27578    1064                                                       25910    2.34   -0.80  1.0000
   4  -2  10   27450    1168                                                       25478    2.55    0.93  1.0000
   2  -4 -10   27050    1078                                                       25399    2.34   -0.80  1.0000
  -4   2 -10   27655    1068                                                       25842    2.55   -0.93  1.0000
  -2   4 -10   28087    1080                                                       26261    2.40    0.19  1.0000
   2   2 -10   27573    1080                                                       25670    2.60   -0.33  1.0000
  -2  -2 -10   27813    1062                                                       25978    2.54   -0.71  1.0000
   4  -2 -10   27966    1068                                                       26136    2.54   -0.81  1.0000
   2   2 -11   23463    1108                                                       26668   -4.29   -1.18  1.0000
   2  -4 -11   23666    1091                                                       26792   -4.20   -0.97  1.0000
  -4   2 -11   22387    1095                                                       25449   -4.23   -0.87  1.0000
   4  -2 -11   23734    1097                                                       26870   -4.16   -1.30  1.0000
  -2  -2 -11   23304    1087                                                       26287   -4.07   -0.70  1.0000
  -2   4 -11   23188    1112                                                       26165   -4.05   -0.83  1.0000
   2   2 -12   15417     678                                                       14739    1.21    0.01  1.0000
  -2   4 -12   15125     673                                                       14451    1.14    0.59  1.0000
  -2  -2 -12   15343     650                                                       14746    0.97    0.73  1.0000
  -4   2 -12   15237     662                                                       14612    1.12    0.05  1.0000
   4  -2 -12   16085     665                                                       15189    1.45    0.91  1.0000
   2  -4 -12   15945     655                                                       14950    1.65    0.75  1.0000
  -2  -2 -13    7728     407                                                        7915   -0.36   -0.69  1.0000
   2   2 -13    7559     438                                                        7763   -0.47   -0.30  1.0000
  -2   4 -13    7526     437                                                        7629   -0.25   -0.06  1.0000
   4  -2 -13    8367     424                                                        8354    0.12   -0.55  1.0000
  -4   2 -13    7830     417                                                        7990   -0.27   -0.80  1.0000
   2  -4 -13    7626     411                                                        7645    0.04   -0.52  1.0000
  -2  -2 -14    6597     417                                                        7826   -3.25    0.59  1.0000
   2   2 -14    7212     460                                                        8312   -2.83    0.73  1.0000
  -4   2 -14    6426     426                                                        7726   -3.50    0.88  1.0000
   4  -2 -14    6868     446                                                        7887   -2.75    1.28  1.0000
   2  -4 -14    6624     423                                                        7761   -3.04    0.77  1.0000
  -2   4 -14    6489     441                                                        7785   -3.41    0.29  1.0000
   2  -4 -15    2408     242                                                        2077    1.77   -0.61  1.0000
  -4   2 -15    2173     241                                                        1756    2.27   -0.45  1.0000
  -2  -2 -15    2313     237                                                        1922    2.01   -0.31  1.0000
   4  -2 -15    2285     278                                                        1922    1.94   -0.50  1.0000
  -2   4 -15    2429     272                                                        1978    2.15    0.08  1.0000
   2   2 -15    2005     291                                                        1703    1.81   -0.73  1.0000
  -4   2 -16    1800     244                                                        2074   -1.25   -0.64  1.0000
  -2  -2 -16    1642     248                                                        1890   -1.34    0.15  1.0000
   2  -4 -16    1677     259                                                        1927   -1.50    1.16  1.0000
   2   2 -16    1820     290                                                        2143   -1.57   -0.22  1.0000
  -2   4 -16    1771     282                                                        1996   -1.36    1.28  1.0000
   4  -2 -16    1737     289                                                        2112   -1.71   -0.91  1.0000
   2  -4 -17    2625     283                                                        2892   -1.19    0.50  1.0000
  -4   2 -17    2346     270                                                        2660   -1.24   -0.82  1.0000
  -2   4 -17    2542     296                                                        2797   -1.07   -0.13  1.0000
  -2  -2 -17    2070     261                                                        2241   -0.76   -0.29  1.0000
   4  -2 -17    2521     304                                                        2746   -0.95   -0.10  1.0000
   2   2 -17    2540     311                                                        2692   -0.63   -0.17  1.0000
   2  -4 -18     281     216                                                         169    1.82    0.66  1.0000
  -2  -2 -18      21     192                                                         -33    1.94   -0.41  1.0000
  -4   2 -18     184     200                                                         185    2.05   -1.09  1.0000
   2   2 -18      18     242                                                         -83    1.69    0.75  1.0000
   4  -2 -18      95     220                                                          85    2.66   -1.19  1.0000
  -2   4 -18     374     215                                                         177    2.45    1.48  1.0000
   2  -4 -19    2065     240                                                        2152   -0.42    0.08  1.0000
   4  -2 -19    2216     256                                                        2410   -0.91    0.27  1.0000
   2   2 -19    2366     265                                                        2467   -0.50    0.45  1.0000
  -2  -2 -19    1929     224                                                        2102   -0.83   -0.08  1.0000
   2  -4 -20     228     163                                                         307   -1.07   -0.15  1.0000
   4  -2 -20       8     169                                                         -15   -1.23    0.11  1.0000
  -4   3   0  227627    4255                                                      106691  -66.29  -15.05  1.0000
   3   1   0  239302    4253                                                      106687  -71.96  -17.50  1.0000
  -4   1   0  249173    4245                                                      110711  -75.65   25.90  1.0000
   4  -1   0  246009    4242                                                      108127  -75.65  -25.90  1.0000
   3   1  -1   25916     119                                                        1408    2.66  -59.20  1.0000
  -3  -1   1   26712     125                                                        1817    2.66   59.20  1.0000
  -4   1   1   27271     108                                                        1303   -2.56  -58.55  1.0000
   4  -1  -1   28993     103                                                        1845   -2.56   58.55  1.0000
  -3   4   1   26922     126                                                        1481    4.01  -63.00  1.0000
  -4   3   1   26280     112                                                        1844    5.18   60.89  1.0000
   4  -3  -1   25243     113                                                        1241    5.18  -60.89  1.0000
   3  -4  -2   54601    1317                                                       32720  -38.13  -65.38  1.0000
  -1   4  -2   50377    1322                                                       32960  -42.67   71.08  1.0000
  -4   1   2   49924    1308                                                       31507  -41.31   74.25  1.0000
  -4   3  -2   50880    1296                                                       31254  -39.66   73.18  1.0000
   3   1   2   55243    1285                                                       34128  -38.77  -70.45  1.0000
  -3   4  -2   54395    1316                                                       31251  -36.81  -67.98  1.0000
   1   3   2   50897    1301                                                       30965  -39.63   65.18  1.0000
   1  -4  -2   50964    1321                                                       32806  -40.60   76.11  1.0000
   1   3  -2   51188    1316                                                       28299  -37.85  -69.93  1.0000
   3   1  -2   46168    1307                                                       25962  -40.84   65.87  1.0000
  -3  -1   2   54230    1318                                                       34666  -40.84  -65.87  1.0000
  -1  -3   2   52134    1323                                                       30948  -37.85   69.93  1.0000
  -4   1  -2   54885    1277                                                       34639  -39.94  -68.69  1.0000
   4  -1  -2   51474    1303                                                       31903  -41.31  -74.25  1.0000
  -4   3   2   53867    1306                                                       34196  -40.21  -74.09  1.0000
   3  -4   3   67166    3146                                                       78319   14.63    6.55  1.0000
   3   1   3   73939    3113                                                       78941   14.87   -1.23  1.0000
  -4   1  -3   64669    3111                                                       77914   12.37   -8.85  1.0000
  -3  -1   3   75824    3150                                                       80189   14.86   -0.67  1.0000
  -3  -1  -3   72593    3117                                                       77494   14.87    1.23  1.0000
  -4   3   3   72399    3135                                                       77688   13.75   -1.77  1.0000
  -1  -3  -3   68885    3136                                                       80033   15.51   -6.20  1.0000
  -3   4  -3   69586    3139                                                       80988   14.63   -6.55  1.0000
  -4   3  -3   70395    3124                                                       75819   13.66    2.00  1.0000
   4  -1   3   66399    3115                                                       79789   12.37    8.85  1.0000
   3  -4  -3   74776    3146                                                       85834   14.50   -5.99  1.0000
   4  -3   3   71882    3128                                                       77412   13.66   -2.00  1.0000
   1   3   3   70171    3127                                                       81383   15.51    6.20  1.0000
   1   3  -3   70546    3152                                                       81321   15.90   -5.71  1.0000
  -1   4  -3   69492    3148                                                       77285   15.16    3.61  1.0000
   1  -4  -3   71430    3142                                                       77077   13.95    2.08  1.0000
  -4   1   3   68744    3144                                                       81091   13.97    7.52  1.0000
   3  -4   4    4576     245                                                        3371  -49.57  -13.29  1.0000
  -4   1   4    4124     239                                                        3616  -49.17  -10.92  1.0000
   1   3  -4    4037     249                                                        4013  -49.51   12.16  1.0000
  -3  -1  -4    3823     197                                                        3292  -46.03  -12.93  1.0000
   1  -4  -4    3618     231                                                        3583  -46.32  -12.04  1.0000
   4  -1   4    4267     205                                                        3199  -48.43  -10.36  1.0000
  -4   3   4    3718     224                                                        3751  -47.02   12.35  1.0000
  -3   4  -4    4233     230                                                        3858  -49.57   13.29  1.0000
  -4   3  -4    4020     218                                                        3022  -46.39  -11.41  1.0000
  -3  -1   4    3151     257                                                        4250  -45.93   10.77  1.0000
   1   3   4    4478     207                                                        3183  -49.14  -10.88  1.0000
   4  -3   4    3547     230                                                        3753  -46.39   11.41  1.0000
  -4   1  -4    3812     198                                                        3871  -48.43   10.36  1.0000
  -1  -3  -4    3947     222                                                        3924  -49.14   10.88  1.0000
   3   1   4    3614     198                                                        3670  -46.03   12.93  1.0000
   3  -4  -4    3757     241                                                        4453  -49.83   11.24  1.0000
  -1   4  -4    3595     243                                                        3011  -44.83   -9.41  1.0000
  -4   3  -5    4801     545                                                       11511  -19.80   22.62  1.0000
   3  -4  -5    6461     569                                                       12257  -15.82  -21.14  1.0000
   4  -1   5    5811     544                                                       11977  -17.37   19.26  1.0000
  -3  -1  -5    5118     540                                                       11824  -19.03   23.79  1.0000
  -1  -3  -5    6829     560                                                       12940  -16.30  -19.02  1.0000
  -4   1  -5    6213     536                                                       12512  -17.37  -19.26  1.0000
   1   3  -5    6295     575                                                       12300  -16.39  -21.52  1.0000
   4  -3  -5    5157     568                                                       11904  -18.49   26.93  1.0000
   4  -3   5    5697     565                                                       13079  -19.80  -22.62  1.0000
   3  -4   5    5918     575                                                       11761  -16.54   19.65  1.0000
  -1   4  -5    5048     571                                                       11637  -19.14   22.02  1.0000
   1   3   5    6384     545                                                       12367  -16.30   19.02  1.0000
   1  -4  -5    5252     565                                                       12125  -18.62   26.56  1.0000
  -3   4  -5    6548     562                                                       12655  -16.54  -19.65  1.0000
   3   1   5    5662     540                                                       12704  -19.03  -23.79  1.0000
  -1   4   5    5662     553                                                       12766  -18.62  -26.56  1.0000
   3   1  -6    7704     335                                                        5868    3.06   -3.79  1.0000
  -4   3  -6    8083     312                                                        6032    4.32   -3.27  1.0000
  -1  -3  -6    7302     319                                                        5169    2.91    5.47  1.0000
   3   1   6    6861     301                                                        5593    2.23    2.71  1.0000
  -4   1  -6    7847     300                                                        5501    3.93    4.93  1.0000
   4  -3   6    7274     323                                                        5330    4.32    3.27  1.0000
   1  -4   6    7414     349                                                        5292    4.60    3.65  1.0000
   1   3  -6    6989     338                                                        5540    1.47    4.22  1.0000
   4  -1   6    8208     315                                                        5800    3.93   -4.93  1.0000
   3  -4  -6    7448     340                                                        5417    3.39    4.42  1.0000
   4  -3  -6    7570     336                                                        5768    4.14   -2.75  1.0000
   3  -4   6    7757     347                                                        5557    3.31   -4.99  1.0000
  -3   4  -6    7537     316                                                        5378    3.31    4.99  1.0000
   1   3   6    7841     307                                                        5614    2.91   -5.47  1.0000
   4  -1  -6    5844     320                                                        4407    2.67    3.51  1.0000
   1  -4  -6    7223     334                                                        5803    2.95   -2.49  1.0000
  -3  -1  -6    7189     307                                                        5888    2.23   -2.71  1.0000
  -1   4  -6    7995     335                                                        5790    4.60   -3.65  1.0000
  -1   4   6    6853     307                                                        5470    2.95    2.49  1.0000
   1  -4  -7     873     122                                                        1510   -3.53   -3.19  1.0000
  -1  -3  -7     628     122                                                        1262   -3.64    4.50  1.0000
   3  -4  -7     581     113                                                        1225   -3.84    4.56  1.0000
  -3  -1  -7     894     120                                                        1553   -3.21   -4.58  1.0000
  -4   1  -7     867     179                                                        1488   -3.94    0.50  1.0000
  -4   3  -7    1099     187                                                        1707   -3.48   -0.76  1.0000
   4  -3  -7     877     219                                                        1542   -3.97   -1.85  1.0000
   3   1   7     728     185                                                        1341   -3.21    4.58  1.0000
   1   3   7     922     190                                                        1663   -3.64   -4.50  1.0000
   1  -4  -7    1086     222                                                        1790   -3.53   -3.19  1.0000
  -3   4  -7     433     181                                                         938   -3.65    3.65  1.0000
   3  -4   7     866     224                                                        1543   -3.65   -3.65  1.0000
  -3  -1  -7     922     192                                                        1591   -3.21   -4.58  1.0000
   4  -1   7    1171     196                                                        1879   -3.94   -0.50  1.0000
   4  -3   7     793     205                                                        1321   -3.48    0.76  1.0000
  -1   4   7     701     188                                                        1290   -3.53    3.19  1.0000
   4  -1  -7     736     209                                                        1379   -3.71    3.43  1.0000
   1  -4   7     613     229                                                        1226   -4.30    1.35  1.0000
  -4   3   7     767     197                                                        1401   -3.97    1.85  1.0000
   3   1  -7     994     221                                                        1700   -3.65   -3.33  1.0000
   1   3  -7     711     211                                                        1462   -3.57    6.06  1.0000
   3  -4  -7     604     219                                                        1260   -3.84    4.56  1.0000
  -1   4  -7     973     218                                                        1715   -4.30   -1.35  1.0000
  -1  -3  -7     751     203                                                        1441   -3.64    4.50  1.0000
  -4   1   7     851     217                                                        1523   -3.71   -3.43  1.0000
  -3  -1   7     650     221                                                        1243   -3.65    3.33  1.0000
   1  -4  -7     978     157                                                        1650   -3.53   -3.19  1.0000
  -1  -3  -7     627     155                                                        1261   -3.64    4.50  1.0000
   4  -1  -7     717     143                                                        1352   -3.71    3.43  1.0000
   4  -3  -7     886     156                                                        1554   -3.97   -1.85  1.0000
   1   3  -7     652     155                                                        1371   -3.57    6.06  1.0000
  -3   4  -7     716     156                                                        1350   -3.65    3.65  1.0000
  -4   3  -7     962     139                                                        1535   -3.48   -0.76  1.0000
  -1   4  -7     764     164                                                        1434   -4.30   -1.35  1.0000
   3  -4  -8   13786     772                                                       18381   -4.02   -7.00  1.0000
  -1  -3  -8   13439     771                                                       17912   -4.28   -6.79  1.0000
   1  -4  -8   13620     771                                                       18780   -5.67    7.40  1.0000
  -4   3  -8   12713     835                                                       18372   -4.23    9.05  1.0000
   4  -1  -8   13147     862                                                       17860   -5.39   -6.88  1.0000
  -1  -3  -8   13404     857                                                       17872   -4.28   -6.79  1.0000
   1  -4   8   13395     895                                                       19137   -5.29   -8.59  1.0000
  -4   3   8   13363     867                                                       18656   -4.66   -8.07  1.0000
   1   3  -8   14271     864                                                       18634   -3.86   -6.54  1.0000
  -3   4  -8   12913     842                                                       17680   -3.93   -7.56  1.0000
   1  -4  -8   13245     872                                                       18338   -5.67    7.40  1.0000
  -1   4  -8   13793     866                                                       19615   -5.29    8.59  1.0000
   3  -4   8   14278     887                                                       19274   -3.93    7.56  1.0000
  -3  -1   8   13114     876                                                       18140   -5.12   -7.53  1.0000
   4  -1   8   14000     846                                                       19316   -5.35    7.67  1.0000
   4  -3  -8   15111     888                                                       20715   -4.66    8.07  1.0000
   4  -3   8   13145     865                                                       18889   -4.23   -9.05  1.0000
  -4   1  -8   13259     835                                                       18439   -5.35   -7.67  1.0000
   3  -4  -8   14557     887                                                       19270   -4.02   -7.00  1.0000
  -1   4   8   12423     843                                                       17363   -5.67   -7.40  1.0000
   3   1   8   13382     843                                                       18547   -4.71   -7.84  1.0000
  -4   1   8   13418     871                                                       18180   -5.39    6.88  1.0000
   3   1  -8   14309     871                                                       19545   -5.12    7.53  1.0000
   1   3   8   14788     855                                                       19468   -4.28    6.79  1.0000
  -3  -1  -8   14191     847                                                       19501   -4.71    7.84  1.0000
  -1  -3  -8   14507     789                                                       19143   -4.28   -6.79  1.0000
   4  -3  -8   14584     791                                                       20097   -4.66    8.07  1.0000
   1  -4  -8   14758     791                                                       20114   -5.67    7.40  1.0000
  -3   4  -8   13557     787                                                       18433   -3.93   -7.56  1.0000
  -4   1  -8   13000     770                                                       18133   -5.35   -7.67  1.0000
  -1   4  -8   13307     792                                                       19035   -5.29    8.59  1.0000
  -3  -1  -8   13807     769                                                       19049   -4.71    7.84  1.0000
   1   3  -8   13523     787                                                       17778   -3.86   -6.54  1.0000
  -4   3  -8   12647     780                                                       18293   -4.23    9.05  1.0000
   4  -3  -9     265     119                                                         213    0.58    0.46  1.0000
  -1  -3  -9     236     125                                                         211    0.89    0.44  1.0000
  -3  -1  -9     204     118                                                         198   -0.38    1.00  1.0000
  -4   1  -9     244     121                                                         236    0.94    0.82  1.0000
   1  -4  -9     202     121                                                         188   -0.03    0.47  1.0000
   3  -4  -9     153     123                                                         129    0.80    0.26  1.0000
  -1   4  -9     116     194                                                         110    0.93   -0.96  1.0000
  -1   4   9     334     201                                                         314   -0.03   -0.47  1.0000
  -3   4  -9       2     187                                                        -138    0.02    0.63  1.0000
  -3  -1  -9     375     201                                                         368   -0.38    1.00  1.0000
   3   1   9      31     181                                                          23   -0.38   -1.00  1.0000
  -1  -3  -9      50     204                                                          36    0.89    0.44  1.0000
   1   3   9     197     177                                                         170    0.89   -0.44  1.0000
   1  -4   9     339     228                                                         341    0.93    0.96  1.0000
   1  -4  -9      46     223                                                          39   -0.03    0.47  1.0000
   4  -3   9     160     196                                                         185   -0.15    0.49  1.0000
   3  -4   9     444     226                                                         479    0.02   -0.63  1.0000
  -4   1  -9     233     184                                                         225    0.94    0.82  1.0000
  -4   3  -9     361     180                                                         397   -0.15   -0.49  1.0000
   4  -1   9     331     187                                                         317    0.94   -0.82  1.0000
   1  -4  -9     342     166                                                         324   -0.03    0.47  1.0000
   4  -3  -9     609     163                                                         528    0.58    0.46  1.0000
  -1  -3  -9     346     168                                                         316    0.89    0.44  1.0000
  -3   4  -9     108     153                                                         127    0.02    0.63  1.0000
   3   1  -9     599     147                                                         514    1.30   -0.29  1.0000
   1   3  -9     198     151                                                         194   -0.22   -0.43  1.0000
  -4   3  -9     145     140                                                         168   -0.15   -0.49  1.0000
  -1   4  -9     330     161                                                         326    0.93   -0.96  1.0000
  -1  -3 -10    2475     185                                                        2402   -0.47    0.04  1.0000
   1  -4 -10    2786     190                                                        2532   -0.92    0.58  1.0000
   3  -4 -10    2738     197                                                        2569   -0.41   -0.61  1.0000
   4  -1  10    2899     279                                                        2800   -0.40    0.15  1.0000
   3   1  10    2709     272                                                        2473   -0.80   -0.62  1.0000
   4  -3 -10    3104     228                                                        2820   -0.72    0.90  1.0000
   1  -4 -10    3204     229                                                        2931   -0.92    0.58  1.0000
  -3  -1 -10    3029     188                                                        2778   -0.80    0.62  1.0000
  -3   4 -10    2756     220                                                        2488   -0.86   -0.74  1.0000
  -4   1 -10    2640     192                                                        2546   -0.40   -0.15  1.0000
   3   1 -10    2307     206                                                        2179   -1.09   -0.34  1.0000
   4  -3 -10    2714     196                                                        2448   -0.72    0.90  1.0000
   1   3 -10    3077     229                                                        2805   -0.72   -0.83  1.0000
  -1   4 -10    2406     219                                                        2238   -1.22   -0.23  1.0000
  -4   3 -10    2720     210                                                        2401   -1.08    0.84  1.0000
   4  -1 -11    2866     215                                                        2867   -8.77   -1.67  1.0000
   1  -4 -11    2939     210                                                        2919   -7.55    1.39  1.0000
  -4   3 -11    2855     230                                                        2842   -7.37    1.28  1.0000
  -1   4 -11    2985     250                                                        2795   -7.17    2.00  1.0000
  -3   4 -11    2672     236                                                        2585   -7.95   -1.69  1.0000
   4  -3 -11    3026     220                                                        3038   -8.49    1.67  1.0000
  -4   1 -11    3061     214                                                        2985   -7.84   -1.68  1.0000
   3  -4 -11    2601     204                                                        2608   -9.03   -1.65  1.0000
  -1  -3 -11    2815     203                                                        2719   -8.71   -2.07  1.0000
   3   1 -11    3009     244                                                        2925   -8.12    1.92  1.0000
  -3  -1 -11    3104     208                                                        3081   -8.01    1.64  1.0000
   1   3 -11    2588     243                                                        2495   -8.65   -1.96  1.0000
  -3  -1 -12    3613     243                                                        3692    3.77   -1.18  1.0000
   4  -1 -12    3644     265                                                        3759    4.38    1.40  1.0000
   3  -4 -12    3406     246                                                        3366    3.28    0.68  1.0000
  -1   4 -12    3011     281                                                        2993    4.46   -0.95  1.0000
   1  -4 -12    3140     241                                                        3227    3.82   -1.26  1.0000
  -4   3 -12    3713     263                                                        3664    4.39   -0.80  1.0000
   3   1 -12    3379     273                                                        3211    3.89   -0.28  1.0000
  -4   1 -12    3791     251                                                        3673    3.88    0.48  1.0000
   4  -3 -12    3364     246                                                        3307    3.41   -0.63  1.0000
   1   3 -12    3262     274                                                        3400    4.39    1.53  1.0000
  -3   4 -12    3969     276                                                        3847    4.56    0.56  1.0000
  -1  -3 -12    3646     239                                                        3567    3.38    0.55  1.0000
   4  -3 -13    2676     242                                                        2554   -4.01   -0.01  1.0000
   3   1 -13    2204     264                                                        1964   -4.08    0.57  1.0000
  -4   1 -13    2360     229                                                        2318   -4.83    0.40  1.0000
   1   3 -13    2473     274                                                        2514   -4.32    0.74  1.0000
  -3   4 -13    2603     253                                                        2570   -4.80    0.42  1.0000
  -1   4 -13    2269     269                                                        2034   -4.40    0.52  1.0000
   1  -4 -13    2718     228                                                        2579   -5.17    0.04  1.0000
  -3  -1 -13    2685     221                                                        2497   -4.53    0.25  1.0000
  -1  -3 -13    2640     222                                                        2580   -3.98    0.28  1.0000
  -4   3 -13    2409     245                                                        2182   -4.57    0.46  1.0000
   4  -1 -13    2503     249                                                        2573   -4.18    0.86  1.0000
   3  -4 -13    2698     237                                                        2679   -3.67    0.44  1.0000
   1  -4 -14    1031     203                                                        1057   -3.38    0.23  1.0000
  -1  -3 -14    1217     201                                                        1275   -2.72    0.08  1.0000
   3  -4 -14     944     221                                                         964   -3.69   -0.32  1.0000
   4  -3 -14     989     226                                                        1059   -4.24    0.13  1.0000
  -4   1 -14     892     209                                                         927   -2.77    0.00  1.0000
  -1   4 -14     762     237                                                         859   -3.37   -0.42  1.0000
  -4   3 -14     726     217                                                         799   -3.40   -0.26  1.0000
   1   3 -14     672     248                                                         624   -2.94   -0.65  1.0000
   4  -1 -14     897     244                                                         886   -2.96   -0.37  1.0000
   3   1 -14     328     246                                                         365   -3.21   -0.36  1.0000
  -3   4 -14    1115     229                                                        1136   -2.51   -0.09  1.0000
  -3  -1 -14     714     200                                                         732   -2.95    0.09  1.0000
   1  -4 -15     302     207                                                         233    0.59    0.73  1.0000
   3  -4 -15     169     211                                                         129    0.11   -1.23  1.0000
  -1  -3 -15     104     202                                                          73    0.07   -1.22  1.0000
   1   3 -15       4     243                                                        -261   -0.13   -0.88  1.0000
  -3  -1 -15     161     193                                                         129    0.24    0.61  1.0000
  -4   3 -15       6     207                                                        -121    0.35    1.03  1.0000
  -4   1 -15       7     205                                                        -150    0.32   -1.07  1.0000
   4  -1 -15      33     244                                                          12    0.31   -1.17  1.0000
   4  -3 -15     196     232                                                         161    0.11    0.83  1.0000
  -3   4 -15      57     215                                                          31    0.17   -1.24  1.0000
  -1   4 -15      78     241                                                          51    0.12    1.19  1.0000
   3   1 -15       6     253                                                        -223   -0.20    1.01  1.0000
  -3   4 -16       8     228                                                         -25    0.53    1.10  1.0000
   3  -4 -16       8     229                                                           6    0.27    0.39  1.0000
  -4   3 -16     118     213                                                         133    0.54   -0.15  1.0000
   4  -1 -16       4     261                                                        -250    0.59    0.61  1.0000
  -3  -1 -16      18     202                                                        -185    0.51   -1.76  1.0000
   1   3 -16      72     246                                                          54    0.37    1.27  1.0000
   1  -4 -16     455     216                                                         472    0.69   -0.63  1.0000
  -1  -3 -16      97     207                                                          95    1.03    1.75  1.0000
  -1   4 -16     428     257                                                         432    0.70   -0.96  1.0000
   3   1 -16      23     261                                                        -144    1.06   -1.79  1.0000
   4  -3 -16       8     246                                                         -37    0.67   -1.03  1.0000
  -4   1 -16      21     210                                                          29    0.62    0.10  1.0000
  -4   3 -17      10     210                                                          -6   -1.24    0.52  1.0000
   4  -1 -17      38     244                                                           6   -1.24   -1.24  1.0000
  -1   4 -17     118     239                                                          60   -1.13    1.28  1.0000
   3  -4 -17     126     229                                                          77   -1.03   -0.30  1.0000
  -1  -3 -17     208     206                                                         130   -1.42    0.01  1.0000
   1  -4 -17     217     211                                                         149   -0.93    1.00  1.0000
   3   1 -17       7     247                                                         -26   -1.13   -0.08  1.0000
   4  -3 -17       7     239                                                         -67   -1.10    0.28  1.0000
  -3  -1 -17       8     210                                                        -159   -1.12    0.47  1.0000
  -4   1 -17      10     207                                                         -85   -1.13   -0.75  1.0000
  -3   4 -17      56     223                                                          19   -1.43    0.02  1.0000
   1   3 -17     214     252                                                         148   -1.14   -0.04  1.0000
   1  -4 -18     476     215                                                         471   -1.53    0.24  1.0000
  -1  -3 -18     492     206                                                         480   -1.37   -0.15  1.0000
   3   1 -18     519     242                                                         527   -1.55    0.36  1.0000
  -1   4 -18     351     235                                                         343   -1.41    0.19  1.0000
  -4   1 -18     646     198                                                         626   -1.25   -0.07  1.0000
   4  -3 -18     466     230                                                         474   -2.00    0.42  1.0000
   4  -1 -18     142     226                                                         122   -1.59   -0.04  1.0000
   3  -4 -18     385     219                                                         381   -1.43   -0.25  1.0000
  -4   3 -18     550     210                                                         575   -1.79    0.53  1.0000
  -3   4 -18     505     212                                                         517   -1.78   -0.43  1.0000
   1   3 -18     116     234                                                         109   -1.46   -0.26  1.0000
  -3  -1 -18     514     200                                                         525   -1.46    0.37  1.0000
   3  -4 -19      16     192                                                          21    0.75   -0.07  1.0000
   3   1 -19     162     203                                                         191    0.96    0.13  1.0000
   1  -4 -19      36     185                                                          56    0.51    0.55  1.0000
   4  -1 -19       8     214                                                          23    0.93   -0.76  1.0000
   4  -3 -19       3     199                                                           5    1.07    0.87  1.0000
  -1  -3 -19       4     176                                                           5    1.22   -0.38  1.0000
   3  -4 -20     107     163                                                          69   -2.28   -0.01  1.0000
  -1  -3 -20     105     152                                                          97   -2.97   -1.00  1.0000
   4  -3 -20     258     176                                                         232   -2.33    0.31  1.0000
   4  -1 -20     162     174                                                         127   -2.95   -0.27  1.0000
   1  -4 -20     260     159                                                         193   -2.91   -0.27  1.0000
   4   0   0   13873     909                                                       22764  108.78   22.03  1.0000
  -4   4   0    9700     932                                                       22378  107.21    5.32  1.0000
  -4   0   0   13516     911                                                       23144  108.78  -22.03  1.0000
  -4   4   1     112      99                                                         457   12.51   -3.68  1.0000
  -4   0   1     211      91                                                         436    8.54    7.32  1.0000
   4   0  -1     233      91                                                         263    8.54   -7.32  1.0000
   0   4  -1     107     120                                                         435   12.12    3.08  1.0000
   0   4  -2   43352    2482                                                       62555  -18.11    4.71  1.0000
  -4   4   2   45217    2465                                                       61457  -15.32   -1.75  1.0000
  -4   0   2   43611    2469                                                       61596  -17.11   -1.19  1.0000
  -4   4  -2   45955    2464                                                       62735  -15.70    0.49  1.0000
   4   0  -2   43842    2465                                                       61872  -17.11    1.19  1.0000
   0  -4  -3  106457    2927                                                       75255  -22.67    3.15  1.0000
   0   4  -3  104861    2933                                                       73682  -22.93   -5.29  1.0000
  -4   4  -3  103183    2912                                                       73015  -22.21    1.58  1.0000
  -4   0  -3  102826    2890                                                       74242  -21.28    6.89  1.0000
   4   0  -3  104849    2923                                                       73217  -23.15   -0.32  1.0000
   0   4   3  104790    2914                                                       73816  -22.67   -3.15  1.0000
   4   0   3  100870    2891                                                       72498  -21.28   -6.89  1.0000
  -4   4   3  104544    2917                                                       74062  -22.32   -3.38  1.0000
  -4   0   3  101921    2926                                                       70777  -23.15    0.32  1.0000
   4  -4   4    1118     280                                                        4905  -43.86   -9.39  1.0000
   0  -4  -4    1333     279                                                        4753  -44.59    9.67  1.0000
  -4   4  -4    1212     268                                                        4745  -43.86    9.39  1.0000
   0   4  -4    1286     294                                                        4552  -44.12    7.64  1.0000
  -4   0   4    1033     297                                                        5048  -44.88   -0.16  1.0000
   4  -4  -4     963     282                                                        5183  -43.76    8.39  1.0000
   4   0   4    1224     244                                                        5049  -46.03   -2.94  1.0000
   0   4   4    1379     259                                                        4634  -44.59   -9.67  1.0000
  -4   0  -4    1259     241                                                        4989  -46.03    2.94  1.0000
  -4   0   5    7691     626                                                       12847  -11.10   -2.24  1.0000
   4  -4  -5    8268     620                                                       13505  -10.99   -0.94  1.0000
  -4   4  -5    8375     605                                                       13504  -10.74   -0.25  1.0000
   4  -4   5    8945     627                                                       14227  -10.74    0.25  1.0000
   0   4  -5    8035     625                                                       13463  -11.39    2.43  1.0000
   0   4   5    7740     591                                                       12988  -11.22    2.28  1.0000
  -4   0  -5    8386     583                                                       13854  -11.28   -2.65  1.0000
   0  -4  -5    8275     612                                                       13665  -11.22   -2.28  1.0000
   4   0   5    7862     584                                                       13193  -11.28    2.65  1.0000
  -4   0   6   10700     622                                                       13294    5.08    2.06  1.0000
   0  -4  -6   10489     606                                                       12993    4.96    1.91  1.0000
  -4   0  -6   10562     578                                                       13381    5.61   -0.40  1.0000
   4  -4   6    9984     615                                                       13086    6.29   -0.87  1.0000
   4  -4  -6   10393     615                                                       12970    5.17    1.10  1.0000
  -4   4  -6    9651     593                                                       12711    6.29    0.87  1.0000
   4   0   6   10238     580                                                       13020    5.61    0.40  1.0000
   0   4   6   10574     588                                                       13070    4.96   -1.91  1.0000
   0   4  -6   10548     615                                                       13121    5.15    0.17  1.0000
   0  -4  -6   10288     547                                                       12769    4.96    1.91  1.0000
   4  -4  -6    9907     546                                                       12427    5.17    1.10  1.0000
   4   0  -6   10101     540                                                       12607    5.08   -2.06  1.0000
   0  -4  -7      82      96                                                           2   -4.13    1.91  1.0000
   4   0  -7      13     116                                                          79   -3.84   -2.51  1.0000
   4  -4  -7      25     188                                                         184   -3.70    0.25  1.0000
   0  -4  -7     109     184                                                        -156   -4.13    1.91  1.0000
  -4   4   7       8     158                                                          33   -3.70   -0.25  1.0000
  -4   4  -7      38     157                                                         230   -3.94   -0.64  1.0000
  -4   0  -7       4     152                                                          62   -3.93    1.24  1.0000
   4   0   7      11     156                                                          42   -3.93   -1.24  1.0000
   4   0  -7      14     184                                                          76   -3.84   -2.51  1.0000
   0   4   7      25     160                                                          34   -4.13   -1.91  1.0000
   0   4  -7      55     189                                                         313   -4.39   -2.37  1.0000
  -4   0   7      21     191                                                          46   -3.84    2.51  1.0000
   4  -4   7      43     184                                                           7   -3.94    0.64  1.0000
   4  -4  -7      16     127                                                         157   -3.70    0.25  1.0000
   0  -4  -7      61     127                                                         312   -4.13    1.91  1.0000
  -4   4  -7      84     126                                                          -2   -3.94   -0.64  1.0000
   0   4  -7      13     141                                                          88   -4.39   -2.37  1.0000
   4  -4  -8     476     124                                                         706    8.18   -5.48  1.0000
  -4   0  -8     243     113                                                         666   11.32   -6.75  1.0000
   0  -4  -8     346     120                                                         850    9.93   -6.16  1.0000
   0   4   8     368     197                                                         878    9.93    6.16  1.0000
   4  -4  -8     418     229                                                         576    8.18   -5.48  1.0000
   0  -4  -8     326     224                                                         774    9.93   -6.16  1.0000
  -4   4  -8     682     164                                                         484    5.53   -3.84  1.0000
  -4   0  -8     245     195                                                         599   11.32   -6.75  1.0000
   4  -4   8     839     214                                                         675    5.53    3.84  1.0000
   0   4  -8     501     207                                                         668    7.80   -5.35  1.0000
   0  -4   8     506     239                                                         677    7.80    5.35  1.0000
   4   0  -8     264     211                                                         474   11.09   -6.79  1.0000
   4   0   8     257     172                                                         659   11.32    6.75  1.0000
  -4   0   8     296     228                                                         942   11.09    6.79  1.0000
   0  -4  -8     384     156                                                         976    9.93   -6.16  1.0000
   4  -4  -8     565     161                                                         883    8.18   -5.48  1.0000
   0   4  -8     516     156                                                         696    7.80   -5.35  1.0000
  -4   4  -8    1016     151                                                         831    5.53   -3.84  1.0000
   4  -4  -9     141     116                                                          58    8.36    1.32  1.0000
   0  -4  -9      74     119                                                         103    8.15    0.37  1.0000
  -4   0  -9     355     115                                                         -17    8.19    0.15  1.0000
   4   0   9     355     184                                                          -8    8.19   -0.15  1.0000
   0  -4  -9       2     214                                                         400    8.15    0.37  1.0000
   0   4   9      21     187                                                         200    8.15   -0.37  1.0000
  -4   4  -9     176     171                                                          37    8.30    1.28  1.0000
   4  -4   9      20     210                                                         223    8.30   -1.28  1.0000
   0  -4  -9      31     159                                                         175    8.15    0.37  1.0000
   4  -4  -9     182     160                                                          36    8.36    1.32  1.0000
   0   4  -9     148     159                                                          50    8.01    2.32  1.0000
  -4   4  -9     373     140                                                        -102    8.30    1.28  1.0000
   4  -4 -10     437     141                                                         349   -1.27   -1.63  1.0000
   0  -4 -10     312     134                                                         255   -1.33   -2.38  1.0000
  -4   0 -10     484     133                                                         441   -0.61   -1.32  1.0000
   4   0  10     251     189                                                         221   -0.61    1.32  1.0000
   4  -4 -10     480     177                                                         389   -1.27   -1.63  1.0000
   0  -4 -10     418     185                                                         357   -1.33   -2.38  1.0000
   0   4 -10     237     181                                                         189   -0.73   -0.58  1.0000
  -4   4 -10     402     156                                                         369   -0.46   -1.03  1.0000
  -4   0 -11    1123     171                                                        1779   -3.75   -0.89  1.0000
   0  -4 -11     919     170                                                        1572   -4.06   -0.09  1.0000
   4  -4 -11     912     179                                                        1524   -3.81   -1.27  1.0000
   4   0 -11     907     206                                                        1539   -3.84   -2.34  1.0000
  -4   4 -11     855     197                                                        1431   -3.72   -0.66  1.0000
   0   4 -11     889     218                                                        1519   -3.95   -1.16  1.0000
   0  -4 -12    2007     177                                                        1169    5.16    2.74  1.0000
   4  -4 -12    2075     186                                                        1206    5.07    2.22  1.0000
  -4   0 -12    2043     169                                                        1168    4.98    1.60  1.0000
   0   4 -12    1866     216                                                        1043    4.90    1.48  1.0000
  -4   4 -12    1713     193                                                         835    5.57    1.36  1.0000
   4   0 -12    2177     201                                                        1264    4.86    0.59  1.0000
   0  -4 -13     123     172                                                         286   -0.37   -2.75  1.0000
   4  -4 -13     114     188                                                         504   -4.16   -3.10  1.0000
  -4   0 -13      76     174                                                         161    0.95   -1.68  1.0000
  -4   4 -13       5     198                                                         -61    0.64   -0.72  1.0000
   4   0 -13      29     209                                                         210   -1.92   -3.75  1.0000
   0   4 -13       5     226                                                          89   -1.42   -3.60  1.0000
   0  -4 -14       8     178                                                          32   -3.65   -0.36  1.0000
   4  -4 -14      76     207                                                         -10   -3.78   -0.08  1.0000
  -4   0 -14      28     179                                                          10   -3.64   -0.57  1.0000
   4   0 -14      71     239                                                        -203   -3.57    0.86  1.0000
  -4   4 -14      11     195                                                         132   -3.65    0.20  1.0000
   0   4 -14      71     229                                                          -6   -3.55    0.95  1.0000
   0  -4 -15       2     198                                                         204    5.84    0.25  1.0000
   4   0 -15     178     242                                                        -107    5.80    0.11  1.0000
   4  -4 -15       6     224                                                         111    5.57    0.05  1.0000
   0   4 -15     176     241                                                         -98    5.77   -0.22  1.0000
  -4   0 -15      47     199                                                          43    5.78    0.49  1.0000
  -4   4 -15      47     212                                                          48    6.01   -0.02  1.0000
   4  -4 -16     479     239                                                         522    0.42   -0.28  1.0000
   0  -4 -16     482     218                                                         564    0.78    0.16  1.0000
   4   0 -16     276     251                                                         321    0.58   -0.69  1.0000
   0   4 -16     441     259                                                         500    0.59   -0.63  1.0000
  -4   4 -16     578     224                                                         656    0.68   -0.25  1.0000
  -4   0 -16     406     210                                                         460    0.56   -0.22  1.0000
   4  -4 -17    1453     249                                                        1114   -2.08    0.54  1.0000
   0  -4 -17    1484     229                                                        1134   -2.11   -0.07  1.0000
  -4   4 -17    1316     234                                                         966   -2.26   -0.00  1.0000
  -4   0 -17    1396     216                                                        1021   -2.37    0.60  1.0000
   0   4 -17    1588     271                                                        1207   -2.22   -0.02  1.0000
   4   0 -17    1896     269                                                        1506   -2.06    0.27  1.0000
   0  -4 -18     396     200                                                         373    0.26    0.09  1.0000
  -4   4 -18     228     201                                                         209    0.28    0.20  1.0000
   4  -4 -18     213     217                                                         199    0.21   -0.08  1.0000
   4   0 -18     364     226                                                         346    0.21   -0.39  1.0000
   0   4 -18     100     229                                                          94    0.14    0.23  1.0000
   0  -4 -19     321     183                                                         337    0.17   -0.41  1.0000
   4  -4 -19      56     192                                                          64    0.22   -0.18  1.0000
   4   0 -19       2     209                                                        -132    0.18    0.60  1.0000
   0  -4 -20      29     154                                                        -101   -2.33   -0.24  1.0000
   4   0 -20      26     173                                                        -134   -2.19    0.36  1.0000
   4  -4 -20      25     164                                                         -28   -2.16    0.01  1.0000
  -5   3   0    8621    2673                                                       69596   74.07    8.02  1.0000
  -5   2   0    8277    2666                                                       67611   72.81  -11.75  1.0000
   3   2   0    9099    2685                                                       68394   72.26    1.39  1.0000
   5  -2   0    7953    2667                                                       66585   72.81   11.75  1.0000
   5  -3  -1   22806     899                                                       21366  -23.80   44.43  1.0000
  -5   3   1   24696     898                                                       24332  -23.80  -44.43  1.0000
   5  -2  -1   24523     895                                                       23802  -18.68  -40.25  1.0000
  -3  -2   1   22785     914                                                       22761  -20.26  -43.78  1.0000
   3   2  -1   22619     907                                                       22186  -20.26   43.78  1.0000
  -5   3  -1   23603     888                                                       20813  -18.73   37.27  1.0000
   2   3  -1   25326     914                                                       21327  -12.84  -26.10  1.0000
  -5   2   1   22632     894                                                       21091  -18.68   40.25  1.0000
   3   2   2   10830    1069                                                       25361   -3.43   26.10  1.0000
  -5   3   2   10736    1083                                                       25638    2.99   29.84  1.0000
   5  -3  -2   13375    1093                                                       29888    2.99  -29.84  1.0000
  -5   2  -2    8762    1055                                                       25154   -4.40   30.53  1.0000
   2   3   2   10987    1084                                                       28928   -2.09  -31.59  1.0000
   3  -5  -2    9218    1109                                                       26092    1.13   33.49  1.0000
  -3   5  -2    9323    1099                                                       23748   -3.53   27.29  1.0000
   5  -2  -2    9589    1081                                                       26002   -4.89   29.39  1.0000
   3   2  -2   11621    1099                                                       28802    1.03  -31.36  1.0000
  -2   5  -2   11634    1113                                                       28214    0.02  -30.05  1.0000
  -5   3  -2   13186    1069                                                       29147    0.80  -28.29  1.0000
  -5   2   2    9851    1086                                                       26496   -4.89  -29.39  1.0000
  -2  -3   2   12105    1113                                                       29090   -5.65  -27.42  1.0000
  -3  -2   2    9799    1099                                                       25702    1.03   31.36  1.0000
   5  -3  -3  215526    5369                                                      138864   19.79  -61.91  1.0000
  -2  -3   3  220859    5391                                                      139497   21.20  -67.10  1.0000
   3  -5  -3  210986    5379                                                      133154   19.82   66.81  1.0000
  -3  -2   3  211393    5384                                                      134312   19.26   67.25  1.0000
  -5   3  -3  216074    5348                                                      137423   20.35  -65.22  1.0000
   3   2   3  213560    5346                                                      134808   20.40   65.13  1.0000
  -5   2  -3  212594    5339                                                      133975   19.77   69.22  1.0000
  -5   3   3  212977    5366                                                      136305   19.79   61.91  1.0000
  -3   5  -3  213614    5374                                                      132491   21.40   67.69  1.0000
   5  -2   3  215257    5343                                                      136719   19.77  -69.22  1.0000
   5  -2  -3  209032    5365                                                      132661   19.56   64.28  1.0000
  -5   2   3  219917    5372                                                      142237   19.56  -64.28  1.0000
   2   3   3  220244    5354                                                      140596   19.87  -69.91  1.0000
  -3  -2  -3  208366    5357                                                      130939   20.40  -65.13  1.0000
   2  -5  -3  221380    5386                                                      142778   20.20  -62.86  1.0000
  -2  -3  -3  213946    5366                                                      134773   19.87   69.91  1.0000
  -2   5  -3  212613    5382                                                      136784   18.79  -66.55  1.0000
   2  -5  -4    3928     360                                                        6805  -56.59   22.76  1.0000
  -5   2  -4    3086     315                                                        7367  -53.94  -21.73  1.0000
   3  -5   4    2809     375                                                        6698  -55.41   15.11  1.0000
   5  -2   4    3776     316                                                        6020  -53.94   21.73  1.0000
  -2  -3  -4    3319     341                                                        6822  -52.17  -23.26  1.0000
   3  -5  -4    3124     363                                                        7301  -53.79  -21.93  1.0000
   5  -2  -4    3183     349                                                        6790  -53.18  -21.07  1.0000
  -5   2   4    3633     348                                                        5878  -53.18   21.07  1.0000
  -3  -2   4    3979     374                                                        7268  -55.90  -25.41  1.0000
  -3   5  -4    2356     362                                                        7698  -55.41  -15.11  1.0000
  -5   3   4    4081     348                                                        7392  -57.55  -24.48  1.0000
   3   2   4    3515     317                                                        7439  -58.23  -19.48  1.0000
   5  -3   4    4202     334                                                        7093  -58.80  -22.12  1.0000
  -3  -2  -4    4024     325                                                        6544  -58.23   19.48  1.0000
   2   3   4    3697     320                                                        5992  -52.17   23.26  1.0000
  -5   3  -4    4439     320                                                        6642  -58.80   22.12  1.0000
  -2   5  -4    4675     354                                                        6249  -56.05   25.91  1.0000
   5  -3   5   23590     940                                                       22315   -3.72    4.80  1.0000
   2  -5   5   24321     986                                                       23594   -3.45    6.18  1.0000
   3  -5   5   22479     968                                                       21663   -4.50   -7.90  1.0000
   3  -5  -5   23460     961                                                       23014   -4.25    8.72  1.0000
  -5   2  -5   22774     918                                                       22063   -3.86    7.06  1.0000
   2   3   5   22116     924                                                       21112   -5.13   -8.49  1.0000
  -3  -2  -5   23236     928                                                       21707   -5.53   -7.63  1.0000
   3   2   5   24197     923                                                       22603   -5.53    7.63  1.0000
   2   3  -5   23613     962                                                       22184   -6.80   10.45  1.0000
  -5   3  -5   23091     924                                                       21854   -3.72   -4.80  1.0000
  -5   3   5   23493     954                                                       22868   -3.45    6.50  1.0000
  -3   5  -5   22887     953                                                       22027   -4.50    7.90  1.0000
  -2   5  -5   23587     961                                                       22900   -3.45   -6.18  1.0000
   2  -5  -5   22864     959                                                       22290   -4.07   -7.82  1.0000
   5  -2   5   22396     928                                                       21724   -3.86   -7.06  1.0000
  -2  -3  -5   23532     940                                                       22468   -5.13    8.49  1.0000
  -5   2   5   22352     955                                                       22006   -4.57   -9.54  1.0000
   5  -3  -6    4629     358                                                        8222   12.11   -6.03  1.0000
  -3  -2  -6    4768     413                                                        8474   11.08   -6.66  1.0000
   3   2   6    4352     400                                                        7944   11.08    6.66  1.0000
   2  -5   6    5181     478                                                        8645   11.82    5.17  1.0000
   3  -5   6    5491     466                                                        9357   10.10   -6.85  1.0000
  -3   5  -6    5084     441                                                        8852   10.10    6.85  1.0000
  -2   5   6    4466     416                                                        8274   11.03    7.14  1.0000
   5  -3   6    4871     423                                                        8693   12.67    5.97  1.0000
  -5   2  -6    4688     394                                                        8076    9.26    6.59  1.0000
  -5   3   6    4563     439                                                        8184   12.11    6.03  1.0000
   2  -5  -6    4492     442                                                        8267   11.03   -7.14  1.0000
   3  -5  -6    4665     443                                                        8309    9.77    7.06  1.0000
   5  -2   6    5110     416                                                        8602    9.26   -6.59  1.0000
  -5   2   6    4947     446                                                        8705    8.42   -7.73  1.0000
   2   3  -6    4788     448                                                        8575    8.33    7.91  1.0000
  -2   5  -6    4995     439                                                        8342   11.82   -5.17  1.0000
  -2  -3  -6    4740     422                                                        8259    8.55    7.18  1.0000
  -5   3  -6    4500     399                                                        8117   12.67   -5.97  1.0000
   2   3   6    4663     404                                                        8127    8.55   -7.18  1.0000
  -2  -3  -6    4117     368                                                        7417    8.55    7.18  1.0000
   5  -2  -6    4379     358                                                        7962    8.42    7.73  1.0000
  -2   5  -6    4963     377                                                        8299   11.82   -5.17  1.0000
   3   2  -6    4394     372                                                        7780   11.37   -6.05  1.0000
   2  -5  -7   11611     507                                                       12379   -2.72   -2.64  1.0000
  -3  -2  -7   11483     506                                                       12655   -2.59   -3.43  1.0000
  -2  -3  -7   11172     503                                                       11694   -0.89    1.53  1.0000
   3  -5  -7   10427     507                                                       11132   -1.58    2.24  1.0000
   5  -3  -7   10145     512                                                       11687   -3.02   -4.50  1.0000
  -5   3  -7   11036     564                                                       12733   -3.80   -4.88  1.0000
  -2   5   7   10823     577                                                       11545   -2.72    2.64  1.0000
   5  -2   7   12215     580                                                       12838   -0.26   -1.43  1.0000
   5  -3   7   10149     589                                                       11750   -3.80    4.88  1.0000
  -2  -3   7   11923     621                                                       11929   -1.57   -0.65  1.0000
   3  -5   7   12079     627                                                       12780   -2.36   -2.36  1.0000
  -5   2  -7   11058     558                                                       11646   -0.26    1.43  1.0000
  -3  -2   7   10359     619                                                       11848   -2.06    4.10  1.0000
   2   3   7   12263     573                                                       12819   -0.89   -1.53  1.0000
  -5   3   7   10583     602                                                       12138   -3.02    4.50  1.0000
  -2   5  -7   12040     607                                                       13578   -2.04   -3.92  1.0000
  -3  -2  -7   12549     588                                                       13776   -2.59   -3.43  1.0000
   2  -5   7   10209     628                                                       11607   -2.04    3.92  1.0000
  -3   5  -7   10719     584                                                       11361   -2.36    2.36  1.0000
  -5   2   7   13255     621                                                       13435   -0.73   -0.67  1.0000
   3   2   7   11169     568                                                       12305   -2.59    3.43  1.0000
   5  -3  -7   10490     605                                                       12059   -3.02   -4.50  1.0000
  -2  -3  -7   11063     580                                                       11582   -0.89    1.53  1.0000
   3   2  -7   11264     606                                                       12836   -2.06   -4.10  1.0000
   2  -5  -7   12058     614                                                       12841   -2.72   -2.64  1.0000
   3  -5  -7   11292     616                                                       12027   -1.58    2.24  1.0000
   5  -2  -7   12044     519                                                       12209   -0.73    0.67  1.0000
   3  -5  -7    9707     519                                                       10387   -1.58    2.24  1.0000
  -3  -2  -7   11983     529                                                       13181   -2.59   -3.43  1.0000
   5  -3  -7   11609     525                                                       13262   -3.02   -4.50  1.0000
   2  -5  -7   12043     528                                                       12826   -2.72   -2.64  1.0000
  -2  -3  -7   11812     524                                                       12348   -0.89    1.53  1.0000
   5  -2  -7   11162     512                                                       11321   -0.73    0.67  1.0000
  -2   5  -7   11078     535                                                       12553   -2.04   -3.92  1.0000
   2   3  -7   10186     519                                                       10181   -1.57    0.65  1.0000
  -3   5  -7   10679     528                                                       11320   -2.36    2.36  1.0000
  -3  -2  -8     274     108                                                         582    3.66   -0.44  1.0000
   2  -5  -8     216     114                                                         453    3.14   -0.20  1.0000
   3  -5  -8     255     119                                                         480    1.13   -3.39  1.0000
  -2  -3  -8     176     106                                                         441    2.68   -2.19  1.0000
  -5   2  -8      65     115                                                         265    3.29   -1.42  1.0000
   5  -2  -8      35     130                                                         191    2.45   -3.54  1.0000
  -5   3   8     518     217                                                         798    2.41   -0.45  1.0000
  -3   5  -8     195     186                                                         327    0.79   -2.43  1.0000
  -2  -3  -8      10     183                                                         111    2.68   -2.19  1.0000
  -5   2  -8      83     177                                                         302    3.29   -1.42  1.0000
  -5   3  -8     532     185                                                         728    1.99   -0.52  1.0000
   3   2   8     189     167                                                         440    3.66    0.44  1.0000
   2   3  -8     304     216                                                         634    2.12   -3.21  1.0000
  -3   5   8     308     198                                                         540    1.13    3.39  1.0000
  -2   5   8      95     194                                                         256    3.14    0.20  1.0000
  -2   5  -8     514     215                                                         725    2.42   -1.57  1.0000
  -3  -2  -8     409     209                                                         776    3.66   -0.44  1.0000
   3   2  -8     380     213                                                         716    3.67   -1.07  1.0000
   3  -5   8     700     248                                                         935    0.79    2.43  1.0000
  -2  -3   8     525     229                                                         932    2.12    3.21  1.0000
   2  -5   8     356     248                                                         514    2.42    1.57  1.0000
   5  -3  -8     460     229                                                         729    2.41    0.45  1.0000
   5  -2   8     339     181                                                         710    3.29    1.42  1.0000
   5  -3   8     313     204                                                         457    1.99    0.52  1.0000
   2  -5  -8     251     211                                                         503    3.14   -0.20  1.0000
  -3  -2   8      27     211                                                          97    3.67    1.07  1.0000
   5  -2  -8     113     211                                                         366    2.45   -3.54  1.0000
  -5   2   8     229     207                                                         556    2.45    3.54  1.0000
   2   3   8     405     184                                                         772    2.68    2.19  1.0000
   5  -3  -8     666     161                                                         983    2.41    0.45  1.0000
   5  -2  -8     116     149                                                         373    2.45   -3.54  1.0000
   2  -5  -8     488     159                                                         826    3.14   -0.20  1.0000
   3  -5  -8     138     145                                                         303    1.13   -3.39  1.0000
  -5   3  -8     428     137                                                         605    1.99   -0.52  1.0000
  -3   5  -8     238     147                                                         384    0.79   -2.43  1.0000
  -2   5  -8     332     161                                                         500    2.42   -1.57  1.0000
   2   3  -8      63     145                                                         231    2.12   -3.21  1.0000
  -3  -2  -9    1516     176                                                        2326    7.91  -11.76  1.0000
   3  -5  -9    2062     186                                                        2709    6.35    9.59  1.0000
  -2  -3  -9    2097     173                                                        2692    5.17    8.82  1.0000
   2  -5  -9    1563     177                                                        2407    7.79  -11.74  1.0000
  -3  -2  -9    1707     284                                                        2638    7.91  -11.76  1.0000
   3  -5   9    1520     305                                                        2289    6.28  -10.90  1.0000
   2   3   9    1766     251                                                        2332    5.17   -8.82  1.0000
   3   2   9    1647     255                                                        2476    7.91   11.76  1.0000
   5  -2   9    1802     265                                                        2546    6.17  -10.09  1.0000
  -3   5  -9    1950     272                                                        2859    6.28   10.90  1.0000
  -2  -3  -9    1825     273                                                        2344    5.17    8.82  1.0000
   5  -3   9    1644     268                                                        2343    6.88   10.82  1.0000
   5  -3  -9    2017     214                                                        2797    7.53  -10.32  1.0000
  -2  -3  -9    2134     217                                                        2739    5.17    8.82  1.0000
   2  -5  -9    1611     215                                                        2486    7.79  -11.74  1.0000
  -3   5  -9    1826     219                                                        2680    6.28   10.90  1.0000
  -5   3  -9    1581     192                                                        2314    6.88  -10.82  1.0000
   2   3  -9    1684     208                                                        2435    7.03   11.02  1.0000
  -5   2  -9    2057     185                                                        2830    6.17   10.09  1.0000
  -2   5  -9    1722     213                                                        2411    6.34  -10.06  1.0000
  -2  -3 -10    3268     229                                                        4044   -2.07   -3.75  1.0000
   3  -5 -10    2934     236                                                        3777   -2.46   -3.78  1.0000
   2  -5 -10    3150     233                                                        3922   -2.29    3.31  1.0000
   5  -3  10    2613     325                                                        3302   -2.19   -3.18  1.0000
   3   2  10    3350     330                                                        4182   -2.44   -2.90  1.0000
   5  -2  10    3145     323                                                        3816   -1.67    4.44  1.0000
   2  -5 -10    3024     261                                                        3780   -2.29    3.31  1.0000
  -3   5 -10    3122     277                                                        3906   -2.15   -3.78  1.0000
  -5   2 -10    3457     240                                                        4196   -1.67   -4.44  1.0000
  -3  -2 -10    2981     226                                                        3748   -2.44    2.90  1.0000
   2   3 -10    2800     254                                                        3632   -2.63   -3.21  1.0000
  -5   3 -10    3104     245                                                        3832   -2.19    3.18  1.0000
   3   2 -10    3456     262                                                        4043   -1.50    3.44  1.0000
  -2   5 -10    3672     273                                                        4256   -1.32    3.86  1.0000
   3  -5 -11    1378     182                                                        1644   -2.63    5.55  1.0000
   2  -5 -11    1500     187                                                        1909   -2.88   -6.38  1.0000
  -2  -3 -11    1392     171                                                        1682   -2.74    5.51  1.0000
   2  -5 -11    1576     222                                                        2001   -2.88   -6.38  1.0000
  -5   2 -11    1651     184                                                        1907   -2.36    4.93  1.0000
  -2   5 -11    1247     216                                                        1606   -2.93   -6.17  1.0000
  -5   3 -11    1383     192                                                        1726   -2.70   -5.97  1.0000
   2   3 -11    1533     223                                                        1744   -2.21    5.30  1.0000
  -3  -2 -11    1637     175                                                        2024   -2.66   -6.18  1.0000
  -3   5 -11    1195     220                                                        1383   -2.36    5.63  1.0000
   3   2 -11    1426     211                                                        1869   -3.07   -6.94  1.0000
   3  -5 -12     664     172                                                         656    1.68    0.81  1.0000
  -3  -2 -12     557     151                                                         563    0.48   -0.12  1.0000
   2  -5 -12     400     168                                                         507    0.54    0.98  1.0000
   5  -3 -12     525     177                                                         622    1.40    0.37  1.0000
  -2  -3 -12    1098     157                                                        1013    0.94    1.00  1.0000
  -3   5 -12     826     202                                                         888    2.31    0.63  1.0000
   3   2 -12     497     208                                                         488    0.41   -0.24  1.0000
  -2   5 -12     356     203                                                         368    1.29   -0.39  1.0000
  -5   2 -12     684     173                                                         661    1.25    0.72  1.0000
  -5   3 -12     505     170                                                         556    1.55   -0.16  1.0000
   2   3 -12     362     205                                                         352    0.81    0.40  1.0000
   5  -3 -13    2133     252                                                        2431   -1.78    2.15  1.0000
   2  -5 -13    1952     233                                                        2399   -0.12    2.34  1.0000
  -2  -3 -13    2127     226                                                        2910    0.11   -3.66  1.0000
  -3   5 -13    2503     269                                                        3243   -0.35   -3.41  1.0000
   2   3 -13    2059     282                                                        2795   -0.85   -3.85  1.0000
  -5   2 -13    1925     230                                                        2717    0.80   -3.58  1.0000
   5  -2 -13    2252     256                                                        2972   -1.40   -3.82  1.0000
   3   2 -13    1902     265                                                        2319    0.55    1.93  1.0000
   3  -5 -13    2136     237                                                        2697   -2.43   -3.50  1.0000
  -5   3 -13    1745     247                                                        2374    0.26    3.19  1.0000
  -2   5 -13    2179     272                                                        2767    0.46    2.62  1.0000
  -3  -2 -13    2070     222                                                        2616    0.48    2.48  1.0000
   3  -5 -14     790     198                                                         485   -2.51    1.24  1.0000
  -2  -3 -14     704     189                                                         454   -1.61    1.61  1.0000
   2  -5 -14     593     193                                                         350   -1.23   -2.56  1.0000
  -3  -2 -14     677     186                                                         434   -0.99   -2.61  1.0000
  -3   5 -14     577     219                                                         296   -1.98    2.25  1.0000
  -2   5 -14     346     226                                                         157   -1.83   -1.95  1.0000
   3   2 -14      41     252                                                         -79   -1.39   -2.40  1.0000
   5  -3 -14     583     218                                                         326   -1.47   -2.52  1.0000
   2   3 -14     551     238                                                         298   -1.84    2.00  1.0000
   5  -2 -14     687     223                                                         394   -2.21    1.69  1.0000
  -5   2 -14     304     187                                                         135   -1.98    1.58  1.0000
  -5   3 -14     243     202                                                          95   -1.49   -2.22  1.0000
   3  -5 -15     220     213                                                         261    1.79    0.15  1.0000
   2  -5 -15     169     195                                                         210    1.71   -0.04  1.0000
   3   2 -15      13     259                                                        -225    1.57    0.22  1.0000
   5  -3 -15      60     240                                                          94    1.54    0.35  1.0000
  -2   5 -15     184     230                                                         194    1.84   -0.72  1.0000
   5  -2 -15      46     240                                                          54    1.87    0.22  1.0000
  -3   5 -15      63     227                                                          82    2.02    0.10  1.0000
   2   3 -15      19     252                                                         -39    1.91    0.10  1.0000
  -5   2 -15      46     202                                                          38    1.77    0.69  1.0000
  -5   3 -15      38     196                                                          39    1.84   -0.42  1.0000
  -3  -2 -15      94     196                                                         125    1.54    0.10  1.0000
  -2  -3 -15      81     189                                                         103    1.75    0.07  1.0000
  -5   2 -16      23     195                                                        -146    2.09   -0.03  1.0000
   2   3 -16     200     254                                                         109    2.31   -0.44  1.0000
  -2   5 -16      22     247                                                        -120    2.02    0.38  1.0000
   5  -3 -16     185     246                                                          99    1.77    0.01  1.0000
   3   2 -16      19     252                                                        -107    1.86   -0.18  1.0000
   5  -2 -16      25     249                                                        -232    2.10   -0.58  1.0000
  -2  -3 -16     116     194                                                          44    2.15   -0.15  1.0000
  -3  -2 -16     396     207                                                         263    2.16    0.35  1.0000
  -5   3 -16     133     208                                                          58    1.97    0.14  1.0000
  -3   5 -16      25     231                                                         -39    2.15   -0.14  1.0000
   3  -5 -16     226     216                                                         123    2.14   -0.15  1.0000
   2  -5 -16     578     218                                                         422    2.09    0.37  1.0000
  -2  -3 -17     402     208                                                         446   -2.32   -0.34  1.0000
   5  -2 -17     309     244                                                         378   -2.12    0.14  1.0000
   3   2 -17     802     260                                                         847   -2.36    0.61  1.0000
   5  -3 -17     354     245                                                         381   -2.03    0.39  1.0000
  -2   5 -17     576     249                                                         675   -2.41    0.02  1.0000
  -3   5 -17     338     230                                                         383   -2.12   -0.19  1.0000
  -3  -2 -17     614     217                                                         691   -2.47    0.28  1.0000
   2  -5 -17     583     220                                                         659   -2.29    0.17  1.0000
   3  -5 -17     537     221                                                         608   -2.14   -0.11  1.0000
  -5   3 -17     403     215                                                         469   -2.22    0.08  1.0000
   2   3 -17     423     254                                                         476   -2.35   -0.28  1.0000
   2  -5 -18      13     201                                                         -66   -0.31   -1.53  1.0000
   2   3 -18      18     231                                                           6   -0.50    1.42  1.0000
   5  -3 -18      19     233                                                        -150   -0.65   -1.77  1.0000
   3  -5 -18      15     214                                                        -129   -0.67    1.56  1.0000
  -2  -3 -18      60     193                                                          48   -0.63    1.63  1.0000
   3   2 -18     182     226                                                         193   -0.35   -1.54  1.0000
  -3  -2 -18     109     190                                                         119   -0.31   -1.60  1.0000
   5  -2 -18      19     221                                                        -205   -0.90    1.69  1.0000
   3   2 -19      78     203                                                          68    1.38    0.31  1.0000
  -2  -3 -19      25     164                                                          14    1.37   -0.41  1.0000
   5  -2 -19     147     203                                                         139    1.16   -0.24  1.0000
   2  -5 -19      12     186                                                         -31    1.47    0.43  1.0000
   3  -5 -19       7     198                                                        -426    1.10   -0.29  1.0000
   5  -3 -19     227     195                                                         227    1.50    0.22  1.0000
   5  -2 -20      37     172                                                         101   -2.31    0.82  1.0000
   5  -3 -20      14     166                                                          66   -2.61   -0.75  1.0000
   3  -5 -20      13     160                                                          61   -2.63   -0.01  1.0000
   2  -5 -20      38     153                                                         -73   -2.57   -0.77  1.0000
   4   1   0   91098    2296                                                       58587  -26.26   -1.34  1.0000
  -5   4   0   96832    2305                                                       58781  -29.54    5.94  1.0000
  -5   1   0   88753    2287                                                       57312  -26.04   -3.99  1.0000
   5  -1   0   91185    2284                                                       58352  -26.04    3.99  1.0000
   5  -1  -1  248065   13997                                                      380784  -70.92   10.53  1.0000
  -4  -1   1  245544   14009                                                      364819  -70.99   20.25  1.0000
   4   1  -1  218906   14005                                                      347230  -70.99  -20.25  1.0000
  -5   1   1  211309   14002                                                      347387  -70.92  -10.53  1.0000
  -4   5   1  225099   14016                                                      348102  -66.38  -15.85  1.0000
  -5   4   1  234396   14007                                                      349418  -65.73   11.72  1.0000
   5  -4  -1  216271   14011                                                      339694  -65.73  -11.72  1.0000
   4   1   1  237654   13990                                                      366848  -70.17    9.73  1.0000
  -4   5   2  275743   13141                                                      333676  -33.63  -22.98  1.0000
  -1   5  -2  275789   13159                                                      336290  -34.70  -23.18  1.0000
  -4  -1   2  295344   13145                                                      353910  -38.09   26.01  1.0000
   5  -1  -2  287001   13131                                                      338340  -31.90   17.36  1.0000
  -5   4   2  291700   13136                                                      347282  -34.33   19.39  1.0000
   4   1  -2  271910   13141                                                      338513  -38.09  -26.01  1.0000
  -5   4  -2  279362   13130                                                      337126  -33.53  -23.40  1.0000
  -5   1   2  242926   13135                                                      297343  -31.90  -17.36  1.0000
  -4   5  -2  294318   13145                                                      340612  -32.10   23.18  1.0000
   1   4   2  274094   13138                                                      333682  -35.51  -26.94  1.0000
   5  -4  -2  273897   13140                                                      336228  -34.33  -19.39  1.0000
  -4   5  -3  482190   23763                                                      666899   14.85  -54.90  1.0000
  -1   5  -3  417472   23769                                                      587423   15.35   54.28  1.0000
   5  -1  -3  474551   23758                                                      656372   12.55  -54.34  1.0000
   1   4  -3  450528   23772                                                      621853   13.03  -52.67  1.0000
  -5   4  -3  340169   23738                                                      493839   14.17   53.91  1.0000
   1  -5  -3  420932   23771                                                      592405   13.33   54.39  1.0000
  -5   1  -3  459211   23720                                                      636147   15.02  -53.93  1.0000
  -4  -1   3  501041   23777                                                      681261   14.24  -52.81  1.0000
   1   4   3  397949   23745                                                      558731   15.60   52.72  1.0000
  -4   5   3  398877   23753                                                      563500   16.00   53.81  1.0000
   4  -5  -3  457524   23770                                                      633502   16.00  -53.81  1.0000
  -5   1   3  431123   23764                                                      604544   12.55   54.34  1.0000
   4   1  -3  428045   23763                                                      595024   14.24   52.81  1.0000
  -5   4   3  464225   23755                                                      644473   15.55  -54.62  1.0000
  -1  -4   3  412934   23776                                                      576985   13.03   52.67  1.0000
   4   1   3  473134   23727                                                      648792   12.49  -52.74  1.0000
  -4  -1  -3  406103   23731                                                      569259   12.49   52.74  1.0000
  -5   1   4  110523    5695                                                      156028  -21.99  -18.44  1.0000
   4  -5  -4  103556    5686                                                      144189  -22.00   17.14  1.0000
  -5   4   4   99533    5672                                                      137621  -20.21   19.67  1.0000
   5  -1  -4   97617    5676                                                      137707  -21.99   18.44  1.0000
   5  -1   4  104822    5650                                                      147889  -20.60  -19.75  1.0000
  -1   5   4  100049    5670                                                      138354  -19.66   21.84  1.0000
  -4  -1   4  103162    5691                                                      139545  -18.32   21.29  1.0000
   4   1  -4  109019    5688                                                      150268  -18.32  -21.29  1.0000
  -4   5  -4  102754    5675                                                      140615  -20.34   17.46  1.0000
  -1   5  -4  106641    5694                                                      148328  -19.40  -20.07  1.0000
  -5   1  -4  101627    5642                                                      140775  -20.60   19.75  1.0000
  -5   4  -4  108144    5664                                                      148809  -19.08  -18.99  1.0000
  -1  -4  -4  103473    5679                                                      140982  -19.47   19.55  1.0000
   4   1   4  106020    5648                                                      141384  -17.29   21.69  1.0000
   1   4  -4   99822    5689                                                      137193  -19.41   20.82  1.0000
   1   4   4  106476    5666                                                      147884  -19.47  -19.55  1.0000
  -4  -1  -4  106968    5652                                                      146495  -17.29  -21.69  1.0000
   1  -5  -4  103107    5691                                                      145819  -19.66  -21.84  1.0000
   5  -1   5   69599    3142                                                       81176   -8.44   -4.45  1.0000
   4  -5  -5   67706    3175                                                       78515   -8.33    8.54  1.0000
   5  -4   5   70444    3162                                                       79677   -7.01    7.86  1.0000
  -4   5  -5   65073    3160                                                       75961   -8.60    7.96  1.0000
  -1   5  -5   70741    3180                                                       81919   -7.31   -7.62  1.0000
  -4  -1  -5   71287    3141                                                       82741   -6.84  -10.16  1.0000
   1   4   5   66397    3148                                                       79199   -8.68   -8.43  1.0000
   1  -5  -5   73883    3180                                                       83267   -5.45   -8.73  1.0000
  -1   5   5   69211    3154                                                       76464   -5.45    8.73  1.0000
   1   4  -5   68773    3179                                                       78802   -7.75    7.36  1.0000
  -5   4  -5   67466    3148                                                       78084   -7.01   -7.86  1.0000
   5  -1  -5   66326    3167                                                       74843   -6.69    7.33  1.0000
  -4  -1   5   66539    3183                                                       76551   -7.64   10.24  1.0000
   4   1   5   69531    3138                                                       78722   -6.84   10.16  1.0000
  -5   1  -5   65820    3131                                                       76305   -8.44    4.45  1.0000
  -5   1   5   72909    3184                                                       83364   -6.69   -7.33  1.0000
  -1  -4  -5   65228    3162                                                       76270   -8.68    8.43  1.0000
   4  -5   5   70747    3183                                                       83698   -8.60   -7.96  1.0000
   1  -5  -6   61383    2421                                                       60618    0.33    3.70  1.0000
   5  -4  -6   61140    2424                                                       60443    0.24    4.20  1.0000
   5  -4   6   64834    2501                                                       66633   -1.03   -4.63  1.0000
   1   4   6   62743    2471                                                       61109    1.24    1.90  1.0000
  -5   4  -6   59952    2470                                                       60653   -1.03    4.63  1.0000
  -1   5   6   62615    2480                                                       62679    0.33   -3.70  1.0000
  -4  -1  -6   59986    2464                                                       60911   -1.14    3.42  1.0000
   1  -5  -6   64419    2504                                                       63637    0.33    3.70  1.0000
  -4  -1   6   62447    2518                                                       63536   -0.74   -2.12  1.0000
  -5   4   6   63912    2494                                                       64160    0.24   -4.20  1.0000
  -5   1   6   63294    2504                                                       59843    2.62    4.65  1.0000
  -4   5  -6   65137    2491                                                       63789    1.60   -4.06  1.0000
   5  -1   6   63307    2466                                                       60382    2.22    3.73  1.0000
  -1  -4  -6   64738    2492                                                       63510    1.24   -1.90  1.0000
   5  -4  -6   53576    2486                                                       52918    0.24    4.20  1.0000
   1   4  -6   63344    2509                                                       62397    1.15   -3.15  1.0000
  -5   1  -6   65137    2461                                                       63023    2.22   -3.73  1.0000
   4   1   6   59820    2463                                                       61501   -1.14   -3.42  1.0000
   4  -5  -6   65417    2510                                                       63049    2.33   -2.84  1.0000
   4  -5   6   64567    2510                                                       62299    1.60    4.06  1.0000
  -1   5  -6   62060    2505                                                       62172   -0.34    2.45  1.0000
   5  -4  -6   61322    2432                                                       60624    0.24    4.20  1.0000
  -1  -4  -6   63643    2435                                                       62425    1.24   -1.90  1.0000
   1  -5  -6   61126    2434                                                       60363    0.33    3.70  1.0000
  -1   5  -6   60610    2440                                                       60720   -0.34    2.45  1.0000
   5  -1  -6   64283    2428                                                       61863    2.62   -4.65  1.0000
   4   1  -6   60529    2433                                                       61129   -0.74    2.12  1.0000
   5  -4  -7   19730    1162                                                       28041  -12.23    5.32  1.0000
  -1  -4  -7   18224    1158                                                       26939  -12.54   -1.97  1.0000
  -4  -1  -7   20823    1159                                                       28991  -11.67    3.20  1.0000
   4  -5  -7   17515    1160                                                       26931  -13.39   -3.43  1.0000
   1  -5  -7   20773    1161                                                       29436  -12.38    4.48  1.0000
  -4  -1  -7   21970    1224                                                       30345  -11.67    3.20  1.0000
  -1   5   7   18416    1224                                                       27480  -12.38   -4.48  1.0000
   1   4  -7   19285    1259                                                       29002  -13.23   -3.48  1.0000
   5  -1   7   21377    1221                                                       30296  -12.41    1.99  1.0000
  -4  -1   7   19468    1264                                                       27915  -11.73   -2.44  1.0000
   5  -4  -7   22738    1268                                                       31622  -12.23    5.32  1.0000
  -1  -4  -7   18964    1241                                                       27837  -12.54   -1.97  1.0000
   5  -4   7   19801    1249                                                       28799  -12.10   -3.67  1.0000
  -1  -4   7   20261    1283                                                       29526  -13.23    3.48  1.0000
  -5   1   7   21193    1267                                                       30745  -13.40    4.64  1.0000
  -5   4   7   17896    1238                                                       26884  -12.23   -5.32  1.0000
   1  -5   7   19925    1285                                                       28382  -11.48   -3.10  1.0000
  -5   4  -7   22166    1224                                                       30893  -12.10    3.67  1.0000
   1  -5  -7   21885    1261                                                       30761  -12.38    4.48  1.0000
  -4   5   7   18808    1235                                                       27887  -13.39    3.43  1.0000
   4  -5   7   21864    1275                                                       31442  -13.14    2.39  1.0000
  -5   1  -7   19009    1207                                                       27798  -12.41   -1.99  1.0000
   4  -5  -7   18877    1258                                                       28614  -13.39   -3.43  1.0000
  -4   5  -7   18553    1233                                                       27852  -13.14   -2.39  1.0000
   4   1   7   19915    1216                                                       28534  -11.67   -3.20  1.0000
   1   4   7   21549    1227                                                       30607  -12.54    1.97  1.0000
  -1   5  -7   22137    1262                                                       30391  -11.48    3.10  1.0000
  -1  -4  -7   20083    1179                                                       29190  -12.54   -1.97  1.0000
   1  -5  -7   21416    1180                                                       30203  -12.38    4.48  1.0000
   5  -4  -7   22403    1177                                                       31225  -12.23    5.32  1.0000
   1   4  -7   18764    1183                                                       28362  -13.23   -3.48  1.0000
  -5   4  -7   20996    1172                                                       29505  -12.10    3.67  1.0000
   5  -1  -7   18046    1166                                                       27809  -13.40   -4.64  1.0000
   4   1  -7   22188    1178                                                       30690  -11.73    2.44  1.0000
  -4   5  -7   18591    1177                                                       27898  -13.14   -2.39  1.0000
  -1   5  -7   22136    1188                                                       30390  -11.48    3.10  1.0000
  -1  -4  -8   63143    2148                                                       57639    4.97    0.46  1.0000
   1  -5  -8   54585    2144                                                       49823    4.92    2.33  1.0000
   4  -5  -8   63896    2151                                                       58517    4.96    0.04  1.0000
   4  -5  -8   64072    2271                                                       58685    4.96    0.04  1.0000
   5  -4  -8   56645    2252                                                       51962    4.77    2.43  1.0000
   5  -4   8   64369    2256                                                       59561    5.09   -2.00  1.0000
   5  -1   8   55208    2208                                                       50159    4.89    0.46  1.0000
  -4  -1   8   62722    2272                                                       58001    5.37   -2.86  1.0000
  -4  -1  -8   55111    2211                                                       50311    5.08    3.25  1.0000
   1  -5   8   67138    2303                                                       61964    5.10   -1.33  1.0000
   1  -5  -8   56036    2248                                                       51210    4.92    2.33  1.0000
  -5   4  -8   54235    2202                                                       49266    5.09    2.00  1.0000
  -5   1   8   55313    2248                                                       50617    4.46   -0.12  1.0000
   4   1  -8   54716    2234                                                       49580    5.37    2.86  1.0000
  -1   5  -8   53495    2230                                                       48446    5.10    1.33  1.0000
  -5   4   8   60764    2251                                                       56576    4.77   -2.43  1.0000
  -1  -4  -8   63104    2250                                                       57602    4.97    0.46  1.0000
   1   4  -8   64605    2258                                                       59306    4.85    0.03  1.0000
   4  -5   8   56171    2260                                                       50947    5.07    0.82  1.0000
  -4   5  -8   59857    2224                                                       54828    5.07   -0.82  1.0000
   1   4   8   55960    2212                                                       50669    4.97   -0.46  1.0000
  -5   1  -8   63649    2216                                                       58521    4.89   -0.46  1.0000
   4   1   8   61482    2218                                                       57246    5.08   -3.25  1.0000
  -1   5   8   61713    2232                                                       57301    4.92   -2.33  1.0000
   5  -4  -8   56963    2159                                                       52267    4.77    2.43  1.0000
  -1  -4  -8   64377    2166                                                       58818    4.97    0.46  1.0000
   1  -5  -8   56499    2161                                                       51653    4.92    2.33  1.0000
  -1   5  -8   56217    2164                                                       51038    5.10    1.33  1.0000
   4   1  -8   50941    2153                                                       45988    5.37    2.86  1.0000
   5  -1  -8   63968    2158                                                       59079    4.46    0.12  1.0000
  -4   5  -8   64438    2168                                                       59217    5.07   -0.82  1.0000
  -4  -1  -8   55684    2143                                                       50859    5.08    3.25  1.0000
  -5   4  -8   54261    2154                                                       49291    5.09    2.00  1.0000
  -5   1  -8   62687    2148                                                       57598    4.89   -0.46  1.0000
   1   4  -8   65182    2173                                                       59859    4.85    0.03  1.0000
  -1  -4  -9   36563    1454                                                       33861    3.55    1.45  1.0000
   1  -5  -9   40267    1459                                                       37894    3.69   -1.62  1.0000
   4  -5  -9   35898    1455                                                       33619    2.82    0.45  1.0000
   1   4   9   40445    1552                                                       38111    3.55   -1.45  1.0000
   4  -5   9   41990    1603                                                       39461    2.98    0.07  1.0000
  -5   4  -9   38661    1530                                                       36087    3.46   -0.52  1.0000
   5  -1   9   41030    1544                                                       37667    3.35    1.55  1.0000
  -4   5  -9   36126    1532                                                       33614    2.98   -0.07  1.0000
   4   1   9   36272    1527                                                       33107    4.59    3.14  1.0000
  -1  -4  -9   35649    1557                                                       32981    3.55    1.45  1.0000
   5  -4   9   38678    1566                                                       35787    3.46    0.52  1.0000
  -1  -4  -9   38620    1473                                                       35842    3.55    1.45  1.0000
   1  -5  -9   41990    1479                                                       39567    3.69   -1.62  1.0000
   5  -4  -9   43070    1478                                                       40918    3.51   -1.97  1.0000
  -5   4  -9   40778    1470                                                       38134    3.46   -0.52  1.0000
   1   4  -9   35822    1475                                                       33120    3.54    1.28  1.0000
   5  -1  -9   34663    1461                                                       32268    2.97    0.26  1.0000
  -5   1  -9   37405    1454                                                       34281    3.35   -1.55  1.0000
  -1   5  -9   44005    1488                                                       41182    3.71   -0.85  1.0000
  -4   5  -9   37366    1473                                                       34810    2.98   -0.07  1.0000
  -4  -1  -9   42513    1457                                                       40009    4.59   -3.14  1.0000
  -1  -4 -10    5518     405                                                        7424   -4.24    5.04  1.0000
   1  -5 -10    8360     425                                                       11068   -3.96   -4.93  1.0000
   4  -5 -10    5469     414                                                        7338   -4.27    4.65  1.0000
   4   1  10    5483     490                                                        7235   -3.79    5.29  1.0000
   5  -1  10    7751     523                                                       10218   -3.56   -4.96  1.0000
   1  -5 -10    8514     452                                                       11245   -3.96   -4.93  1.0000
   5  -4 -10    8995     458                                                       11817   -4.26   -4.55  1.0000
  -1  -4 -10    6179     443                                                        8193   -4.24    5.04  1.0000
  -1   5 -10    8541     462                                                       11222   -4.10   -4.51  1.0000
  -5   1 -10    5921     408                                                        7618   -3.56    4.96  1.0000
  -4  -1 -10    8249     421                                                       10969   -3.79   -5.29  1.0000
  -4   5 -10    5628     431                                                        7341   -3.47    5.86  1.0000
   1   4 -10    5599     445                                                        7451   -4.04    5.15  1.0000
  -5   4 -10    8286     444                                                       10861   -3.72   -4.83  1.0000
   1  -5 -11   27003     965                                                       25168    1.56    2.71  1.0000
   1  -5 -11   25487     983                                                       23705    1.56    2.71  1.0000
  -1  -4 -11   23557     956                                                       21979    1.98   -1.92  1.0000
  -1   5 -11   25908     990                                                       24315    1.38    2.39  1.0000
  -4   5 -11   22025     973                                                       20534    1.93   -1.86  1.0000
  -5   1 -11   23484     960                                                       21893    1.93   -2.38  1.0000
   5  -4 -11   24324     964                                                       22897    1.39    1.94  1.0000
   1   4 -11   23279     984                                                       21673    2.02   -2.00  1.0000
  -4  -1 -11   27043     960                                                       25262    1.68    2.21  1.0000
  -5   4 -11   26511     980                                                       24926    1.54    1.90  1.0000
   4  -5 -11   22709     958                                                       21292    1.74   -2.13  1.0000
  -1   5 -12    8551     482                                                        9590   -1.41   -3.12  1.0000
  -4   5 -12    8329     466                                                        9149   -1.88    1.51  1.0000
   4  -5 -12    7550     441                                                        8244   -1.67    1.47  1.0000
   1  -5 -12    8851     447                                                        9726   -1.25   -2.40  1.0000
  -5   1 -12    8018     439                                                        8672   -1.54    1.06  1.0000
  -5   4 -12    8770     462                                                        9849   -1.61   -2.75  1.0000
   5  -4 -12    8299     452                                                        9420   -1.62   -3.17  1.0000
   4   1 -12    8054     467                                                        9212   -1.59   -3.58  1.0000
   1   4 -12    7304     477                                                        8116   -2.01    0.18  1.0000
  -4  -1 -12    9318     444                                                       10378   -1.58   -2.53  1.0000
  -1  -4 -12    7965     433                                                        8707   -1.73    1.61  1.0000
   1  -5 -13    5830     352                                                        5791   -0.15   -0.95  1.0000
  -5   4 -13    5934     372                                                        6087   -0.94   -1.86  1.0000
   5  -4 -13    6145     364                                                        6036    0.05   -0.93  1.0000
   4   1 -13    5813     389                                                        5820   -0.16   -0.49  1.0000
  -5   1 -13    8014     367                                                        7624   -0.09    2.01  1.0000
  -1  -4 -13    7686     362                                                        7244   -0.07    2.28  1.0000
  -4  -1 -13    5684     350                                                        5743   -0.57   -1.43  1.0000
   4  -5 -13    7213     372                                                        6801    0.32    1.51  1.0000
   1   4 -13    8706     413                                                        8073    0.12    2.76  1.0000
  -4   5 -13    7805     387                                                        7411   -0.28    2.39  1.0000
  -1   5 -13    6029     395                                                        6035   -0.23   -0.75  1.0000
   4  -5 -14    6341     360                                                        6179    0.51   -0.35  1.0000
   1  -5 -14    6608     360                                                        6242    0.91    0.83  1.0000
   5  -1 -14    5901     394                                                        5747    0.56   -0.63  1.0000
  -1   5 -14    6918     407                                                        6566    0.93    0.08  1.0000
  -4  -1 -14    7030     358                                                        6541    1.21    0.87  1.0000
   5  -4 -14    6523     376                                                        6173    0.84    1.24  1.0000
  -5   1 -14    6209     360                                                        5891    0.88    0.11  1.0000
  -1  -4 -14    6587     354                                                        6222    1.03   -0.15  1.0000
   4   1 -14    6553     392                                                        6191    1.00   -0.07  1.0000
  -4   5 -14    6426     390                                                        6245    0.63   -0.73  1.0000
   1   4 -14    6813     407                                                        6664    0.57   -0.90  1.0000
  -5   4 -14    6540     366                                                        6132    1.00    1.34  1.0000
  -5   1 -15    4300     316                                                        4385   -0.84    1.47  1.0000
   5  -4 -15    4425     342                                                        4596   -0.62   -2.07  1.0000
   4   1 -15    4720     374                                                        4944   -0.77   -2.33  1.0000
  -1   5 -15    4510     359                                                        4770   -0.90   -1.50  1.0000
  -4   5 -15    4711     337                                                        4598   -0.41    2.26  1.0000
   1   4 -15    4810     376                                                        4832   -0.67    1.64  1.0000
  -1  -4 -15    5110     315                                                        5121   -0.81    2.21  1.0000
   5  -1 -15    4785     361                                                        4880   -0.80    1.31  1.0000
  -5   4 -15    3963     320                                                        4125   -0.63   -1.82  1.0000
   1  -5 -15    4531     316                                                        4706   -0.63   -1.38  1.0000
   4  -5 -15    4870     335                                                        4994   -0.89    1.31  1.0000
  -4  -1 -15    4230     310                                                        4366   -0.52   -2.02  1.0000
  -5   4 -16    3501     317                                                        3809   -1.01    0.93  1.0000
  -4  -1 -16    3728     308                                                        4144   -0.97    3.26  1.0000
  -5   1 -16    4104     319                                                        4604   -1.38   -1.01  1.0000
   1  -5 -16    3956     321                                                        4365   -1.12    2.10  1.0000
  -1  -4 -16    4747     328                                                        5498   -1.56   -2.21  1.0000
  -4   5 -16    3875     336                                                        4440   -1.40   -1.65  1.0000
  -1   5 -16    4067     364                                                        4516   -1.22    2.17  1.0000
   4  -5 -16    4503     344                                                        4984   -1.29   -0.89  1.0000
   4   1 -16    3648     353                                                        4141   -1.47    2.11  1.0000
   1   4 -16    4487     380                                                        5166   -1.18   -2.68  1.0000
   5  -1 -16    4256     375                                                        4967   -1.39   -2.60  1.0000
   5  -4 -16    3522     342                                                        3939   -1.22    2.19  1.0000
   1  -5 -17    3977     288                                                        3778    0.77    0.23  1.0000
   4   1 -17    4097     333                                                        4045    0.72   -0.42  1.0000
  -1   5 -17    3854     318                                                        3716    1.03   -0.28  1.0000
   5  -4 -17    3576     307                                                        3540    0.66   -0.43  1.0000
  -4  -1 -17    3494     269                                                        3336    0.91   -0.04  1.0000
  -1  -4 -17    2740     271                                                        2555    0.98    0.03  1.0000
   4  -5 -17    2584     292                                                        2423    0.66   -0.28  1.0000
  -5   4 -17    3518     288                                                        3440    0.73   -0.28  1.0000
  -4   5 -17    2793     280                                                        2618    0.91    0.02  1.0000
   5  -1 -17    2502     302                                                        2297    0.69   -0.60  1.0000
   1   4 -17    2868     311                                                        2649    0.68   -0.62  1.0000
   5  -4 -18    1323     242                                                        1203    0.76   -0.05  1.0000
   4   1 -18    1055     233                                                         932    0.71    0.89  1.0000
   1  -5 -18    1324     219                                                        1233    0.45    0.69  1.0000
   4  -5 -18    1523     242                                                        1481    0.32   -0.49  1.0000
  -1  -4 -18    1415     216                                                        1307    0.80   -0.80  1.0000
   1   4 -18    1043     249                                                         950    0.70   -0.30  1.0000
   5  -1 -18    1765     256                                                        1663    0.73   -0.96  1.0000
   5  -1 -19     899     218                                                         931    0.38    1.26  1.0000
   5  -4 -19    1113     222                                                        1150    0.41   -0.80  1.0000
   4   1 -19     988     221                                                        1035    0.24   -0.75  1.0000
  -1  -4 -19     831     186                                                         892    0.29    1.54  1.0000
   4  -5 -19     603     202                                                         598    0.67    1.23  1.0000
   1  -5 -19     756     189                                                         791    0.45   -0.90  1.0000
   5  -1 -20     145     176                                                         230   -1.10   -1.20  1.0000
   4  -5 -20     184     167                                                         294   -1.11   -1.85  1.0000
   1  -5 -20     204     153                                                         251   -0.96    1.44  1.0000
   5  -4 -20     318     169                                                         389   -1.07    1.39  1.0000
   5   0   0    1271     826                                                       21489  -36.20  -40.67  1.0000
  -5   5   0   11172     858                                                       21474   -1.95  -21.97  1.0000
  -5   0   0     812     827                                                       19210  -36.20   40.67  1.0000
  -5   5   1   23145    2995                                                       74409  -52.49    1.35  1.0000
  -5   0   1   22913    2985                                                       75561  -53.72   -0.90  1.0000
   5   0  -1   23330    2982                                                       76295  -53.72    0.90  1.0000
  -5   5   2     290     127                                                         867   -4.02   -5.28  1.0000
   5  -5  -2     226     142                                                         636   -4.02    5.28  1.0000
  -5   5  -2      60     129                                                         734   -8.65    2.19  1.0000
   5   0  -2     154     130                                                         716   -5.54   -4.03  1.0000
   0   5   2     125     131                                                         719   -5.53   -6.25  1.0000
  -5   0   2     180     142                                                         691   -5.54    4.03  1.0000
   0   5  -2      51     163                                                         704   -8.40   -0.75  1.0000
   0   5   3     950     147                                                        1269  -28.36   -3.29  1.0000
   0   5  -3     619     172                                                        1404  -26.92   -0.97  1.0000
  -5   5  -3     478     141                                                        1223  -24.64    0.23  1.0000
  -5   0  -3     805      99                                                        1220  -27.40    2.63  1.0000
  -5   0   3     737     167                                                        1314  -27.41    2.85  1.0000
  -5   5   3     759     142                                                        1264  -26.93   -2.74  1.0000
   5   0  -3     656     155                                                        1503  -27.41   -2.85  1.0000
   0  -5  -4   33445     898                                                       19805   18.33    0.34  1.0000
   5   0   4   34201     853                                                       21320   16.93    1.94  1.0000
  -5   5  -4   32521     879                                                       20288   16.48    1.76  1.0000
   0   5  -4   32634     904                                                       19951   17.13    1.58  1.0000
  -5   0   4   35539     906                                                       21348   18.45    0.07  1.0000
   5   0  -4   36634     896                                                       22200   18.45   -0.07  1.0000
  -5   5   4   34788     882                                                       20628   18.66   -0.03  1.0000
   0   5   4   34600     878                                                       20702   18.33   -0.34  1.0000
  -5   0  -4   33639     848                                                       20909   16.93   -1.94  1.0000
   5   0  -5    3097     325                                                        5542    5.95   -8.51  1.0000
   5  -5   5    3438     331                                                        5728    7.37   -0.92  1.0000
  -5   5  -5    3176     302                                                        5370    7.37    0.92  1.0000
   0   5   5    2992     303                                                        5518    5.71   -9.65  1.0000
  -5   0   5    3132     341                                                        5430    5.95    8.51  1.0000
   0   5  -5    3320     328                                                        5638    6.37   -6.17  1.0000
  -5   0  -5    3176     275                                                        5439    6.19    7.61  1.0000
   5   0   5    3158     280                                                        5559    6.19   -7.61  1.0000
   0  -5  -5    3026     327                                                        5388    5.71    9.65  1.0000
   5   0  -6     567     113                                                         253  -17.16   -1.31  1.0000
   0  -5  -6     645      77                                                         207  -17.27   -0.41  1.0000
   5  -5  -6     882      85                                                         126  -17.78   -0.36  1.0000
  -5   0  -6    1481     123                                                           4  -17.59   -0.75  1.0000
   0  -5  -6     699     177                                                         178  -17.27   -0.41  1.0000
  -5   0   6    1565     188                                                        -165  -17.16    1.31  1.0000
  -5   5  -6    1045     143                                                         133  -19.05   -0.71  1.0000
   0   5  -6     974     175                                                          97  -17.80   -1.05  1.0000
   5  -5   6     719     177                                                         290  -19.05    0.71  1.0000
   0   5   6     621     138                                                         220  -17.27    0.41  1.0000
  -5   5   6     615     160                                                         260  -17.78    0.36  1.0000
   5   0  -6     850     168                                                         110  -17.16   -1.31  1.0000
   5  -5  -6     733     170                                                         192  -17.78   -0.36  1.0000
   5   0   6    1370     126                                                          12  -17.59    0.75  1.0000
   5  -5  -6    1169     109                                                          45  -17.78   -0.36  1.0000
   0  -5  -6    1174     111                                                          30  -17.27   -0.41  1.0000
   0   5  -6     660     128                                                         238  -17.80   -1.05  1.0000
   0  -5  -7    1588     127                                                        1566   -0.34   -1.59  1.0000
  -5   0   7    1465     252                                                        1488   -0.44   -2.85  1.0000
   0   5  -7    1683     243                                                        1766   -2.11    7.16  1.0000
   5  -5  -7    1791     246                                                        1633   -0.91    1.80  1.0000
  -5   5  -7    2077     209                                                        1829   -1.78    3.51  1.0000
  -5   0  -7    1871     202                                                        1910   -1.33   -4.67  1.0000
   0  -5  -7    1727     236                                                        1705   -0.34   -1.59  1.0000
   5  -5   7    2356     257                                                        2190   -1.78   -3.51  1.0000
   0   5   7    1784     210                                                        1727   -0.34    1.59  1.0000
  -5   5   7    1631     216                                                        1518   -0.91   -1.80  1.0000
   5   0   7    1901     198                                                        1835   -1.33    4.67  1.0000
   0  -5  -7    2018     173                                                        1995   -0.34   -1.59  1.0000
   5  -5  -7    1816     165                                                        1657   -0.91    1.80  1.0000
   5   0  -7    1878     160                                                        1846   -0.44    2.85  1.0000
  -5   5  -7    1985     163                                                        1741   -1.78    3.51  1.0000
   0   5  -7    1691     185                                                        1774   -2.11    7.16  1.0000
  -5   0  -8     201      99                                                          95   -2.41    1.84  1.0000
   0  -5  -8      54     105                                                         -37   -2.41    2.10  1.0000
   5   0  -8      29     130                                                         -22   -2.31   -0.48  1.0000
   0  -5   8     128     232                                                          66   -1.58   -0.56  1.0000
   0   5  -8      92     200                                                          34   -1.58    0.56  1.0000
   0   5   8     140     169                                                          91   -2.41   -2.10  1.0000
   5  -5   8       9     203                                                         -27   -0.87   -1.00  1.0000
  -5   5   8      39     189                                                          16   -1.17   -1.55  1.0000
   5   0   8     240     166                                                         177   -2.41   -1.84  1.0000
   0  -5  -8     345     213                                                         228   -2.41    2.10  1.0000
  -5   5  -8     281     173                                                         219   -0.87    1.00  1.0000
   5  -5  -8     294     214                                                         222   -1.17    1.55  1.0000
  -5   0   8     201     212                                                          77   -2.31    0.48  1.0000
   5  -5  -8     375     159                                                         295   -1.17    1.55  1.0000
   0  -5  -8      54     161                                                          -3   -2.41    2.10  1.0000
   0   5  -8     162     156                                                          81   -1.58    0.56  1.0000
  -5   5  -8       9     138                                                         -15   -0.87    1.00  1.0000
   0  -5  -9       7     123                                                         152    4.36    0.90  1.0000
  -5   0  -9       2     112                                                         102    4.35    0.77  1.0000
   5   0  -9       3     144                                                          83    4.48   -0.81  1.0000
   5   0   9       2     175                                                          88    4.35   -0.77  1.0000
   5  -5   9      67     225                                                         -10    3.55    0.17  1.0000
  -5   5  -9       6     184                                                         105    3.55   -0.17  1.0000
   0   5   9     105     198                                                         -66    4.36   -0.90  1.0000
   0  -5  -9      54     162                                                         299    4.36    0.90  1.0000
   5  -5  -9       9     161                                                          51    4.33    0.09  1.0000
   0   5  -9      23     173                                                          27    4.17   -1.07  1.0000
  -5   5  -9       2     151                                                          61    3.55   -0.17  1.0000
   0  -5 -10      51     124                                                         148    2.09    1.55  1.0000
  -5   0 -10      93     124                                                         205    2.08    0.37  1.0000
   5  -5 -10      99     139                                                         229    2.29    0.70  1.0000
   5  -5 -10     101     169                                                         231    2.29    0.70  1.0000
   0  -5 -10      34     177                                                         115    2.09    1.55  1.0000
   0   5 -10      20     191                                                         -26    1.93   -0.15  1.0000
  -5   5 -10      21     162                                                         -99    1.97    0.24  1.0000
   0  -5 -11    3024     280                                                        5172   -7.33   -1.05  1.0000
   5  -5 -11    3106     315                                                        5193   -7.09   -0.59  1.0000
   0  -5 -11    3101     325                                                        5273   -7.33   -1.05  1.0000
  -5   5 -11    2882     302                                                        4864   -6.99   -0.02  1.0000
   5  -5 -11    3197     289                                                        5310   -7.09   -0.59  1.0000
  -5   0 -11    2843     277                                                        4890   -7.22   -0.21  1.0000
   0   5 -11    2834     323                                                        5021   -7.66   -0.43  1.0000
   5  -5 -12     316     166                                                         201    1.58   -0.18  1.0000
   0  -5 -12     433     148                                                         293    1.72   -0.74  1.0000
   0   5 -12     505     208                                                         338    1.81    1.13  1.0000
  -5   5 -12     606     182                                                         439    1.60   -0.02  1.0000
  -5   0 -12     464     155                                                         321    1.58   -0.00  1.0000
   0  -5 -13     536     167                                                         330   -2.19    0.86  1.0000
   5  -5 -13     616     188                                                         383   -2.27    0.31  1.0000
   0   5 -13     585     227                                                         360   -2.26    0.52  1.0000
  -5   5 -13     656     196                                                         376   -2.71    0.54  1.0000
  -5   0 -13     534     170                                                         303   -2.47    0.07  1.0000
   5  -5 -14     195     207                                                         256   -0.84   -0.40  1.0000
   0  -5 -14      42     184                                                          54   -0.41    0.35  1.0000
   0   5 -14     150     247                                                         208   -0.72   -1.09  1.0000
  -5   5 -14     156     209                                                         192   -0.56   -0.27  1.0000
  -5   0 -14       4     180                                                         -24   -0.57    0.69  1.0000
   5  -5 -15     163     215                                                         164    0.02    0.38  1.0000
   0  -5 -15     563     196                                                         555   -0.08   -0.26  1.0000
  -5   0 -15       0     187                                                          -5   -0.02    0.20  1.0000
   5   0 -15       0     246                                                         -64   -0.05    0.23  1.0000
   0   5 -15     359     251                                                         354   -0.06    0.03  1.0000
  -5   5 -15     100     213                                                         108    0.17   -0.25  1.0000
   0   5 -16      30     253                                                          69    0.31    1.40  1.0000
   5  -5 -16      84     234                                                         141   -0.43   -1.16  1.0000
   5   0 -16      29     267                                                        -223    1.04   -2.09  1.0000
   0  -5 -16      76     198                                                         180    1.34    1.60  1.0000
  -5   5 -16      21     215                                                          49    0.15    1.30  1.0000
   0  -5 -17       7     204                                                          22   -3.14    0.17  1.0000
   5  -5 -17       3     229                                                          60   -2.97   -0.15  1.0000
  -5   5 -17      62     205                                                        -117   -3.43    0.04  1.0000
   5   0 -17      44     245                                                        -155   -2.90   -0.03  1.0000
   0   5 -17      50     232                                                         -54   -3.07   -0.07  1.0000
   5   0 -18     206     227                                                         100    1.92   -0.34  1.0000
   0  -5 -18      22     189                                                         -94    2.00    0.35  1.0000
   5  -5 -18     474     219                                                         292    2.04   -0.04  1.0000
   5   0 -19     181     208                                                         198   -0.26   -0.14  1.0000
   5  -5 -19      66     192                                                          68   -0.06    0.55  1.0000
   0  -5 -19     199     179                                                         216   -0.26   -0.06  1.0000
   5  -5 -20      58     154                                                          49   -0.33    0.33  1.0000
   0  -5 -20      17     142                                                           4   -2.09   -1.44  1.0000
   3   3   0  209202    2519                                                       63495  -90.98    1.76  1.0000
  -6   3   0  204884    2493                                                       63175  -88.52   -1.01  1.0000
  -6   3   1  346611   16178                                                      412536   23.16    2.50  1.0000
   3   3  -1  366339   16198                                                      419822   18.94   -3.86  1.0000
   6  -3  -1  356250   16181                                                      421778   23.16   -2.50  1.0000
  -6   3  -1  363807   16163                                                      408352   15.72   -0.64  1.0000
   6  -3  -2   50610    1535                                                       39883  -11.79    1.54  1.0000
  -6   3  -2   45405    1506                                                       37740   -8.40   -0.18  1.0000
  -6   3   2   51512    1535                                                       39925  -11.79   -1.54  1.0000
  -3  -3   2   44550    1555                                                       36773   -8.15   -2.04  1.0000
  -3   6  -2   46454    1559                                                       37887  -10.11    2.58  1.0000
   3   3   2   45065    1527                                                       38274   -8.10    2.30  1.0000
   3   3  -2   42546    1546                                                       35853   -8.15    2.04  1.0000
   6  -3  -3   20139     420                                                        9031  -22.05    0.71  1.0000
   3   3  -3   19966     433                                                        8328  -23.84    1.36  1.0000
  -3  -3   3   22558     454                                                        9554  -23.84   -1.36  1.0000
   3  -6  -3   21024     455                                                        9176  -22.10   -1.82  1.0000
  -3   6  -3   20210     439                                                        8497  -23.39    0.39  1.0000
   3   3   3   20706     396                                                        9206  -23.69    3.14  1.0000
  -6   3   3   21506     422                                                        9709  -22.05   -0.71  1.0000
  -6   3  -3   20668     384                                                        8757  -23.02   -0.71  1.0000
  -3   6  -4  508141   25964                                                      649543   40.57    0.49  1.0000
  -3  -3   4  517823   25978                                                      659137   40.36   -1.87  1.0000
   3  -6  -4  537342   25973                                                      678757   39.75   -2.18  1.0000
  -6   3  -4  524074   25921                                                      662825   39.25    1.25  1.0000
   6  -3  -4  529494   25953                                                      670212   39.61    1.11  1.0000
   3   3   4  525357   25930                                                      666477   39.83    1.46  1.0000
  -3  -3  -4  513280   25944                                                      652136   39.83   -1.46  1.0000
  -6   3   4  524400   25953                                                      663920   39.61   -1.11  1.0000
   6  -3   5  309362   13074                                                      335495    9.74    3.32  1.0000
  -3  -3  -5  303085   13080                                                      326648    9.37   -2.39  1.0000
  -3  -3   5  309369   13122                                                      333783    9.36    0.48  1.0000
   6  -3  -5  299888   13095                                                      326136   10.37   -1.47  1.0000
   3   3   5  302514   13065                                                      327167    9.37    2.39  1.0000
  -3   6  -5  314018   13105                                                      339116    9.50    1.04  1.0000
  -6   3  -5  312319   13062                                                      337005    9.74   -3.32  1.0000
  -6   3   5  310889   13101                                                      338296   10.37    1.47  1.0000
   3  -6  -5  313731   13111                                                      338927    9.77   -1.55  1.0000
   6  -3  -6  282768    9736                                                      246361  -15.35   -1.30  1.0000
   3  -6  -6  285267    9733                                                      248561  -15.49   -0.39  1.0000
  -3  -3  -6  288668    9791                                                      251132  -15.81    0.26  1.0000
   3   3   6  289833    9778                                                      252109  -15.81   -0.26  1.0000
  -6   3  -6  291649    9769                                                      252103  -16.55   -0.29  1.0000
   3  -6   6  291920    9837                                                      253529  -16.27    2.12  1.0000
  -6   3   6  288205    9812                                                      251986  -15.35    1.30  1.0000
   6  -3   6  293281    9789                                                      253744  -16.55    0.29  1.0000
  -3   6  -6  285682    9810                                                      246822  -16.27   -2.12  1.0000
   3  -6  -6  289918    9824                                                      252903  -15.49   -0.39  1.0000
   6  -3  -6  278886    9808                                                      242738  -15.35   -1.30  1.0000
  -3  -3   6  283130    9837                                                      246400  -15.61    0.17  1.0000
  -3  -3  -6  277993    9744                                                      241182  -15.81    0.26  1.0000
   3  -6  -6  285526    9745                                                      248802  -15.49   -0.39  1.0000
  -3   6  -6  292766    9752                                                      253410  -16.27   -2.12  1.0000
   3   3  -6  284292    9749                                                      247412  -15.61   -0.17  1.0000
  -3  -3  -7  135038    5930                                                      151698    9.83   -1.58  1.0000
   3  -6  -7  134380    5933                                                      150821    9.75   -1.80  1.0000
  -3   6  -7  131582    6017                                                      148497    9.81    0.85  1.0000
   3  -6   7  134129    6048                                                      150842    9.81   -0.85  1.0000
  -3   6   7  126100    5999                                                      142782    9.75    1.80  1.0000
  -6   3  -7  136723    5980                                                      154265   10.04    0.32  1.0000
   6  -3   7  135266    6002                                                      152583   10.04   -0.32  1.0000
   3  -6  -7  135826    6036                                                      152353    9.75   -1.80  1.0000
  -3  -3  -7  134060    6002                                                      150661    9.83   -1.58  1.0000
  -6   3   7  133869    6022                                                      149965    9.56   -1.67  1.0000
   3   3   7  133951    5986                                                      151214    9.83    1.58  1.0000
  -3  -3   7  135582    6052                                                      152215    9.82   -1.86  1.0000
   6  -3  -7  137556    5943                                                      154579    9.56    1.67  1.0000
   3  -6  -7  136091    5946                                                      152634    9.75   -1.80  1.0000
  -3  -3  -7  131789    5943                                                      148253    9.83   -1.58  1.0000
   6  -3  -7  133175    5936                                                      149933    9.56    1.67  1.0000
  -3   6  -7  135839    5954                                                      153017    9.81    0.85  1.0000
   3  -6  -8  164475    6809                                                      176744    6.68   -1.76  1.0000
  -3  -3  -8  159134    6807                                                      171845    6.96   -1.15  1.0000
  -3  -3  -8  162621    6892                                                      175468    6.96   -1.15  1.0000
  -3   6   8  157041    6890                                                      169745    6.68    1.76  1.0000
  -3   6  -8  156496    6900                                                      168680    6.55    0.56  1.0000
   3  -6   8  153350    6929                                                      165188    6.55   -0.56  1.0000
   6  -3   8  163988    6892                                                      177162    6.95    0.24  1.0000
  -3  -3   8  163431    6943                                                      175486    6.58   -1.73  1.0000
   3  -6  -8  159971    6924                                                      172073    6.68   -1.76  1.0000
   3   3  -8  166111    6915                                                      178978    6.58    1.73  1.0000
  -6   3   8  165561    6922                                                      178544    6.95   -0.93  1.0000
   3   3   8  161805    6877                                                      175092    6.96    1.15  1.0000
  -3  -3  -8  160954    6821                                                      173736    6.96   -1.15  1.0000
   6  -3  -8  165719    6819                                                      179094    6.95    0.93  1.0000
   3  -6  -8  157091    6821                                                      169086    6.68   -1.76  1.0000
  -6   3  -8  154391    6812                                                      167085    6.95   -0.24  1.0000
   6  -3  -8  160464    6812                                                      173629    6.95    0.93  1.0000
  -3   6  -8  164342    6830                                                      176822    6.55    0.56  1.0000
   3  -6  -9   70429    3008                                                       75441    4.14   -0.41  1.0000
  -3  -3  -9   71503    3004                                                       77144    4.63   -0.59  1.0000
   3   3   9   70226    3092                                                       76030    4.63    0.59  1.0000
   6  -3   9   69755    3102                                                       74163    3.45    1.12  1.0000
   3  -6  -9   70975    3024                                                       76006    4.14   -0.41  1.0000
   6  -3  -9   71839    3017                                                       76295    3.59    0.06  1.0000
  -6   3  -9   68917    3010                                                       72900    3.45   -1.12  1.0000
   6  -3  -9   73639    3012                                                       78150    3.59    0.06  1.0000
  -3   6  -9   71135    3027                                                       75894    3.89   -0.25  1.0000
  -3  -3 -10   49674    2011                                                       51329    1.59    0.19  1.0000
   3  -6 -10   49250    2015                                                       51071    1.84   -0.37  1.0000
   3  -6 -10   46970    2028                                                       48749    1.84   -0.37  1.0000
   6  -3 -10   48000    2017                                                       50173    1.93    1.48  1.0000
  -6   3 -10   47081    2017                                                       49120    1.85    1.24  1.0000
  -3   6 -10   48589    2037                                                       50644    2.02    0.06  1.0000
   3  -6 -11   53106    1944                                                       49149   -3.99    0.90  1.0000
   3  -6 -11   50067    1956                                                       46227   -3.99    0.90  1.0000
  -6   3 -11   51382    1946                                                       47429   -3.78   -0.89  1.0000
  -3  -3 -11   52903    1936                                                       48794   -3.97   -0.26  1.0000
   3   3 -11   52502    1967                                                       48450   -4.02    0.37  1.0000
  -3   6 -11   52584    1965                                                       49061   -3.64    1.27  1.0000
   3  -6 -12   44625    1910                                                       45198    0.60   -0.02  1.0000
  -6   3 -12   45343    1895                                                       45868    0.57   -0.25  1.0000
   3  -6 -12   46239    1891                                                       46822    0.60   -0.02  1.0000
   3   3 -12   47415    1919                                                       47767    0.53   -1.32  1.0000
  -3   6 -12   47135    1917                                                       47501    0.41   -0.30  1.0000
  -3  -3 -12   46475    1885                                                       47156    0.60    0.63  1.0000
  -3   6 -13   27063    1196                                                       28021    1.14    0.86  1.0000
  -3  -3 -13   27149    1161                                                       28113    1.38   -0.71  1.0000
   3  -6 -13   26691    1167                                                       27622    1.28   -0.28  1.0000
   3   3 -13   27224    1198                                                       27986    0.95    0.36  1.0000
  -6   3 -13   26855    1172                                                       27659    1.12   -0.30  1.0000
   3  -6 -14   24590    1015                                                       24222   -0.46   -0.40  1.0000
  -3  -3 -14   24359    1008                                                       23909   -0.63   -0.07  1.0000
  -3   6 -14   23139    1041                                                       23121    0.05   -0.51  1.0000
  -6   3 -14   22767    1015                                                       22894    0.12    0.46  1.0000
   3   3 -14   24581    1049                                                       24136   -0.61   -0.11  1.0000
  -3   6 -15   13126     673                                                       13151   -0.13    0.89  1.0000
  -3  -3 -15   13296     640                                                       13435    0.17    0.48  1.0000
   3  -6 -15   14593     650                                                       14530   -0.19    0.39  1.0000
   3   3 -15   14203     688                                                       14317    0.15    0.30  1.0000
   6  -3 -16    8281     495                                                        8298    0.22   -1.04  1.0000
  -3  -3 -16    8319     462                                                        8574    0.57    0.23  1.0000
   3  -6 -16    8687     467                                                        8849    0.28    0.56  1.0000
   3   3 -16    9368     517                                                        9556    0.52   -0.54  1.0000
  -3   6 -16    9079     503                                                        9280    0.38    0.47  1.0000
   3  -6 -17    3895     309                                                        4154    0.94   -0.15  1.0000
   3   3 -17    3407     334                                                        3543    0.60   -0.42  1.0000
   6  -3 -17    3566     326                                                        3789    0.99   -0.84  1.0000
  -3  -3 -17    3442     285                                                        3666    0.82    0.06  1.0000
   6  -3 -18    5218     375                                                        5583    1.27   -1.23  1.0000
   3   3 -18    5844     392                                                        6320    1.37   -0.18  1.0000
   3  -6 -18    5600     365                                                        5948    1.02   -0.06  1.0000
   6  -3 -19    4780     335                                                        5222    1.30    0.46  1.0000
   3  -6 -19    4557     321                                                        4949    1.31   -0.38  1.0000
   3  -6 -20    1139     173                                                         965   -1.13   -0.29  1.0000
   6  -3 -20    1115     186                                                         957   -1.13    0.12  1.0000
  -6   4   0   42279    1313                                                       31867   12.41  -13.02  1.0000
   4   2   0   37752    1320                                                       32734    6.00   -7.81  1.0000
  -6   2   0   36061    1305                                                       34197    3.01   15.45  1.0000
   6  -2   0   34334    1302                                                       32379    3.01  -15.45  1.0000
   4   2  -1   17618     927                                                       19569  -13.76    4.98  1.0000
   6  -2  -1   26722     919                                                       26122  -15.34  -11.66  1.0000
  -6   4  -1   19261     914                                                       19536  -10.72    6.20  1.0000
   6  -4  -1   22441     929                                                       22034  -11.07    7.85  1.0000
   2   4  -1   27592     958                                                       26023  -16.05  -14.07  1.0000
  -4   6   1   21273     949                                                       22383  -11.32    5.22  1.0000
  -6   4   1   24251     924                                                       23822  -11.07   -7.85  1.0000
  -6   2   1   24041     925                                                       23437  -15.34   11.66  1.0000
   2   4   2   74384    3712                                                       92458  -16.46   10.82  1.0000
  -4  -2   2   75489    3729                                                       96485  -16.11  -12.89  1.0000
   2   4  -2   69318    3725                                                       85621  -21.26   -8.51  1.0000
  -6   4   2   72012    3708                                                       92182  -18.55  -11.98  1.0000
   4   2   2   73130    3691                                                       91503  -20.68   -9.90  1.0000
  -6   4  -2   78455    3699                                                       97487  -22.05    9.54  1.0000
  -6   2   2   78355    3716                                                       96906  -21.77    9.28  1.0000
  -4   6   2   80424    3726                                                       97014  -17.43    8.98  1.0000
   6  -4  -2   75252    3716                                                       95780  -18.55   11.98  1.0000
  -4   6  -2   75419    3730                                                       91681  -21.09   -7.97  1.0000
   4   2  -2   74583    3722                                                       95382  -16.11   12.89  1.0000
  -2   6  -2   72474    3740                                                       92717  -20.83   11.41  1.0000
   6  -2  -2   76338    3706                                                       94764  -21.77   -9.28  1.0000
  -6   2   3   25629    1316                                                       32658   13.93   12.35  1.0000
   2   4   3   24670    1298                                                       31948   11.32   12.57  1.0000
  -6   4  -3   24595    1287                                                       31745   13.17   12.63  1.0000
  -4   6  -3   24777    1322                                                       31176   11.74  -11.56  1.0000
  -4  -2   3   24564    1329                                                       32323   12.81  -13.39  1.0000
   6  -2  -3   26386    1307                                                       33500   13.93  -12.35  1.0000
  -6   4   3   23234    1305                                                       31465   13.23  -14.30  1.0000
  -2   6  -3   25285    1333                                                       31827   13.04   11.74  1.0000
   6  -4  -3   22748    1311                                                       30918   13.23   14.30  1.0000
  -6   2  -3   26015    1264                                                       32032   12.12  -10.93  1.0000
   4  -6  -3   24777    1333                                                       32291   12.22  -12.99  1.0000
   4   2  -3   25151    1324                                                       33047   12.81   13.39  1.0000
   4   2   3   24275    1280                                                       32235   15.49  -13.89  1.0000
  -2  -4   3   22971    1334                                                       30131   14.38   13.09  1.0000
  -4  -2  -4   34778    1233                                                       30752   11.08   14.73  1.0000
   6  -4  -4   35463    1256                                                       30688   10.59   15.49  1.0000
  -2  -4  -4   35600    1253                                                       30551    8.96  -14.32  1.0000
   4  -6  -4   34183    1263                                                       28741    8.99  -15.16  1.0000
  -4  -2   4   36009    1277                                                       30144    8.79  -15.51  1.0000
  -6   4   4   35593    1251                                                       30750   10.59  -15.49  1.0000
   4   2   4   33992    1216                                                       29933   11.08  -14.73  1.0000
   6  -2  -4   34456    1249                                                       30172   11.83  -15.80  1.0000
  -6   4  -4   34337    1224                                                       29775   10.16   14.80  1.0000
   2  -6  -4   34747    1271                                                       30358   12.13   16.39  1.0000
   4   2  -4   35976    1261                                                       30169    8.79   15.51  1.0000
  -6   2   4   34631    1258                                                       30408   11.83   15.80  1.0000
   6  -2   4   34578    1216                                                       30157   10.91   15.25  1.0000
  -4   6  -4   35348    1261                                                       31393    9.06  -12.61  1.0000
  -2   6  -4   34838    1266                                                       29756   11.26   16.73  1.0000
   2   4   4   34593    1231                                                       29652    8.96   14.32  1.0000
  -6   2  -4   34634    1207                                                       30149   10.91  -15.25  1.0000
  -2  -4   4   33070    1287                                                       28773   10.49   14.75  1.0000
   2   4   5   14543     679                                                       17515   -5.72   -3.34  1.0000
  -4  -2  -5   13076     674                                                       16342   -9.76   -2.15  1.0000
   6  -4  -5   13429     703                                                       15416   -7.43   -0.85  1.0000
  -2   6   5   10328     677                                                       12635   -8.88    1.41  1.0000
   6  -2   5   14180     672                                                       17908   -7.15   -4.12  1.0000
  -2  -4  -5   11960     692                                                       14652   -5.72    3.34  1.0000
  -6   2  -5   11329     651                                                       14660   -7.15    4.12  1.0000
   4   2  -5   13153     714                                                       16249   -6.73   -3.39  1.0000
  -4  -2   5   11766     728                                                       14687   -6.73    3.39  1.0000
   6  -2  -5   13349     701                                                       15101   -7.45    0.40  1.0000
   4   2   5   11224     656                                                       14220   -9.76    2.15  1.0000
  -6   2   5   15892     720                                                       17835   -7.45   -0.40  1.0000
   2  -6  -5   14279     725                                                       17042   -8.88   -1.41  1.0000
  -2   6  -5   13229     723                                                       16961   -7.69   -4.10  1.0000
   2  -6   5    9980     724                                                       13220   -7.69    4.10  1.0000
  -6   4  -5   13276     675                                                       16688   -9.32   -2.63  1.0000
  -4   6  -5   12536     700                                                       15330   -7.22    2.73  1.0000
   6  -4   5   11650     682                                                       14823   -9.32    2.63  1.0000
   4  -6  -5   13397     713                                                       15568   -5.32    2.25  1.0000
  -6   4   5   12743     691                                                       14662   -7.43    0.85  1.0000
  -2  -4  -6    1818     114                                                        1644    5.80   -7.43  1.0000
   6  -4  -6    1488     126                                                        1464    6.38    8.39  1.0000
   4  -6  -6    1837     116                                                        1722    6.15   -7.61  1.0000
   2  -6  -6    1847     116                                                        1878    6.03    6.69  1.0000
  -2   6   6    1426     180                                                        1292    6.03   -6.69  1.0000
   4  -6  -6    1918     237                                                        1814    6.15   -7.61  1.0000
  -6   2  -6    1945     165                                                        1836    6.29   -8.74  1.0000
   2   4  -6    1911     230                                                        1830    5.68   -5.85  1.0000
   2   4   6    2109     177                                                        2096    5.80    7.43  1.0000
  -6   2   6    1847     241                                                        2014    6.90    8.50  1.0000
  -4  -2   6    1343     231                                                        1117    5.06   -5.99  1.0000
   4   2   6    1393     168                                                        1385    6.05   -5.09  1.0000
   6  -2  -6    1717     210                                                        1692    6.90   -8.50  1.0000
   4  -6   6    1951     247                                                        2163    6.25    4.86  1.0000
  -4  -2  -6    1461     176                                                        1544    6.05    5.09  1.0000
   2  -6   6    1741     250                                                        1501    5.40   -7.22  1.0000
  -6   4   6    1673     202                                                        1543    6.38   -8.39  1.0000
   6  -4   6    1246     200                                                        1212    6.78   -6.40  1.0000
  -2  -4   6    1832     248                                                        1842    5.68    5.85  1.0000
  -6   4  -6    1504     175                                                        1631    6.78    6.40  1.0000
   6  -2   6    1892     187                                                        1937    6.29    8.74  1.0000
  -2   6  -6    1716     220                                                        1586    5.40    7.22  1.0000
   2  -6  -6    1901     232                                                        1939    6.03    6.69  1.0000
  -4   6  -6    1764     207                                                        1859    6.25   -4.86  1.0000
  -4   6   6    1801     187                                                        1814    6.15    7.61  1.0000
  -2  -4  -6    2190     205                                                        2050    5.80   -7.43  1.0000
   2  -6  -6    1739     153                                                        1755    6.03    6.69  1.0000
  -2  -4  -6    2003     150                                                        1846    5.80   -7.43  1.0000
   6  -4  -6    1641     142                                                        1651    6.38    8.39  1.0000
  -2   6  -6    1767     162                                                        1642    5.40    7.22  1.0000
   6  -2  -6    1704     135                                                        1676    6.90   -8.50  1.0000
  -4   6  -6    1491     155                                                        1549    6.25   -4.86  1.0000
   4   2  -6    1855     160                                                        1742    5.06    5.99  1.0000
   2  -6  -7    4990     307                                                        6753  -10.10    3.02  1.0000
  -2  -4  -7    5243     306                                                        7197   -9.54   -1.57  1.0000
   4  -6  -7    4653     307                                                        6676   -9.46   -0.67  1.0000
  -4  -2  -7    5057     304                                                        6917  -10.63    3.42  1.0000
   6  -4  -7    4533     310                                                        6092  -10.03    3.42  1.0000
   2  -6   7    5135     444                                                        6568  -10.50   -5.33  1.0000
  -2   6   7    4741     380                                                        6434  -10.10   -3.02  1.0000
   6  -4   7    5931     406                                                        7420  -10.09   -5.10  1.0000
   6  -2  -7    3977     406                                                        5980  -10.32   -1.06  1.0000
   6  -2   7    5192     377                                                        7029  -10.84    4.00  1.0000
  -2  -4   7    4538     444                                                        6759   -9.89    0.29  1.0000
  -4  -2   7    4615     429                                                        5973   -9.75   -4.00  1.0000
  -6   2  -7    5142     358                                                        6949  -10.84   -4.00  1.0000
  -2  -4  -7    5360     403                                                        7338   -9.54   -1.57  1.0000
   4  -6  -7    4588     424                                                        6596   -9.46   -0.67  1.0000
  -6   2   7    4625     420                                                        6812  -10.32    1.06  1.0000
  -6   4  -7    5624     368                                                        7080  -10.09    5.10  1.0000
   4   2   7    4956     371                                                        6775  -10.63   -3.42  1.0000
  -2   6  -7    5152     409                                                        6610  -10.50    5.33  1.0000
   4  -6   7    5179     440                                                        7152  -10.12    2.28  1.0000
  -4   6  -7    4300     387                                                        6060  -10.12   -2.28  1.0000
  -4  -2  -7    4874     377                                                        6692  -10.63    3.42  1.0000
   2  -6  -7    5169     430                                                        6969  -10.10    3.02  1.0000
   2   4   7    5176     374                                                        7130   -9.54    1.57  1.0000
  -6   4   7    5069     411                                                        6722  -10.03   -3.42  1.0000
   2   4  -7    4747     416                                                        7009   -9.89   -0.29  1.0000
   2  -6  -7    4781     332                                                        6499  -10.10    3.02  1.0000
   6  -2  -7    4827     320                                                        7051  -10.32   -1.06  1.0000
  -2  -4  -7    4905     335                                                        6789   -9.54   -1.57  1.0000
   6  -4  -7    5112     326                                                        6791  -10.03    3.42  1.0000
  -4  -2  -7    5330     332                                                        7249  -10.63    3.42  1.0000
  -2   6  -7    5127     347                                                        6580  -10.50    5.33  1.0000
   4   2  -7    5410     335                                                        6934   -9.75    4.00  1.0000
   6  -2  -7    4320     314                                                        6415  -10.32   -1.06  1.0000
  -4   6  -7    4757     336                                                        6622  -10.12   -2.28  1.0000
  -4  -2  -8    8457     293                                                        6646    1.52   -9.60  1.0000
   2  -6  -8    8007     300                                                        6337    1.80   -9.53  1.0000
  -2  -4  -8    7417     292                                                        6157    1.83    8.01  1.0000
   6  -4  -8    7735     306                                                        6087    1.28   -8.68  1.0000
   4  -6  -8    7202     294                                                        5924    1.97    8.43  1.0000
  -2   6   8    7977     384                                                        6389    1.80    9.53  1.0000
   2   4   8    7798     378                                                        6446    1.83   -8.01  1.0000
   4   2   8    7839     363                                                        6162    1.52    9.60  1.0000
  -4  -2   8    7300     428                                                        5911    1.86    8.82  1.0000
  -4   6  -8    7059     377                                                        5421    0.95    8.82  1.0000
   4  -6  -8    7439     419                                                        6144    1.97    8.43  1.0000
  -6   4  -8    8087     358                                                        6283    0.86   -8.66  1.0000
  -6   2   8    7736     416                                                        6309    2.32   -9.21  1.0000
   6  -4   8    7595     399                                                        5904    0.86    8.66  1.0000
   6  -2   8    8235     381                                                        6735    1.50   -8.07  1.0000
  -2   6  -8    8344     411                                                        6919    1.95   -8.37  1.0000
   2   4  -8    7020     404                                                        5744    2.24    8.94  1.0000
  -4  -2  -8    8532     384                                                        6714    1.52   -9.60  1.0000
   2  -6   8    7303     441                                                        6020    1.95    8.37  1.0000
  -2  -4   8    7954     446                                                        6539    2.24   -8.94  1.0000
   2  -6  -8    8424     426                                                        6719    1.80   -9.53  1.0000
  -2  -4  -8    6569     383                                                        5369    1.83    8.01  1.0000
  -6   4   8    7141     395                                                        5613    1.28    8.68  1.0000
   4  -6   8    8003     426                                                        6205    0.95   -8.82  1.0000
   2  -6  -8    8691     325                                                        6964    1.80   -9.53  1.0000
   6  -2  -8    7790     316                                                        6439    2.32    9.21  1.0000
  -2  -4  -8    7542     326                                                        6273    1.83    8.01  1.0000
   6  -4  -8    8808     327                                                        7064    1.28   -8.68  1.0000
   2   4  -8    7235     325                                                        5944    2.24    8.94  1.0000
  -4   6  -8    7476     325                                                        5796    0.95    8.82  1.0000
   6  -2  -8    6555     306                                                        5286    2.32    9.21  1.0000
   4   2  -8    8269     333                                                        6734    1.86   -8.82  1.0000
  -6   4  -8    8498     313                                                        6653    0.86   -8.66  1.0000
  -2   6  -8    8280     340                                                        6860    1.95   -8.37  1.0000
   4  -6  -9    3626     264                                                        5129    2.27   -8.59  1.0000
   2  -6  -9    3743     262                                                        5147    0.21   11.42  1.0000
  -2  -4  -9    3512     260                                                        4981    2.44   -8.11  1.0000
   6  -4   9    3318     373                                                        4690    1.37  -10.16  1.0000
   6  -2   9    3509     344                                                        5005    2.18    8.47  1.0000
   4  -6   9    3593     406                                                        5035    1.95    8.44  1.0000
   4   2   9    3615     336                                                        4801    0.20  -10.74  1.0000
   2   4   9    3670     354                                                        5232    2.44    8.11  1.0000
  -2  -4  -9    3476     373                                                        4936    2.44   -8.11  1.0000
   2  -6  -9    4066     299                                                        5551    0.21   11.42  1.0000
   6  -4  -9    3799     289                                                        5440    1.30   10.77  1.0000
  -2  -4  -9    3564     293                                                        5045    2.44   -8.11  1.0000
   6  -4  -9    3375     266                                                        4901    1.30   10.77  1.0000
  -4  -2  -9    3744     256                                                        5040    0.20   10.74  1.0000
  -6   2  -9    3452     262                                                        4875    2.18   -8.47  1.0000
  -6   4  -9    3541     276                                                        5043    1.37   10.16  1.0000
   2   4  -9    3696     300                                                        4928    1.01   -9.25  1.0000
  -4   6  -9    3529     294                                                        4897    1.95   -8.44  1.0000
  -2   6  -9    3577     309                                                        5230    1.74   10.38  1.0000
   6  -2  -9    3163     268                                                        4457    1.63   -9.27  1.0000
   4  -6 -10    1169     165                                                        1498    1.98   -0.17  1.0000
  -2  -4 -10    1476     158                                                        1791    1.50   -0.96  1.0000
   6  -2 -10    1270     174                                                        1582    1.29   -1.91  1.0000
   2  -6 -10    1223     165                                                        1495    1.56    0.40  1.0000
   6  -4 -10    1571     202                                                        1875    1.75   -0.32  1.0000
   2  -6 -10    1489     203                                                        1788    1.56    0.40  1.0000
  -6   4 -10    1494     180                                                        1656    0.94   -0.04  1.0000
  -2   6 -10    1287     205                                                        1475    1.11    0.16  1.0000
  -4   6 -10    1580     203                                                        1812    1.09   -0.67  1.0000
  -4  -2 -10    1435     149                                                        1649    1.35   -0.43  1.0000
   2   4 -10    1289     209                                                        1529    1.20   -0.89  1.0000
  -6   2 -10    1137     170                                                        1402    1.18   -1.69  1.0000
   2  -6 -11    2709     207                                                        2618   -0.94    0.10  1.0000
   4  -6 -11    2458     210                                                        2663   -1.73   -1.96  1.0000
   2  -6 -11    3082     249                                                        2986   -0.94    0.10  1.0000
  -2   6 -11    2832     261                                                        3020   -0.80    1.31  1.0000
  -2  -4 -11    2175     198                                                        2429   -1.66   -2.24  1.0000
  -6   2 -11    2434     207                                                        2639   -1.56   -1.89  1.0000
  -4  -2 -11    2806     197                                                        2916   -1.42    1.27  1.0000
   2   4 -11    2353     251                                                        2453   -2.17   -1.68  1.0000
  -4   6 -11    2676     247                                                        2876   -1.86   -1.95  1.0000
   6  -2 -11    2726     218                                                        2766   -1.51   -1.06  1.0000
  -6   4 -11    2909     231                                                        3146   -1.37    1.79  1.0000
   2  -6 -12    3366     294                                                        3790    0.47    2.76  1.0000
  -2  -4 -12    3720     253                                                        4034    0.41   -2.02  1.0000
  -4  -2 -12    3331     241                                                        3698    0.26    2.73  1.0000
  -6   2 -12    3937     265                                                        4219    0.43   -1.61  1.0000
   2  -6 -12    3354     258                                                        3778    0.47    2.76  1.0000
   4  -6 -12    3968     259                                                        4216    0.72   -0.50  1.0000
  -4   6 -12    3858     295                                                        4162    0.71   -1.12  1.0000
  -2   6 -12    2974     300                                                        3458    0.61    3.19  1.0000
  -6   4 -12    3201     266                                                        3486    0.71    1.12  1.0000
   2   4 -12    4183     312                                                        4537    0.78   -1.28  1.0000
  -6   4 -13    2863     249                                                        3155   -3.88   -0.04  1.0000
  -4  -2 -13    3100     237                                                        3286   -3.19   -0.24  1.0000
   4   2 -13    2913     283                                                        3103   -4.00   -0.53  1.0000
  -2  -4 -13    2312     229                                                        2546   -4.06    0.28  1.0000
   2   4 -13    2885     301                                                        3167   -3.50   -0.02  1.0000
  -2   6 -13    3491     307                                                        3701   -4.42   -0.76  1.0000
  -4   6 -13    2469     277                                                        2794   -3.94   -0.14  1.0000
  -6   2 -13    2221     233                                                        2487   -4.77    0.42  1.0000
   4  -6 -13    2638     241                                                        2957   -4.20    0.06  1.0000
   2  -6 -13    2830     245                                                        3036   -4.21   -0.54  1.0000
   4  -6 -14     485     203                                                         484    1.36    0.13  1.0000
   2  -6 -14     321     194                                                         387    1.11    0.69  1.0000
  -2  -4 -14     917     190                                                         938    1.65    0.06  1.0000
  -6   4 -14     488     189                                                         493    0.55    0.02  1.0000
   2   4 -14     716     254                                                         754    1.89   -0.05  1.0000
  -2   6 -14     747     242                                                         811    1.50    0.33  1.0000
  -4   6 -14     614     223                                                         596    1.16    0.26  1.0000
  -4  -2 -14     728     190                                                         801    1.27    0.46  1.0000
   4   2 -14     321     245                                                         369    1.32    0.47  1.0000
   4  -6 -15    1093     231                                                        1131    2.14   -1.46  1.0000
  -2  -4 -15    1008     198                                                         981    1.99   -0.92  1.0000
   2  -6 -15    1279     220                                                        1271    2.14    1.13  1.0000
  -2   6 -15     994     256                                                        1016    1.87    1.26  1.0000
  -6   4 -15     623     208                                                         645    2.11    1.48  1.0000
   6  -4 -15     950     247                                                         915    2.13    0.94  1.0000
  -4  -2 -15     693     202                                                         732    1.74    1.42  1.0000
   4   2 -15     982     274                                                         950    2.04    0.92  1.0000
  -4   6 -15     804     239                                                         812    1.74   -1.10  1.0000
   2   4 -15     379     261                                                         404    1.37   -1.21  1.0000
   2  -6 -16     786     220                                                        1225   -2.87   -1.80  1.0000
   4  -6 -16     649     231                                                        1081   -3.13    1.42  1.0000
   6  -4 -16     501     254                                                         898   -3.06   -2.48  1.0000
   2   4 -16     232     271                                                         521   -3.16    2.52  1.0000
   4   2 -16     655     273                                                        1044   -2.57   -2.85  1.0000
  -2  -4 -16     638     212                                                        1001   -2.54    2.35  1.0000
  -2   6 -16     374     256                                                         712   -3.11   -1.44  1.0000
  -4  -2 -16     384     208                                                         740   -2.95   -3.32  1.0000
  -4   6 -16     482     238                                                         835   -2.85    2.06  1.0000
   4  -6 -17     375     227                                                         337    1.29    1.04  1.0000
   6  -4 -17     397     232                                                         360    1.11   -0.90  1.0000
  -2  -4 -17     510     202                                                         522    0.91    1.42  1.0000
   4   2 -17     201     241                                                         168    1.21   -0.92  1.0000
   6  -2 -17     312     251                                                         287    1.15    1.09  1.0000
   2  -6 -17     871     215                                                         811    1.20   -0.88  1.0000
   2   4 -17     553     261                                                         514    1.23    1.04  1.0000
  -2  -4 -18       9     186                                                        -163    1.27   -0.21  1.0000
   4   2 -18       7     243                                                         -57    1.17    0.08  1.0000
   4  -6 -18      51     200                                                          61    1.26   -0.31  1.0000
   6  -2 -18     207     219                                                         227    1.23   -0.44  1.0000
   2  -6 -18       9     200                                                         -75    1.28    0.06  1.0000
   6  -4 -18      10     220                                                         -59    1.10    0.81  1.0000
   6  -2 -19      20     198                                                         -60   -1.82   -0.68  1.0000
   2  -6 -19      43     175                                                           5   -2.21    0.39  1.0000
   4  -6 -19     249     190                                                         164   -1.77   -0.46  1.0000
   6  -4 -19     309     194                                                         221   -1.96    0.24  1.0000
   4   2 -19      20     196                                                        -145   -1.95    0.16  1.0000
   4  -6 -20       6     153                                                        -155    0.69    0.76  1.0000
   2  -6 -20      10     145                                                         -21   -0.19   -1.39  1.0000
   6  -2 -20     126     165                                                         146   -0.15    1.01  1.0000
   6  -4 -20      42     163                                                          73    0.93   -0.06  1.0000
  -5   6   0   94005    2286                                                       58519  -28.21    3.51  1.0000
  -6   1   0   86008    2239                                                       56347  -24.60   -8.57  1.0000
   6  -1   0   88269    2235                                                       58261  -24.60    8.57  1.0000
   5   1   0   85654    2250                                                       57331  -23.58    9.57  1.0000
  -6   5   0   85960    2259                                                       52616  -27.80    2.77  1.0000
   5   1   1    1901     577                                                       12549   26.97  -13.14  1.0000
  -6   5   1    1783     604                                                       13340   29.11  -13.44  1.0000
  -5  -1   1    2293     603                                                       13235   24.72  -17.10  1.0000
   6  -1  -1    3568     586                                                       14120   25.22   -5.21  1.0000
   5   1  -1    3614     608                                                       16296   24.72   17.10  1.0000
  -6   1   1    4730     604                                                       16341   25.22    5.21  1.0000
  -6   5  -1    2300     608                                                       14652   30.06   10.38  1.0000
   6  -5  -1    2307     623                                                       14741   29.11   13.44  1.0000
  -5   6   1    3153     626                                                       15913   29.23    8.51  1.0000
   6  -5  -2   61830    2864                                                       72756    5.42   -8.96  1.0000
  -5   6   2   63073    2863                                                       73972    4.86   -8.89  1.0000
  -5  -1   2   59151    2859                                                       70783    1.61    9.91  1.0000
  -6   5  -2   56890    2847                                                       70218    6.22  -11.26  1.0000
   1   5   2   62356    2864                                                       73068    0.75   -8.95  1.0000
   6  -1  -2   61576    2847                                                       73515    1.72    9.97  1.0000
  -5   6  -2   60958    2867                                                       72359    5.80    9.38  1.0000
  -6   1   2   53257    2851                                                       64397    1.72   -9.97  1.0000
   5   1  -2   61831    2859                                                       73712    1.61   -9.91  1.0000
  -1   6  -2   60019    2882                                                       72803    1.59  -10.77  1.0000
  -6   5   2   62495    2853                                                       73481    5.42    8.96  1.0000
  -1   6  -3    3324     856                                                       20588  -20.99  -31.13  1.0000
   1   5   3    2925     828                                                       20034  -23.23  -30.31  1.0000
   5   1  -3    3805     838                                                       20209  -23.62  -25.92  1.0000
   5   1   3    4298     786                                                       19478  -26.27   18.61  1.0000
   6  -1  -3    3296     825                                                       19481  -23.90   26.67  1.0000
  -5  -1   3    3414     843                                                       19291  -23.62   25.92  1.0000
  -1   6   3    2748     828                                                       16974  -25.33   22.50  1.0000
  -6   1   3    3460     840                                                       19881  -23.90  -26.67  1.0000
  -6   5   3    3613     825                                                       19328  -23.24   25.34  1.0000
  -5   6  -3    3079     836                                                       19792  -27.37   25.01  1.0000
  -6   5  -3    3102     817                                                       20023  -25.83  -27.00  1.0000
   6  -5  -3    4061     840                                                       20352  -23.24  -25.34  1.0000
  -5   6   3    3048     832                                                       19287  -23.74  -27.70  1.0000
  -5  -1  -4   83857    3369                                                       88282  -21.55   12.82  1.0000
  -1   6  -4   79667    3420                                                       85682  -19.40    8.94  1.0000
  -6   1   4   76451    3406                                                       81990  -20.98   10.72  1.0000
   6  -1  -4   79778    3398                                                       85661  -20.98  -10.72  1.0000
  -6   1  -4   82010    3352                                                       87769  -18.64   -8.76  1.0000
   6  -5  -4   80640    3406                                                       86142  -21.22   11.22  1.0000
  -5   6  -4   70853    3390                                                       76096  -20.05  -10.01  1.0000
  -5  -1   4   79658    3420                                                       86087  -19.46   -8.72  1.0000
   1   5  -4   77473    3413                                                       81873  -20.23  -11.43  1.0000
  -6   5  -4   81201    3382                                                       85886  -21.49   12.36  1.0000
  -6   5   4   80308    3396                                                       85962  -21.22  -11.22  1.0000
   5   1   4   80032    3359                                                       84459  -21.55  -12.82  1.0000
   1   5   4   79422    3386                                                       85533  -18.65    8.15  1.0000
   1  -6  -4   81632    3422                                                       86245  -21.43   12.40  1.0000
   5   1  -4   79607    3405                                                       85889  -19.46    8.72  1.0000
  -1   6   4   79273    3394                                                       83950  -21.43  -12.40  1.0000
   1  -6  -5    7928     472                                                       11383    7.73   -8.62  1.0000
  -1  -5  -5    7939     550                                                       11010    4.57    7.62  1.0000
   5   1   5    7204     500                                                       10541    5.93    8.62  1.0000
  -1   6  -5    9228     571                                                       12417    5.67   -7.48  1.0000
  -5   6  -5    7573     537                                                       10864    3.82    8.16  1.0000
   6  -1   5    7908     502                                                       11025    5.27   -7.79  1.0000
  -6   5   5    7971     538                                                       11018    6.91    7.73  1.0000
   1   5   5    8558     525                                                       11745    4.57   -7.62  1.0000
   5  -6  -5    8068     559                                                       11197    5.21    7.75  1.0000
  -5  -1  -5    8783     511                                                       12463    5.93   -8.62  1.0000
  -6   1   5    8339     565                                                       12088    6.48   -8.97  1.0000
   1  -6  -5    8693     567                                                       12315    7.73   -8.62  1.0000
  -6   1  -5    7262     490                                                       10250    5.27    7.79  1.0000
   6  -1  -5    7242     545                                                       10738    6.48    8.97  1.0000
  -6   5  -5    9319     527                                                       12510    6.03   -7.47  1.0000
  -5  -1   5    9008     573                                                       12014    5.30    7.17  1.0000
   5   1  -5    9509     560                                                       12599    5.30   -7.17  1.0000
   1   5  -5    7503     560                                                       11248    4.99    9.25  1.0000
  -1   6   5    7659     529                                                       11052    7.73    8.62  1.0000
   1  -6  -5    8535     490                                                       12123    7.73   -8.62  1.0000
   1  -6  -6    3144     332                                                        7461  -12.73   -4.06  1.0000
   6  -5  -6    3474     340                                                        7876  -12.48   -4.07  1.0000
  -1  -5  -6    3288     331                                                        7432  -12.81    2.33  1.0000
  -6   5  -6    3477     397                                                        7606  -12.21   -3.04  1.0000
   1   5  -6    3644     451                                                        8043  -13.14    2.03  1.0000
   5   1  -6    4162     440                                                        8848  -12.62   -3.48  1.0000
  -1   6   6    3656     402                                                        8243  -12.73    4.06  1.0000
   6  -1  -6    3283     422                                                        7611  -12.69    3.76  1.0000
   1   5   6    3571     393                                                        7855  -12.81   -2.33  1.0000
  -1  -5   6    3861     479                                                        8365  -13.14   -2.03  1.0000
   6  -1   6    3832     386                                                        8264  -12.32   -3.58  1.0000
   1  -6  -6    3874     449                                                        8567  -12.73   -4.06  1.0000
  -5  -1   6    2950     439                                                        7029  -12.62    3.48  1.0000
  -5  -1  -6    3889     387                                                        8532  -13.34   -2.35  1.0000
  -5   6   6    3844     411                                                        8293  -12.39   -3.49  1.0000
  -5   6  -6    3562     408                                                        7745  -12.34    2.82  1.0000
   5  -6  -6    3377     433                                                        7599  -12.39    3.49  1.0000
  -1  -5  -6    3306     423                                                        7459  -12.81    2.33  1.0000
  -6   5   6    3269     417                                                        7566  -12.48    4.07  1.0000
  -6   1  -6    3456     370                                                        7706  -12.32    3.58  1.0000
  -6   1   6    3271     436                                                        7591  -12.69   -3.76  1.0000
   6  -5   6    3717     423                                                        7962  -12.21    3.04  1.0000
  -1   6  -6    3818     441                                                        8292  -12.41   -3.66  1.0000
   5   1   6    3257     380                                                        7579  -13.34    2.35  1.0000
  -1  -5  -6    3216     354                                                        7322  -12.81    2.33  1.0000
   6  -5  -6    3358     350                                                        7700  -12.48   -4.07  1.0000
   1  -6  -6    3663     360                                                        8252  -12.73   -4.06  1.0000
   5  -6  -6    3244     353                                                        7398  -12.39    3.49  1.0000
   6  -1  -6    3111     346                                                        7347  -12.69    3.76  1.0000
   5   1  -6    3879     359                                                        8431  -12.62   -3.48  1.0000
  -1   6  -6    3413     369                                                        7688  -12.41   -3.66  1.0000
   1   5  -6    2681     359                                                        6565  -13.14    2.03  1.0000
  -1  -5  -7    2678     117                                                        1294    6.65   -3.57  1.0000
   1  -6  -7    2361     119                                                        1348    5.58    6.46  1.0000
   6  -5  -7    2383     136                                                        1219    5.82    3.92  1.0000
   6  -1  -7    2221     144                                                        1335    6.47   -9.00  1.0000
  -6   5  -7    2929     192                                                        1660    5.55    3.04  1.0000
   1   5   7    2757     185                                                        1345    6.65    3.57  1.0000
  -6   1  -7    2535     177                                                        1332    6.39   -5.94  1.0000
  -5  -1  -7    2598     183                                                        1407    5.58    3.25  1.0000
   6  -1  -7    2597     227                                                        1682    6.47   -9.00  1.0000
  -1  -5   7    2798     271                                                        1749    5.62    7.03  1.0000
  -5   6  -7    2635     213                                                        1483    5.59   -4.87  1.0000
   1   5  -7    2618     241                                                        1609    5.62   -7.03  1.0000
   5  -6   7    2589     246                                                        1440    5.59    4.87  1.0000
   1  -6   7    3376     285                                                        1888    6.13   -2.33  1.0000
  -6   5   7    2491     214                                                        1303    5.82   -3.92  1.0000
  -1   6   7    2590     201                                                        1545    5.58   -6.46  1.0000
  -5  -1   7    3165     266                                                        1643    7.10    0.02  1.0000
  -6   1   7    2296     249                                                        1389    6.47    9.00  1.0000
   5  -6  -7    2339     247                                                        1190    5.88   -4.29  1.0000
  -1   6  -7    2462     240                                                        1219    6.13    2.33  1.0000
   6  -5   7    2735     228                                                        1518    5.55   -3.04  1.0000
   5   1  -7    3152     239                                                        1637    7.10   -0.02  1.0000
   1  -6  -7    2345     240                                                        1335    5.58    6.46  1.0000
   6  -1   7    2695     185                                                        1446    6.39    5.94  1.0000
  -5   6   7    2363     203                                                        1202    5.88    4.29  1.0000
  -1  -5  -7    2843     226                                                        1411    6.65   -3.57  1.0000
   5   1   7    2718     184                                                        1501    5.58   -3.25  1.0000
   5  -6  -7    2452     162                                                        1273    5.88   -4.29  1.0000
   6  -5  -7    2751     157                                                        1491    5.82    3.92  1.0000
   1  -6  -7    2420     164                                                        1396    5.58    6.46  1.0000
  -1  -5  -7    2797     164                                                        1378    6.65   -3.57  1.0000
  -5   6  -7    2404     166                                                        1305    5.59   -4.87  1.0000
  -1   6  -7    3025     191                                                        1625    6.13    2.33  1.0000
   1   5  -7    2226     165                                                        1280    5.62   -7.03  1.0000
   5   1  -7    2977     166                                                        1511    7.10   -0.02  1.0000
  -6   5  -7    2675     156                                                        1469    5.55    3.04  1.0000
  -1  -5  -8   10749     482                                                       11291   12.77    3.88  1.0000
   6  -5  -8   11254     494                                                       10862   12.61   -6.26  1.0000
   1  -6  -8   11028     486                                                       10807   12.91   -6.02  1.0000
  -1   6   8   11055     570                                                       10799   12.91    6.02  1.0000
   1  -6   8   11950     645                                                       11576   13.24    6.66  1.0000
   1  -6  -8   11233     611                                                       11020   12.91   -6.02  1.0000
   5  -6   8   11734     619                                                       12022   10.27   -3.12  1.0000
  -6   1   8   11033     615                                                       11599   12.76   -3.93  1.0000
  -5  -1   8   10592     614                                                       10523   13.99    6.27  1.0000
  -6   5  -8   11218     555                                                       11123   11.95   -5.03  1.0000
  -1   6  -8   11261     599                                                       10901   13.24   -6.66  1.0000
   6  -5  -8   11748     613                                                       11371   12.61   -6.26  1.0000
   6  -1   8   11410     561                                                       11903   13.96   -5.05  1.0000
   6  -1  -8   10843     598                                                       11365   12.76    3.93  1.0000
   5  -6  -8   11155     617                                                       11542   11.07    3.25  1.0000
   6  -5   8   11514     595                                                       11399   11.95    5.03  1.0000
   5   1   8   10534     547                                                       10906   14.24    5.29  1.0000
   1   5   8   10664     568                                                       11231   12.77   -3.88  1.0000
  -5   6   8   11036     582                                                       11442   11.07   -3.25  1.0000
   1   5  -8   10604     603                                                       11534   11.83    2.34  1.0000
  -6   5   8   11821     598                                                       11410   12.61    6.26  1.0000
  -1  -5  -8   10471     595                                                       10994   12.77    3.88  1.0000
  -5   6  -8   11036     569                                                       11275   10.27    3.12  1.0000
   6  -5  -8   12438     511                                                       12082   12.61   -6.26  1.0000
   5  -6  -8   10928     509                                                       11304   11.07    3.25  1.0000
   1  -6  -8   12129     514                                                       11951   12.91   -6.02  1.0000
  -1  -5  -8   11362     516                                                       11947   12.77    3.88  1.0000
   6  -1  -8   10769     503                                                       11286   12.76    3.93  1.0000
  -6   5  -8   11292     506                                                       11200   11.95   -5.03  1.0000
   5   1  -8   11822     512                                                       11865   13.99   -6.27  1.0000
  -1   6  -8   11146     525                                                       10781   13.24   -6.66  1.0000
   1   5  -8   10355     522                                                       11265   11.83    2.34  1.0000
  -5   6  -8   11048     514                                                       11287   10.27    3.12  1.0000
  -5  -1  -8   10792     481                                                       11223   14.24   -5.29  1.0000
   6  -5  -9     682     159                                                        1248    5.34   -6.67  1.0000
  -5  -1  -9     752     136                                                        1329    5.16   -6.45  1.0000
  -1  -5  -9     797     141                                                        1370    4.73    4.72  1.0000
   1  -6  -9     789     146                                                        1461    5.59   -6.95  1.0000
   6  -1  -9     819     170                                                        1559    5.62    6.05  1.0000
   6  -1   9     784     216                                                        1325    4.80   -4.98  1.0000
   5   1   9     699     211                                                        1293    5.16    6.45  1.0000
   6  -5   9    1003     274                                                        1632    4.51    6.48  1.0000
   1   5   9     981     231                                                        1589    4.73   -4.72  1.0000
   5  -6   9     961     272                                                        1538    4.62   -5.61  1.0000
  -5   6  -9     814     227                                                        1372    4.62    5.61  1.0000
  -1  -5  -9     603     263                                                        1087    4.73    4.72  1.0000
  -1  -5  -9     958     197                                                        1594    4.73    4.72  1.0000
   6  -5  -9     950     195                                                        1662    5.34   -6.67  1.0000
   1  -6  -9     820     195                                                        1510    5.59   -6.95  1.0000
   5  -6  -9     883     186                                                        1548    5.03    6.02  1.0000
  -1   6  -9     844     210                                                        1401    4.78   -5.76  1.0000
  -5   6  -9     886     178                                                        1475    4.62    5.61  1.0000
   5   1  -9     916     183                                                        1582    5.21   -5.79  1.0000
   1   5  -9     686     192                                                        1309    5.38    5.99  1.0000
  -6   5  -9     909     173                                                        1450    4.51   -6.48  1.0000
   5  -6 -10    1012     176                                                        1787    5.10    1.59  1.0000
   1  -6 -10    1314     173                                                        2183    5.43   -3.45  1.0000
   6  -1 -10    1037     195                                                        1848    5.48    2.88  1.0000
  -1  -5 -10    1238     173                                                        2133    5.29    1.44  1.0000
   5  -6 -10    1098     212                                                        1902    5.10    1.59  1.0000
  -1  -5 -10    1330     220                                                        2254    5.29    1.44  1.0000
   6  -5 -10    1368     213                                                        2299    5.70   -3.97  1.0000
   1  -6 -10    1367     219                                                        2253    5.43   -3.45  1.0000
  -1   6 -10    1413     232                                                        2329    5.29   -2.10  1.0000
  -5   6 -10     955     207                                                        1661    4.91    1.92  1.0000
  -5  -1 -10    1243     160                                                        2050    5.19   -3.05  1.0000
   5   1 -10    1116     209                                                        2004    5.74   -2.68  1.0000
  -6   5 -10    1164     195                                                        2055    5.57   -2.14  1.0000
   1   5 -10    1103     217                                                        1801    4.67    2.25  1.0000
   5  -6 -11    1609     188                                                        1623   -0.81    2.45  1.0000
  -1  -5 -11    1560     168                                                        1566   -0.75    2.23  1.0000
   1  -6 -11    1801     173                                                        1752   -1.27   -2.78  1.0000
   1  -6 -11    2013     231                                                        1964   -1.27   -2.78  1.0000
   5  -6 -11    1777     215                                                        1794   -0.81    2.45  1.0000
   6  -5 -11    1952     215                                                        1958   -1.56   -3.84  1.0000
  -6   5 -11    1895     201                                                        1861   -1.74   -3.76  1.0000
  -5  -1 -11    1828     162                                                        1753   -1.57   -3.05  1.0000
  -1   6 -11    1934     234                                                        1831   -1.67   -2.95  1.0000
  -5   6 -11    1734     205                                                        1705   -1.43    3.13  1.0000
   1   5 -11    1418     224                                                        1383   -0.87    1.93  1.0000
   6  -1 -11    1568     204                                                        1538   -0.71    1.62  1.0000
   1  -6 -12    6192     315                                                        5697    0.07    1.61  1.0000
   5  -6 -12    6124     342                                                        5982   -0.43   -0.23  1.0000
   6  -1 -12    5631     335                                                        5187   -0.60   -1.17  1.0000
  -1  -5 -12    5521     308                                                        5361   -0.15   -0.45  1.0000
   1   5 -12    5880     357                                                        5476   -0.68   -0.97  1.0000
  -6   5 -12    5781     327                                                        5527    0.38    1.02  1.0000
  -1   6 -12    6147     367                                                        5868   -0.35    0.70  1.0000
  -5   6 -12    5679     339                                                        5590    0.67   -0.64  1.0000
   5  -6 -12    5549     318                                                        5414   -0.43   -0.23  1.0000
  -5  -1 -12    6347     304                                                        5875   -0.38    1.28  1.0000
   1  -6 -13     134     171                                                         291    5.82   -2.00  1.0000
  -1  -5 -13     259     168                                                         521    6.30    1.27  1.0000
   5  -6 -13      95     184                                                         158    3.53    1.45  1.0000
  -6   5 -13     186     189                                                         397    5.91   -1.81  1.0000
   1   5 -13     203     239                                                         387    5.56    1.37  1.0000
  -5  -1 -13     182     169                                                         450    6.24   -2.39  1.0000
  -1   6 -13     207     232                                                         458    5.80   -2.07  1.0000
  -5   6 -13     287     200                                                         556    5.41    1.74  1.0000
   1  -6 -14     448     197                                                         435    0.40   -0.01  1.0000
   6  -5 -14     995     225                                                         939    0.32    0.29  1.0000
   5  -6 -14    1149     213                                                        1034    0.04   -0.80  1.0000
  -1  -5 -14     687     188                                                         595    0.47   -0.66  1.0000
  -6   5 -14     670     197                                                         582    0.82    0.51  1.0000
  -5  -1 -14     755     187                                                         709    0.57    0.18  1.0000
  -5   6 -14     925     231                                                         858    0.69   -0.25  1.0000
   1   5 -14     946     268                                                         857    0.34   -0.56  1.0000
  -1   6 -14     812     256                                                         733    0.12    0.62  1.0000
   5  -6 -15      66     201                                                         175    3.41   -0.07  1.0000
  -1  -5 -15     124     185                                                         294    3.50    0.39  1.0000
   1  -6 -15     159     190                                                         353    3.65    0.20  1.0000
   6  -5 -15      20     228                                                          39    3.58   -0.12  1.0000
   1   5 -15      21     268                                                          55    3.31    0.06  1.0000
  -6   5 -15      71     203                                                         -29    3.66    0.15  1.0000
  -5   6 -15      61     225                                                        -142    3.41    0.07  1.0000
  -1   6 -15      77     253                                                         203    3.51   -0.05  1.0000
   1  -6 -16     943     222                                                        1127   -1.21    0.33  1.0000
   6  -5 -16     594     244                                                         762   -1.33    0.44  1.0000
  -1   6 -16     816     259                                                         956   -1.24   -0.40  1.0000
   1   5 -16    1076     282                                                        1172   -0.64   -0.07  1.0000
   5  -6 -16    1139     239                                                        1253   -0.85    0.22  1.0000
   5   1 -16     563     255                                                         673   -1.01    0.07  1.0000
  -5   6 -16     686     225                                                         781   -0.84    0.04  1.0000
  -6   5 -16     560     220                                                         643   -0.98   -0.52  1.0000
  -1  -5 -16    1037     211                                                        1152   -0.90    0.23  1.0000
   5   1 -17     172     242                                                         133    0.98    1.88  1.0000
  -1  -5 -17     377     199                                                         330    0.93   -1.78  1.0000
   6  -5 -17     211     231                                                         180    1.07    2.40  1.0000
   5  -6 -17       5     221                                                         -35    0.94    0.23  1.0000
   1   5 -17     169     247                                                         107    1.21   -0.94  1.0000
   1  -6 -17     373     206                                                         303    0.84    0.49  1.0000
   5   1 -18      10     241                                                        -284   -0.10   -1.37  1.0000
   1  -6 -18     241     189                                                         229   -0.01   -1.38  1.0000
   6  -5 -18       9     218                                                        -196   -0.19   -1.26  1.0000
   6  -1 -18      12     222                                                         -92   -0.13    1.49  1.0000
  -1  -5 -18       9     188                                                        -122   -0.34    1.30  1.0000
   5  -6 -18      13     212                                                        -213   -0.19    1.57  1.0000
   6  -1 -19     271     207                                                         300    1.42   -0.44  1.0000
   5  -6 -19      13     189                                                        -171    1.43   -0.55  1.0000
   1  -6 -19      12     170                                                         -43    1.47    0.25  1.0000
   5   1 -19      14     204                                                        -195    1.51    0.62  1.0000
  -1  -5 -19     185     166                                                         224    1.22   -0.79  1.0000
   6  -5 -19      15     195                                                          10    1.60    0.38  1.0000
   6  -5 -20     216     165                                                         202   -0.13   -0.27  1.0000
   1  -6 -20       0     147                                                         -99   -0.11    0.05  1.0000
   6  -1 -20       1     168                                                        -147    0.10    0.34  1.0000
   5  -6 -20       0     154                                                          -9    0.00   -0.23  1.0000
  -6   6   0  117235    3343                                                       83448  -24.86    4.52  1.0000
   6   0   0  112224    3310                                                       84501  -22.30   10.05  1.0000
  -6   0   1   23105     221                                                        4212  -57.21   15.07  1.0000
  -6   6   1   29111     237                                                        4212  -50.50   -4.49  1.0000
   6   0  -1   39078     217                                                        4212  -57.21  -15.07  1.0000
  -6   6  -2  292689    8519                                                      211333  -35.36   -1.72  1.0000
  -6   6   2  294755    8518                                                      213244  -35.38   -0.93  1.0000
   6  -6  -2  302229    8536                                                      220051  -35.38    0.93  1.0000
  -6   0   2  300265    8517                                                      218725  -35.26    1.31  1.0000
   0   6   2  307539    8531                                                      223752  -35.29   -3.49  1.0000
   6   0  -2  296880    8509                                                      215219  -35.26   -1.31  1.0000
   6   0  -3  387686   20649                                                      527609   45.50   -3.40  1.0000
  -6   6  -3  388119   20648                                                      535997   47.60    0.30  1.0000
   0   6   3  388682   20652                                                      533571   46.81   -1.47  1.0000
   6  -6  -3  378899   20663                                                      524369   47.30    1.12  1.0000
  -6   0   3  386013   20658                                                      527348   45.50    3.40  1.0000
  -6   6   3  376196   20650                                                      520638   47.30   -1.12  1.0000
   0   6  -3  375251   20673                                                      517465   46.51    1.18  1.0000
  -6   0  -4   71707    1817                                                       45114  -25.22    2.34  1.0000
   6   0  -4   74813    1864                                                       46183  -25.48   -2.62  1.0000
  -6   6  -4   75418    1855                                                       46784  -25.73   -0.93  1.0000
   0   6  -4   75949    1886                                                       47304  -25.29   -2.42  1.0000
  -6   6   4   74568    1861                                                       46355  -25.92    0.88  1.0000
   6   0   4   72952    1815                                                       45029  -25.22   -2.34  1.0000
   0   6   4   73228    1855                                                       44971  -25.53   -2.21  1.0000
  -6   0   4   73747    1882                                                       46560  -25.48    2.62  1.0000
   0  -6  -5  397297   11924                                                      304666  -33.78   -5.18  1.0000
   6  -6  -5  397601   11924                                                      304374  -34.27   -1.75  1.0000
   6   0   5  392531   11947                                                      301387  -34.02    1.73  1.0000
   0  -6  -5  404106   12010                                                      310633  -33.78   -5.18  1.0000
   0   6   5  392956   11977                                                      303303  -33.78    5.18  1.0000
  -6   6   5  397061   11987                                                      304729  -34.27    1.75  1.0000
  -6   6  -5  405437   11978                                                      310292  -34.64   -1.78  1.0000
   0   6  -5  399192   12008                                                      306516  -34.13   -0.08  1.0000
  -6   0  -5  393793   11946                                                      301680  -34.02   -1.73  1.0000
  -6   0   5  410262   12015                                                      316068  -33.96   -2.72  1.0000
   6   0  -5  398748   11994                                                      307266  -33.96    2.72  1.0000
   0  -6  -5  397591   11935                                                      304924  -33.78   -5.18  1.0000
   6  -6  -5  395434   11934                                                      302478  -34.27   -1.75  1.0000
   0  -6  -6  163624    7596                                                      189812   13.35    2.47  1.0000
   6  -6  -6  166586    7600                                                      193080   13.49    1.70  1.0000
   0  -6   6  160240    7712                                                      186499   13.93   -0.84  1.0000
   0   6   6  166341    7656                                                      191555   13.35   -2.47  1.0000
   6   0  -6  169635    7679                                                      195374   13.45   -2.10  1.0000
  -6   0   6  172567    7701                                                      199543   13.45    2.10  1.0000
   6   0   6  166915    7635                                                      194257   14.09    0.22  1.0000
  -6   0  -6  167950    7631                                                      195266   14.09   -0.22  1.0000
  -6   6  -6  172739    7666                                                      199252   13.36    0.98  1.0000
  -6   6   6  170279    7672                                                      196235   13.49   -1.70  1.0000
   0  -6  -6  166974    7689                                                      193419   13.35    2.47  1.0000
   0   6  -6  173263    7699                                                      200938   13.93    0.84  1.0000
   6  -6  -6  167297    7611                                                      193846   13.49    1.70  1.0000
   0  -6  -6  169525    7613                                                      196164   13.35    2.47  1.0000
   6   0  -6  167582    7609                                                      193170   13.45   -2.10  1.0000
   0   6  -6  168950    7621                                                      196291   13.93    0.84  1.0000
   6  -6  -7  293098   10164                                                      262908  -12.52    0.09  1.0000
   0  -6  -7  293684   10160                                                      261783  -13.44    2.07  1.0000
   6   0   7  296124   10212                                                      264945  -12.66   -2.20  1.0000
   6  -6  -7  266572   10255                                                      237818  -12.52    0.09  1.0000
   0   6   7  280304   10223                                                      248245  -13.44   -2.07  1.0000
  -6   6  -7  285235   10228                                                      256858  -11.81   -1.08  1.0000
   0   6  -7  291916   10266                                                      260650  -12.81   -2.03  1.0000
   0  -6  -7  288618   10263                                                      257001  -13.44    2.07  1.0000
   6   0  -7  296207   10256                                                      263618  -13.38   -0.87  1.0000
  -6   0   7  293595   10272                                                      261550  -13.38    0.87  1.0000
  -6   6   7  286959   10245                                                      257054  -12.52   -0.09  1.0000
   0  -6  -7  290835   10177                                                      259093  -13.44    2.07  1.0000
   6  -6  -7  294855   10175                                                      264572  -12.52    0.09  1.0000
   6   0  -7  289709   10173                                                      257490  -13.38   -0.87  1.0000
  -6   6  -7  284613   10175                                                      256268  -11.81   -1.08  1.0000
   0   6  -7  293850   10186                                                      262478  -12.81   -2.03  1.0000
   0  -6  -8  139145    5333                                                      134847   -2.36   -1.72  1.0000
   6  -6  -8  136514    5336                                                      132054   -2.65   -0.12  1.0000
  -6   0   8  131028    5447                                                      126585   -2.65   -0.52  1.0000
  -6   6  -8  142969    5410                                                      139014   -2.28   -0.20  1.0000
   0   6   8  139445    5412                                                      135766   -2.36    1.72  1.0000
   6  -6   8  151015    5461                                                      147024   -2.28    0.20  1.0000
   0  -6  -8  143032    5455                                                      138674   -2.36   -1.72  1.0000
   6   0   8  137836    5392                                                      133783   -2.60    1.75  1.0000
   0  -6  -8  146263    5353                                                      141856   -2.36   -1.72  1.0000
   6  -6  -8  138746    5348                                                      134249   -2.65   -0.12  1.0000
   6   0  -8  143333    5348                                                      138875   -2.65    0.52  1.0000
   0   6  -8  139074    5362                                                      134459   -2.81    0.68  1.0000
  -6   6  -8  137148    5350                                                      133275   -2.28   -0.20  1.0000
   0  -6  -9   93924    3854                                                       95998    1.35    1.01  1.0000
   6  -6   9   95652    3987                                                       97358    1.27   -0.63  1.0000
   0  -6  -9   94918    3876                                                       97003    1.35    1.01  1.0000
   6  -6  -9   97187    3874                                                       98691    1.04    0.12  1.0000
  -6   6  -9   97535    3876                                                       99466    1.27    0.63  1.0000
   6   0  -9   96111    3870                                                       97937    1.29   -0.04  1.0000
   0   6  -9   95960    3886                                                       98009    1.42    0.15  1.0000
   0  -6 -10   48769    1722                                                       41499   -7.59    0.28  1.0000
   6  -6 -10   50862    1744                                                       43273   -7.69   -0.09  1.0000
   0  -6 -10   48006    1743                                                       40795   -7.59    0.28  1.0000
   6   0 -10   52870    1744                                                       45038   -7.78   -0.11  1.0000
  -6   6 -10   51526    1746                                                       44065   -7.48   -0.21  1.0000
[truncated: 2,215,518 more chars]
