# Supplementary material for: Energy Transport in Dichroic Metallo‐organic Crystals: Selective Inclusion of Spatially Resolved Arrays of Donor and Acceptor Dyes in Different Nanochannels
Source: Angew Chem Int Ed Engl. 2022 Dec 16;62(4):e202214041. doi: 10.1002/anie.202214041 (PMC10107947; doi:10.1002/anie.202214041)
Supplement: Supplementary file 4 — Supporting Information [file ANIE-62-0-s004.cif]

data_v375os
# structure Linda JW Shimon
# Wen Qiang Milko van der Boom

_audit_creation_date               2022-10-12
_audit_creation_method
;
Olex2 1.5
(compiled 2022.04.07 svn.rca3783a0 for OlexSys, GUI svn.r6498)
;
_shelxl_version_number             2013-4
_audit_contact_author_address      ?
_audit_contact_author_email        ?
_audit_contact_author_name         'Linda JW Shimon'
_audit_contact_author_phone        ?
_publ_contact_author_id_orcid      ?
_publ_section_references
;
Dolomanov, O.V., Bourhis, L.J., Gildea, R.J, Howard, J.A.K. & Puschmann, H.
 (2009), J. Appl. Cryst. 42, 339-341.

Sheldrick, G.M. (2015). Acta Cryst. C71, 3-8.
;
_chemical_name_common              ?
_chemical_name_systematic
;
 ?
;
_chemical_formula_moiety           'C62 H54 Cd Cl N4 O'
_chemical_formula_sum              'C62 H54 Cd Cl N4 O'
_chemical_formula_weight           1018.94
_chemical_absolute_configuration   'rm'
_chemical_melting_point            ?
loop_
  _atom_type_symbol
  _atom_type_description
  _atom_type_scat_dispersion_real
  _atom_type_scat_dispersion_imag
  _atom_type_scat_source
 'C' 'C' 0.0181 0.0091 'International Tables Vol C Tables 4.2.6.8 and 6.1.1.4'
 'H' 'H' 0.0000 0.0000 'International Tables Vol C Tables 4.2.6.8 and 6.1.1.4'
 'Cd' 'Cd' 0.1185 4.6533 'International Tables Vol C Tables 4.2.6.8 and 6.1.1.4'
 'Cl' 'Cl' 0.3639 0.7018 'International Tables Vol C Tables 4.2.6.8 and 6.1.1.4'
 'N' 'N' 0.0311 0.0180 'International Tables Vol C Tables 4.2.6.8 and 6.1.1.4'
 'O' 'O' 0.0492 0.0322 'International Tables Vol C Tables 4.2.6.8 and 6.1.1.4'

_shelx_space_group_comment
;
The symmetry employed for this shelxl refinement is uniquely defined
by the following loop, which should always be used as a source of
symmetry information in preference to the above space-group names.
They are only intended as comments.
;
_space_group_crystal_system        'hexagonal'
_space_group_IT_number             177
_space_group_name_H-M_alt          'P 6 2 2'
_space_group_name_Hall             'P 6 2'
loop_
  _space_group_symop_operation_xyz
 'x, y, z'
 '-y, x-y, z'
 '-x+y, -x, z'
 '-x, -y, z'
 'y, -x+y, z'
 'x-y, x, z'
 'y, x, -z'
 'x-y, -y, -z'
 '-x, -x+y, -z'
 '-y, -x, -z'
 '-x+y, y, -z'
 'x, x-y, -z'

_cell_length_a                     26.3679(5)
_cell_length_b                     26.3679(5)
_cell_length_c                     18.1682(3)
_cell_angle_alpha                  90
_cell_angle_beta                   90
_cell_angle_gamma                  120
_cell_volume                       10939.4(5)
_cell_formula_units_Z              6
_cell_measurement_temperature      100.15
_cell_measurement_reflns_used     10408
_cell_measurement_theta_min       4.5650
_cell_measurement_theta_max       75.1570

_shelx_estimated_absorpt_T_max     0.716
_shelx_estimated_absorpt_T_min     0.616
_exptl_absorpt_coefficient_mu      2.981

_exptl_absorpt_correction_T_min                   0.37403
_exptl_absorpt_correction_T_max                   1.00000
_exptl_absorpt_correction_type            multi-scan
_exptl_absorpt_process_details
;
CrysAlisPro 1.171.40.69a (Rigaku Oxford Diffraction, 2020)
Empirical absorption correction using spherical harmonics,
 implemented in SCALE3 ABSPACK scaling algorithm.
;
_oxdiff_exptl_absorpt_empirical_full_min           0.674
_oxdiff_exptl_absorpt_empirical_full_max           2.557
_oxdiff_exptl_absorpt_empirical_details
;
Empirical correction (ABSPACK) includes:
- Absorption correction using spherical harmonics
- Frame scaling
;
 


_exptl_crystal_colour              'yellow'
_exptl_crystal_density_diffrn      0.928
_exptl_crystal_density_meas        ?
_exptl_crystal_density_method      ?
_exptl_crystal_description         'prism'
_exptl_crystal_F_000               3162
_exptl_crystal_size_max            0.18
_exptl_crystal_size_mid            0.18
_exptl_crystal_size_min            0.12
_exptl_special_details
;
 ?
;
_exptl_transmission_factor_max     ?
_exptl_transmission_factor_min     ?
_diffrn_reflns_av_R_equivalents    0.0480
_diffrn_reflns_av_unetI/netI       0.0397
_diffrn_reflns_Laue_measured_fraction_full  0.999
_diffrn_reflns_Laue_measured_fraction_max  0.977
_diffrn_reflns_limit_h_max         33
_diffrn_reflns_limit_h_min         -27
_diffrn_reflns_limit_k_max         27
_diffrn_reflns_limit_k_min         -25
_diffrn_reflns_limit_l_max         21
_diffrn_reflns_limit_l_min         -21
_diffrn_reflns_number              29471
_diffrn_reflns_point_group_measured_fraction_full  0.998
_diffrn_reflns_point_group_measured_fraction_max  0.962
_diffrn_reflns_theta_full          67.684
_diffrn_reflns_theta_max           77.246
_diffrn_reflns_theta_min           1.935
_diffrn_ambient_temperature        100.15
_diffrn_detector_area_resol_mean   ?
_diffrn_measured_fraction_theta_full  0.999
_diffrn_measured_fraction_theta_max  0.977
_diffrn_measurement_device_type    'XtaLAB AFC12 (RINC): Kappa dual home/near'
_diffrn_measurement_method         '\w scans'
_diffrn_radiation_type             CuK\a
_diffrn_radiation_wavelength       1.54184
_diffrn_source                     'micro-focus sealed X-ray tube'  
_reflns_Friedel_coverage           0.730
_reflns_Friedel_fraction_full      0.996
_reflns_Friedel_fraction_max       0.942
_reflns_number_gt                  5458
_reflns_number_total               7486
_reflns_special_details
;
 Reflections were merged by SHELXL according to the crystal
 class for the calculation of statistics and refinement.
 
 Structure factors included contributions from the .fab file.
 
 _reflns_Friedel_fraction is defined as the number of unique
 Friedel pairs measured divided by the number that would be
 possible theoretically, ignoring centric projections and
 systematic absences.
;
_reflns_threshold_expression       'I > 2\s(I)'
_computing_data_collection        'CrysAlisPro 1.171.40.69a (Rigaku OD, 2020)'
_computing_cell_refinement        'CrysAlisPro 1.171.40.69a (Rigaku OD, 2020)'
_computing_data_reduction         'CrysAlisPro 1.171.40.69a (Rigaku OD, 2020)'
_computing_structure_solution     'SHELXT-2016/4 (Sheldrick, 2013)'
_computing_structure_refinement   'SHELXL-2013 SHELXL-2016/4 Sheldrick, 2013)'
_computing_molecular_graphics     'Olex2 (Dolomanov 2016)'
_computing_publication_material   'SHELXL-2013 (Sheldrick, 2013)'
_refine_diff_density_max           0.533
_refine_diff_density_min           -1.299
_refine_diff_density_rms           0.066
_refine_ls_abs_structure_details
;
 Flack x determined using 1865 quotients [(I+)-(I-)]/[(I+)+(I-)]
 (Parsons and Flack (2004), Acta Cryst. A60, s61).
;
_refine_ls_abs_structure_Flack     0.001(8)
_refine_ls_extinction_coef         .
_refine_ls_extinction_method       none
_refine_ls_goodness_of_fit_ref     1.040
_refine_ls_hydrogen_treatment      constr
_refine_ls_matrix_type             full
_refine_ls_number_parameters       299
_refine_ls_number_reflns           7486
_refine_ls_number_restraints       58
_refine_ls_R_factor_all            0.0785
_refine_ls_R_factor_gt             0.0662
_refine_ls_restrained_S_all        1.060
_refine_ls_shift/su_max            0.001
_refine_ls_shift/su_mean           0.000
_refine_ls_structure_factor_coef   Fsqd
_refine_ls_weighting_details      
 'w=1/[\s^2^(Fo^2^)+(0.1429P)^2^] where P=(Fo^2^+2Fc^2^)/3'
_refine_ls_weighting_scheme        calc
_refine_ls_wR_factor_gt            0.1969
_refine_ls_wR_factor_ref           0.2090
_refine_special_details
;
 ?
;
_olex2_refinement_description
;
1. Fixed Uiso
 At 1.2 times of:
  All C(H) groups, All C(H,H) groups
 At 1.5 times of:
  All O(H,H) groups
2. Restrained distances
 C13-C10
 1.5 with sigma of 0.02
 C15-C14
 1.5 with sigma of 0.02
 C14-C13
 1.4 with sigma of 0.02
 C10-C13 = C14-C15
 1.5 with sigma of 0.01
 C13-C14
 1.4 with sigma of 0.01
 C14-C10
 2.4 with sigma of 0.04
 C15-C13
 2.4 with sigma of 0.04
 C10-C14 = C13-C15
 2.4 with sigma of 0.02
3. Rigid body (RIGU) restrains
 C10, C11, C13, C14, C15, C16, C17, C18, C19
 with sigma for 1-2 distances of 0.004 and sigma for 1-3 distances of 0.004
4. Others
 Fixed Sof: Cl1(0.5) O1(0.5) H1A(0.5) H1B(0.5) H3A(0.5) H3B(0.5) H6A(0.5)
 H6B(0.5)
5.a Rotating group:
 O1(H1A,H1B)
5.b Secondary CH2 refined with riding coordinates:
 C2(H2A,H2B), C3(H3A,H3B), C4(H4A,H4B), C6(H6A,H6B)
5.c Aromatic/amide H refined with riding coordinates:
 C18(H18), C19(H19), C16(H16), C17(H17), C9(H9), C8(H8), C12(H12), C11(H11),
 C13(H13), C14(H14), C21(H21), C22(H22), C24(H24), C25(H25), C51(H51), C52(H52),
  C54(H54), C55(H55), C56(H56), C57(H57)
5.d Fitted hexagon refined as free rotating group:
 N1(C18,C19,C15,C16,C17), C10(C9,C8,C7,C12,C11)
;
_atom_sites_solution_hydrogens     mixed
_atom_sites_solution_primary       ?
_atom_sites_solution_secondary     ?
loop_
  _atom_site_label
  _atom_site_type_symbol
  _atom_site_fract_x
  _atom_site_fract_y
  _atom_site_fract_z
  _atom_site_U_iso_or_equiv
  _atom_site_adp_type
  _atom_site_occupancy
  _atom_site_site_symmetry_order
  _atom_site_calc_flag
  _atom_site_refinement_flags_posn
  _atom_site_refinement_flags_adp
  _atom_site_refinement_flags_occupancy
  _atom_site_disorder_assembly
  _atom_site_disorder_group
 Cd1 Cd -0.66884(2) -0.66884(2) 0.0000 0.0696(2) Uani 1 2 d S T P . .
 Cl1 Cl -0.6230(3) -0.7100(3) 0.0946(3) 0.0600(10) Uani 0.5 1 d . . P A 1
 O1 O -0.6149(10) -0.7008(11) 0.0915(12) 0.119(9) Uani 0.5 1 d . . P A 2
 H1A H -0.6335 -0.7294 0.1286 0.178 Uiso 0.5 1 d R U P A 2
 H1B H -0.5749 -0.6892 0.0945 0.178 Uiso 0.5 1 d R U P A 2
 N1 N -0.70649(18) -0.75707(15) -0.06351(19) 0.0716(14) Uani 1 1 d G . . . .
 C18 C -0.75816(19) -0.77847(19) -0.1034(2) 0.089(2) Uani 1 1 d G U . . .
 H18 H -0.7824 -0.7617 -0.0971 0.106 Uiso 1 1 calc R U . . .
 C19 C -0.7743(2) -0.8244(2) -0.1526(2) 0.103(3) Uani 1 1 d G U . . .
 H19 H -0.8096 -0.8391 -0.1799 0.123 Uiso 1 1 calc R U . . .
 C15 C -0.7388(3) -0.84902(18) -0.1618(2) 0.106(2) Uani 1 1 d DG U . . .
 C16 C -0.6871(3) -0.8276(2) -0.1219(3) 0.127(3) Uani 1 1 d G U . . .
 H16 H -0.6629 -0.8444 -0.1282 0.152 Uiso 1 1 calc R U . . .
 C17 C -0.67097(19) -0.7817(2) -0.0727(3) 0.104(3) Uani 1 1 d G U . . .
 H17 H -0.6357 -0.7670 -0.0455 0.125 Uiso 1 1 calc R U . . .
 C1 C -0.7782(2) -1.1574(3) -0.5515(3) 0.0609(13) Uani 1 1 d . . . . .
 C2 C -0.8324(2) -1.1719(2) -0.5967(3) 0.0597(11) Uani 1 1 d . . . . .
 H2A H -0.8427 -1.2065 -0.6279 0.072 Uiso 1 1 calc R U . . .
 H2B H -0.8237 -1.1385 -0.6295 0.072 Uiso 1 1 calc R U . . .
 C3 C -0.79132(17) -1.20868(17) -0.5000 0.0692(19) Uani 1 2 d S T P . .
 H3A H -0.7561 -1.1989 -0.4704 0.083 Uiso 0.5 1 calc R U P . .
 H3B H -0.8011 -1.2439 -0.5296 0.083 Uiso 0.5 1 calc R U P . .
 C4 C -0.7636(2) -1.1024(2) -0.5032(3) 0.0627(12) Uani 1 1 d . . . . .
 H4A H -0.7285 -1.0918 -0.4728 0.075 Uiso 1 1 calc R U . . .
 H4B H -0.7548 -1.0688 -0.5356 0.075 Uiso 1 1 calc R U . . .
 C5 C -0.8152(3) -1.1150(2) -0.4531(3) 0.0578(12) Uani 1 1 d . . . . .
 C6 C -0.86850(16) -1.13150(16) -0.5000 0.0577(15) Uani 1 2 d S T P . .
 H6A H -0.8606 -1.0981 -0.5323 0.069 Uiso 0.5 1 calc R U P . .
 H6B H -0.9019 -1.1394 -0.4677 0.069 Uiso 0.5 1 calc R U P . .
 C10 C -0.7676(3) -0.96907(17) -0.3046(2) 0.130(4) Uani 1 1 d DG U . . .
 C9 C -0.8155(3) -0.98741(19) -0.3510(3) 0.112(3) Uani 1 1 d G . . . .
 H9 H -0.8382 -0.9685 -0.3495 0.134 Uiso 1 1 calc R U . . .
 C8 C -0.83041(19) -1.0334(2) -0.3997(2) 0.085(2) Uani 1 1 d G . . . .
 H8 H -0.8632 -1.0460 -0.4314 0.102 Uiso 1 1 calc R U . . .
 C7 C -0.7973(2) -1.06108(15) -0.4020(2) 0.0713(17) Uani 1 1 d G . . . .
 C12 C -0.7494(2) -1.0427(2) -0.3556(2) 0.100(3) Uani 1 1 d G . . . .
 H12 H -0.7267 -1.0616 -0.3571 0.120 Uiso 1 1 calc R U . . .
 C11 C -0.7345(2) -0.9967(2) -0.3069(2) 0.110(3) Uani 1 1 d G U . . .
 H11 H -0.7017 -0.9842 -0.2752 0.133 Uiso 1 1 calc R U . . .
 C13 C -0.7395(6) -0.9220(4) -0.2458(5) 0.165(5) Uani 1 1 d D U . . .
 H13 H -0.7022 -0.9129 -0.2271 0.197 Uiso 1 1 calc R U . . .
 C14 C -0.7641(6) -0.8940(4) -0.2201(5) 0.155(4) Uani 1 1 d D U . . .
 H14 H -0.8010 -0.9029 -0.2400 0.186 Uiso 1 1 calc R U . . .
 C20 C -0.7252(3) -1.1424(3) -0.5991(3) 0.0694(15) Uani 1 1 d . . . . .
 C21 C -0.7254(3) -1.1361(4) -0.6735(3) 0.097(3) Uani 1 1 d . . . . .
 H21 H -0.7587 -1.1384 -0.6968 0.117 Uiso 1 1 calc R U . . .
 C22 C -0.6773(4) -1.1265(5) -0.7159(4) 0.111(3) Uani 1 1 d . . . . .
 H22 H -0.6811 -1.1288 -0.7679 0.133 Uiso 1 1 calc R U . . .
 C23 C -0.6257(4) -1.1141(4) -0.6858(4) 0.099(2) Uani 1 1 d . . . . .
 C24 C -0.6251(4) -1.1233(7) -0.6123(5) 0.149(5) Uani 1 1 d . . . . .
 H24 H -0.5917 -1.1217 -0.5902 0.178 Uiso 1 1 calc R U . . .
 C25 C -0.6745(4) -1.1353(6) -0.5683(4) 0.122(4) Uani 1 1 d . . . . .
 H25 H -0.6723 -1.1385 -0.5164 0.147 Uiso 1 1 calc R U . . .
 N2 N -0.6297(3) -0.5841(3) 0.0737(3) 0.0870(19) Uani 1 1 d . . . . .
 C51 C -0.6247(4) -0.5898(4) 0.1447(3) 0.107(3) Uani 1 1 d . . . . .
 H51 H -0.6424 -0.6280 0.1653 0.129 Uiso 1 1 calc R U . . .
 C52 C -0.5933(5) -0.5402(4) 0.1924(4) 0.117(3) Uani 1 1 d . . . . .
 H52 H -0.5901 -0.5448 0.2437 0.140 Uiso 1 1 calc R U . . .
 C53 C -0.5689(5) -0.4873(5) 0.1613(5) 0.125(3) Uani 1 1 d . . . . .
 C54 C -0.5812(6) -0.4820(4) 0.0901(5) 0.160(6) Uani 1 1 d . . . . .
 H54 H -0.5690 -0.4449 0.0684 0.192 Uiso 1 1 calc R U . . .
 C55 C -0.6131(5) -0.5347(4) 0.0498(5) 0.138(5) Uani 1 1 d . . . . .
 H55 H -0.6223 -0.5315 0.0001 0.166 Uiso 1 1 calc R U . . .
 C56 C -0.5367(5) -0.4340(4) 0.2060(6) 0.125(4) Uani 1 1 d . . . . .
 H56 H -0.5217 -0.3986 0.1789 0.150 Uiso 1 1 calc R U . . .
 C57 C -0.5729(3) -1.0986(4) -0.7286(4) 0.105(3) Uani 1 1 d . . . . .
 H57 H -0.5379 -1.0826 -0.7004 0.126 Uiso 1 1 calc R U . . .

loop_
  _atom_site_aniso_label
  _atom_site_aniso_U_11
  _atom_site_aniso_U_22
  _atom_site_aniso_U_33
  _atom_site_aniso_U_23
  _atom_site_aniso_U_13
  _atom_site_aniso_U_12
 Cd1 0.0667(3) 0.0667(3) 0.0532(3) -0.00857(13) 0.00857(13) 0.0167(3)
 Cl1 0.0531(19) 0.0626(19) 0.051(2) -0.0039(14) -0.0008(15) 0.0193(16)
 O1 0.099(13) 0.125(16) 0.065(10) -0.009(9) -0.044(9) 0.007(11)
 N1 0.079(4) 0.045(3) 0.064(3) -0.001(2) -0.004(2) 0.011(2)
 C18 0.114(6) 0.071(4) 0.074(3) -0.014(3) -0.039(4) 0.041(4)
 C19 0.146(7) 0.060(4) 0.078(4) -0.018(3) -0.044(4) 0.034(4)
 C15 0.149(7) 0.058(4) 0.070(4) 0.010(3) 0.009(4) 0.020(4)
 C16 0.125(6) 0.122(7) 0.119(6) -0.043(5) 0.007(5) 0.051(5)
 C17 0.118(6) 0.117(6) 0.097(5) -0.031(4) -0.011(5) 0.074(6)
 C1 0.056(3) 0.081(4) 0.044(2) 0.002(2) 0.003(2) 0.033(3)
 C2 0.067(4) 0.065(4) 0.044(2) 0.003(2) 0.004(2) 0.031(2)
 C3 0.086(4) 0.086(4) 0.050(3) -0.007(4) -0.007(4) 0.053(4)
 C4 0.053(3) 0.070(3) 0.052(2) 0.011(2) 0.008(2) 0.020(2)
 C5 0.068(3) 0.056(3) 0.048(2) 0.004(2) 0.006(2) 0.030(3)
 C6 0.064(3) 0.064(3) 0.046(3) 0.011(3) 0.011(3) 0.033(3)
 C10 0.187(9) 0.063(5) 0.080(5) 0.010(4) 0.055(5) 0.018(5)
 C9 0.175(9) 0.067(5) 0.096(5) 0.027(4) 0.069(6) 0.062(6)
 C8 0.117(6) 0.069(4) 0.070(3) 0.020(3) 0.042(4) 0.048(4)
 C7 0.101(5) 0.055(3) 0.054(3) 0.010(2) 0.028(3) 0.036(3)
 C12 0.125(6) 0.068(4) 0.065(4) -0.010(3) 0.017(4) 0.016(4)
 C11 0.147(7) 0.069(4) 0.063(3) -0.001(3) 0.028(4) 0.015(5)
 C13 0.266(13) 0.082(6) 0.104(6) 0.033(4) 0.069(7) 0.056(7)
 C14 0.252(12) 0.083(6) 0.083(5) 0.008(4) 0.020(6) 0.048(7)
 C20 0.068(4) 0.096(4) 0.050(3) 0.013(3) 0.018(2) 0.045(3)
 C21 0.080(4) 0.162(8) 0.053(3) 0.023(4) 0.016(3) 0.063(5)
 C22 0.112(6) 0.185(9) 0.054(3) 0.022(4) 0.028(4) 0.088(6)
 C23 0.081(5) 0.133(7) 0.083(4) 0.014(4) 0.032(4) 0.054(5)
 C24 0.099(6) 0.290(16) 0.096(6) 0.053(8) 0.018(5) 0.127(9)
 C25 0.090(5) 0.217(12) 0.067(4) 0.023(5) 0.022(4) 0.081(7)
 N2 0.078(4) 0.070(4) 0.073(3) -0.019(3) -0.006(3) 0.007(3)
 C51 0.134(7) 0.095(5) 0.046(3) -0.021(3) -0.003(3) 0.022(5)
 C52 0.178(9) 0.113(7) 0.065(4) -0.025(4) -0.007(5) 0.077(7)
 C53 0.125(7) 0.099(7) 0.103(6) -0.016(5) -0.029(6) 0.020(6)
 C54 0.245(14) 0.081(6) 0.080(5) -0.021(4) -0.058(7) 0.027(7)
 C55 0.193(11) 0.061(5) 0.078(4) 0.000(4) -0.029(5) 0.000(6)
 C56 0.169(10) 0.068(5) 0.116(7) -0.024(4) -0.044(7) 0.043(6)
 C57 0.078(5) 0.148(8) 0.074(4) 0.008(5) 0.010(3) 0.045(5)

_geom_special_details
;
 All esds (except the esd in the dihedral angle between two l.s. planes)
 are estimated using the full covariance matrix.  The cell esds are taken
 into account individually in the estimation of esds in distances, angles
 and torsion angles; correlations between esds in cell parameters are only
 used when they are defined by crystal symmetry.  An approximate (isotropic)
 treatment of cell esds is used for estimating esds involving l.s. planes.
;
loop_
  _geom_bond_atom_site_label_1
  _geom_bond_atom_site_label_2
  _geom_bond_distance
  _geom_bond_site_symmetry_2
  _geom_bond_publ_flag
 Cd1 Cl1 2.627(6) 7 ?
 Cd1 Cl1 2.627(6) . ?
 Cd1 O1 2.59(2) . ?
 Cd1 O1 2.59(2) 7 ?
 Cd1 N1 2.328(3) 7 ?
 Cd1 N1 2.328(3) . ?
 Cd1 N2 2.354(6) . ?
 Cd1 N2 2.354(6) 7 ?
 O1 H1A 0.9456 . ?
 O1 H1B 0.9412 . ?
 N1 C18 1.3900 . ?
 N1 C17 1.3900 . ?
 C18 H18 0.9500 . ?
 C18 C19 1.3900 . ?
 C19 H19 0.9500 . ?
 C19 C15 1.3900 . ?
 C15 C16 1.3900 . ?
 C15 C14 1.477(8) . ?
 C16 H16 0.9500 . ?
 C16 C17 1.3900 . ?
 C17 H17 0.9500 . ?
 C1 C2 1.522(7) . ?
 C1 C3 1.535(7) . ?
 C1 C4 1.569(8) . ?
 C1 C20 1.519(7) . ?
 C2 H2A 0.9900 . ?
 C2 H2B 0.9900 . ?
 C2 C5 1.544(7) 10_334 ?
 C3 C1 1.535(7) 10_334 ?
 C3 H3A 0.9900 . ?
 C3 H3B 0.9900 . ?
 C4 H4A 0.9900 . ?
 C4 H4B 0.9900 . ?
 C4 C5 1.529(7) . ?
 C5 C2 1.544(7) 10_334 ?
 C5 C6 1.509(7) . ?
 C5 C7 1.561(6) . ?
 C6 C5 1.509(7) 10_334 ?
 C6 H6A 0.9900 . ?
 C6 H6B 0.9900 . ?
 C10 C9 1.3900 . ?
 C10 C11 1.3900 . ?
 C10 C13 1.520(8) . ?
 C9 H9 0.9500 . ?
 C9 C8 1.3900 . ?
 C8 H8 0.9500 . ?
 C8 C7 1.3900 . ?
 C7 C12 1.3900 . ?
 C12 H12 0.9500 . ?
 C12 C11 1.3900 . ?
 C11 H11 0.9500 . ?
 C13 H13 0.9500 . ?
 C13 C14 1.290(10) . ?
 C14 H14 0.9500 . ?
 C20 C21 1.362(8) . ?
 C20 C25 1.374(10) . ?
 C21 H21 0.9500 . ?
 C21 C22 1.395(10) . ?
 C22 H22 0.9500 . ?
 C22 C23 1.346(11) . ?
 C23 C24 1.358(11) . ?
 C23 C57 1.464(10) . ?
 C24 H24 0.9500 . ?
 C24 C25 1.421(11) . ?
 C25 H25 0.9500 . ?
 N2 C51 1.314(9) . ?
 N2 C55 1.227(10) . ?
 C51 H51 0.9500 . ?
 C51 C52 1.436(10) . ?
 C52 H52 0.9500 . ?
 C52 C53 1.334(13) . ?
 C53 C54 1.358(14) . ?
 C53 C56 1.470(12) . ?
 C54 H54 0.9500 . ?
 C54 C55 1.415(11) . ?
 C55 H55 0.9500 . ?
 C56 H56 0.9500 . ?
 C56 C57 1.214(12) 3_546 ?
 C57 C56 1.214(12) 2_444 ?
 C57 H57 0.9500 . ?

loop_
  _geom_angle_atom_site_label_1
  _geom_angle_atom_site_label_2
  _geom_angle_atom_site_label_3
  _geom_angle
  _geom_angle_site_symmetry_1
  _geom_angle_site_symmetry_3
  _geom_angle_publ_flag
 Cl1 Cd1 Cl1 177.3(3) . 7 ?
 O1 Cd1 O1 167.1(10) 7 . ?
 N1 Cd1 Cl1 88.04(17) 7 7 ?
 N1 Cd1 Cl1 93.88(16) . 7 ?
 N1 Cd1 Cl1 93.87(16) 7 . ?
 N1 Cd1 Cl1 88.04(17) . . ?
 N1 Cd1 O1 97.9(5) . 7 ?
 N1 Cd1 O1 91.3(5) 7 7 ?
 N1 Cd1 O1 91.3(5) . . ?
 N1 Cd1 O1 97.9(5) 7 . ?
 N1 Cd1 N1 89.1(2) . 7 ?
 N1 Cd1 N2 174.70(19) 7 7 ?
 N1 Cd1 N2 89.60(19) . 7 ?
 N1 Cd1 N2 174.69(18) . . ?
 N1 Cd1 N2 89.60(19) 7 . ?
 N2 Cd1 Cl1 91.2(2) . 7 ?
 N2 Cd1 Cl1 91.2(2) 7 . ?
 N2 Cd1 Cl1 86.9(2) 7 7 ?
 N2 Cd1 Cl1 86.9(2) . . ?
 N2 Cd1 O1 87.3(6) 7 . ?
 N2 Cd1 O1 83.8(5) . . ?
 N2 Cd1 O1 83.8(5) 7 7 ?
 N2 Cd1 O1 87.3(6) . 7 ?
 N2 Cd1 N2 92.2(3) . 7 ?
 Cd1 O1 H1A 124.6 . . ?
 Cd1 O1 H1B 129.9 . . ?
 H1A O1 H1B 105.5 . . ?
 C18 N1 Cd1 120.4(2) . . ?
 C18 N1 C17 120.0 . . ?
 C17 N1 Cd1 118.4(2) . . ?
 N1 C18 H18 120.0 . . ?
 C19 C18 N1 120.0 . . ?
 C19 C18 H18 120.0 . . ?
 C18 C19 H19 120.0 . . ?
 C18 C19 C15 120.0 . . ?
 C15 C19 H19 120.0 . . ?
 C19 C15 C14 108.8(7) . . ?
 C16 C15 C19 120.0 . . ?
 C16 C15 C14 131.1(7) . . ?
 C15 C16 H16 120.0 . . ?
 C15 C16 C17 120.0 . . ?
 C17 C16 H16 120.0 . . ?
 N1 C17 H17 120.0 . . ?
 C16 C17 N1 120.0 . . ?
 C16 C17 H17 120.0 . . ?
 C2 C1 C3 109.8(4) . . ?
 C2 C1 C4 107.4(4) . . ?
 C3 C1 C4 108.5(4) . . ?
 C20 C1 C2 112.6(4) . . ?
 C20 C1 C3 110.4(5) . . ?
 C20 C1 C4 108.0(5) . . ?
 C1 C2 H2A 109.3 . . ?
 C1 C2 H2B 109.3 . . ?
 C1 C2 C5 111.4(4) . 10_334 ?
 H2A C2 H2B 108.0 . . ?
 C5 C2 H2A 109.3 10_334 . ?
 C5 C2 H2B 109.3 10_334 . ?
 C1 C3 C1 110.7(6) . 10_334 ?
 C1 C3 H3A 109.5 . . ?
 C1 C3 H3A 109.5 10_334 . ?
 C1 C3 H3B 109.5 . . ?
 C1 C3 H3B 109.5 10_334 . ?
 H3A C3 H3B 108.1 . . ?
 C1 C4 H4A 109.5 . . ?
 C1 C4 H4B 109.5 . . ?
 H4A C4 H4B 108.1 . . ?
 C5 C4 C1 110.5(4) . . ?
 C5 C4 H4A 109.5 . . ?
 C5 C4 H4B 109.5 . . ?
 C2 C5 C7 107.4(4) 10_334 . ?
 C4 C5 C2 108.5(4) . 10_334 ?
 C4 C5 C7 109.0(4) . . ?
 C6 C5 C2 108.5(4) . 10_334 ?
 C6 C5 C4 109.0(4) . . ?
 C6 C5 C7 114.3(4) . . ?
 C5 C6 C5 112.3(6) . 10_334 ?
 C5 C6 H6A 109.1 . . ?
 C5 C6 H6A 109.1 10_334 . ?
 C5 C6 H6B 109.1 10_334 . ?
 C5 C6 H6B 109.1 . . ?
 H6A C6 H6B 107.9 . . ?
 C9 C10 C11 120.0 . . ?
 C9 C10 C13 134.3(7) . . ?
 C11 C10 C13 105.7(7) . . ?
 C10 C9 H9 120.0 . . ?
 C8 C9 C10 120.0 . . ?
 C8 C9 H9 120.0 . . ?
 C9 C8 H8 120.0 . . ?
 C7 C8 C9 120.0 . . ?
 C7 C8 H8 120.0 . . ?
 C8 C7 C5 120.8(4) . . ?
 C8 C7 C12 120.0 . . ?
 C12 C7 C5 119.1(4) . . ?
 C7 C12 H12 120.0 . . ?
 C7 C12 C11 120.0 . . ?
 C11 C12 H12 120.0 . . ?
 C10 C11 H11 120.0 . . ?
 C12 C11 C10 120.0 . . ?
 C12 C11 H11 120.0 . . ?
 C10 C13 H13 118.6 . . ?
 C14 C13 C10 122.8(11) . . ?
 C14 C13 H13 118.6 . . ?
 C15 C14 H14 117.8 . . ?
 C13 C14 C15 124.4(11) . . ?
 C13 C14 H14 117.8 . . ?
 C21 C20 C1 122.5(6) . . ?
 C21 C20 C25 116.7(6) . . ?
 C25 C20 C1 120.7(5) . . ?
 C20 C21 H21 119.6 . . ?
 C20 C21 C22 120.7(7) . . ?
 C22 C21 H21 119.6 . . ?
 C21 C22 H22 118.7 . . ?
 C23 C22 C21 122.5(7) . . ?
 C23 C22 H22 118.7 . . ?
 C22 C23 C24 117.1(7) . . ?
 C22 C23 C57 123.8(7) . . ?
 C24 C23 C57 118.6(8) . . ?
 C23 C24 H24 119.9 . . ?
 C23 C24 C25 120.1(8) . . ?
 C25 C24 H24 119.9 . . ?
 C20 C25 C24 121.5(6) . . ?
 C20 C25 H25 119.3 . . ?
 C24 C25 H25 119.3 . . ?
 C51 N2 Cd1 118.2(6) . . ?
 C55 N2 Cd1 124.1(5) . . ?
 C55 N2 C51 117.7(7) . . ?
 N2 C51 H51 118.9 . . ?
 N2 C51 C52 122.3(8) . . ?
 C52 C51 H51 118.9 . . ?
 C51 C52 H52 121.5 . . ?
 C53 C52 C51 117.0(8) . . ?
 C53 C52 H52 121.5 . . ?
 C52 C53 C54 119.7(8) . . ?
 C52 C53 C56 120.7(9) . . ?
 C54 C53 C56 118.8(10) . . ?
 C53 C54 H54 121.7 . . ?
 C53 C54 C55 116.5(9) . . ?
 C55 C54 H54 121.7 . . ?
 N2 C55 C54 125.5(8) . . ?
 N2 C55 H55 117.2 . . ?
 C54 C55 H55 117.2 . . ?
 C53 C56 H56 114.2 . . ?
 C57 C56 C53 131.6(10) 3_546 . ?
 C57 C56 H56 114.2 3_546 . ?
 C23 C57 H57 114.4 . . ?
 C56 C57 C23 131.2(9) 2_444 . ?
 C56 C57 H57 114.4 2_444 . ?

loop_
  _geom_torsion_atom_site_label_1
  _geom_torsion_atom_site_label_2
  _geom_torsion_atom_site_label_3
  _geom_torsion_atom_site_label_4
  _geom_torsion
  _geom_torsion_site_symmetry_1
  _geom_torsion_site_symmetry_2
  _geom_torsion_site_symmetry_3
  _geom_torsion_site_symmetry_4
  _geom_torsion_publ_flag
 Cd1 N1 C18 C19 167.3(3) . . . . ?
 Cd1 N1 C17 C16 -167.5(3) . . . . ?
 Cd1 N2 C51 C52 170.2(7) . . . . ?
 Cd1 N2 C55 C54 -169.5(10) . . . . ?
 N1 C18 C19 C15 0.0 . . . . ?
 C18 N1 C17 C16 0.0 . . . . ?
 C18 C19 C15 C16 0.0 . . . . ?
 C18 C19 C15 C14 -176.5(5) . . . . ?
 C19 C15 C16 C17 0.0 . . . . ?
 C19 C15 C14 C13 174.7(8) . . . . ?
 C15 C16 C17 N1 0.0 . . . . ?
 C16 C15 C14 C13 -1.3(12) . . . . ?
 C17 N1 C18 C19 0.0 . . . . ?
 C1 C4 C5 C2 59.1(5) . . . 10_334 ?
 C1 C4 C5 C6 -58.8(5) . . . . ?
 C1 C4 C5 C7 175.8(4) . . . . ?
 C1 C20 C21 C22 -175.3(8) . . . . ?
 C1 C20 C25 C24 177.7(10) . . . . ?
 C2 C1 C3 C1 -58.6(3) . . . 10_334 ?
 C2 C1 C4 C5 59.0(5) . . . . ?
 C2 C1 C20 C21 7.2(10) . . . . ?
 C2 C1 C20 C25 -171.8(8) . . . . ?
 C2 C5 C6 C5 -58.6(3) 10_334 . . 10_334 ?
 C2 C5 C7 C8 -118.1(4) 10_334 . . . ?
 C2 C5 C7 C12 58.6(5) 10_334 . . . ?
 C3 C1 C2 C5 58.6(6) . . . 10_334 ?
 C3 C1 C4 C5 -59.6(5) . . . . ?
 C3 C1 C20 C21 130.3(7) . . . . ?
 C3 C1 C20 C25 -48.7(9) . . . . ?
 C4 C1 C2 C5 -59.2(5) . . . 10_334 ?
 C4 C1 C3 C1 58.5(3) . . . 10_334 ?
 C4 C1 C20 C21 -111.3(8) . . . . ?
 C4 C1 C20 C25 69.8(9) . . . . ?
 C4 C5 C6 C5 59.3(3) . . . 10_334 ?
 C4 C5 C7 C8 124.6(4) . . . . ?
 C4 C5 C7 C12 -58.8(4) . . . . ?
 C5 C7 C12 C11 -176.7(4) . . . . ?
 C6 C5 C7 C8 2.3(5) . . . . ?
 C6 C5 C7 C12 179.0(3) . . . . ?
 C10 C9 C8 C7 0.0 . . . . ?
 C10 C13 C14 C15 178.6(6) . . . . ?
 C9 C10 C11 C12 0.0 . . . . ?
 C9 C10 C13 C14 11.3(12) . . . . ?
 C9 C8 C7 C5 176.6(4) . . . . ?
 C9 C8 C7 C12 0.0 . . . . ?
 C8 C7 C12 C11 0.0 . . . . ?
 C7 C5 C6 C5 -178.5(4) . . . 10_334 ?
 C7 C12 C11 C10 0.0 . . . . ?
 C11 C10 C9 C8 0.0 . . . . ?
 C11 C10 C13 C14 -168.2(8) . . . . ?
 C13 C10 C9 C8 -179.5(6) . . . . ?
 C13 C10 C11 C12 179.6(4) . . . . ?
 C14 C15 C16 C17 175.6(6) . . . . ?
 C20 C1 C2 C5 -178.0(5) . . . 10_334 ?
 C20 C1 C3 C1 176.7(5) . . . 10_334 ?
 C20 C1 C4 C5 -179.3(5) . . . . ?
 C20 C21 C22 C23 -10.3(16) . . . . ?
 C21 C20 C25 C24 -1.3(16) . . . . ?
 C21 C22 C23 C24 13.6(17) . . . . ?
 C21 C22 C23 C57 -174.2(10) . . . . ?
 C22 C23 C24 C25 -10.8(19) . . . . ?
 C22 C23 C57 C56 -13.5(19) . . . 2_444 ?
 C23 C24 C25 C20 5(2) . . . . ?
 C24 C23 C57 C56 158.6(14) . . . 2_444 ?
 C25 C20 C21 C22 3.7(14) . . . . ?
 N2 C51 C52 C53 -0.2(16) . . . . ?
 C51 N2 C55 C54 9.6(18) . . . . ?
 C51 C52 C53 C54 9.1(19) . . . . ?
 C51 C52 C53 C56 179.1(10) . . . . ?
 C52 C53 C54 C55 -9(2) . . . . ?
 C52 C53 C56 C57 1(2) . . . 3_546 ?
 C53 C54 C55 N2 -1(2) . . . . ?
 C54 C53 C56 C57 171.4(15) . . . 3_546 ?
 C55 N2 C51 C52 -9.1(15) . . . . ?
 C56 C53 C54 C55 -179.0(12) . . . . ?
 C57 C23 C24 C25 176.6(11) . . . . ?

_smtbx_masks_special_details       ?
loop_
  _smtbx_masks_void_nr
  _smtbx_masks_void_average_x
  _smtbx_masks_void_average_y
  _smtbx_masks_void_average_z
  _smtbx_masks_void_volume
  _smtbx_masks_void_count_electrons
  _smtbx_masks_void_content
 1 0.000 0.000 -0.873 937.0 0.0 ?
 2 -0.315 0.828 -0.519 3723.1 0.0 ?

_smtbx_masks_void_probe_radius     1.2
_smtbx_masks_void_truncation_radius  1.2
_shelx_res_file
;
TITL v375_d.res in P622
REM Old TITL v375_a.res in P6/mmm
REM SHELXT solution in P622
REM R1 0.321, Rweak 0.027, Alpha 0.196, Orientation as input
REM Flack x = 0.477 ( 0.007 ) from Parsons' quotients
REM Formula found by SHELXT: C524 N359 I6
rem wen with dye
rem AFIX 7
rem H1a 2 -0.638404 -0.729384 0.136633 11.00000 -1.50000
rem H1b 2 -0.585668 -0.705033 0.092195 11.00000 -1.50000
CELL 1.54184 26.3679 26.3679 18.1682 90 90 120
ZERR 6 0.0005 0.0005 0.0003 0 0 0
LATT -1
SYMM -Y,+X-Y,+Z
SYMM +Y-X,-X,+Z
SYMM -X,-Y,+Z
SYMM +Y,-X+Y,+Z
SYMM -Y+X,+X,+Z
SYMM +Y,+X,-Z
SYMM -Y+X,-Y,-Z
SYMM -X,-X+Y,-Z
SYMM -Y,-X,-Z
SYMM +Y-X,+Y,-Z
SYMM +X,+X-Y,-Z
SFAC C H Cd Cl N O
UNIT 372 324 6 6 24 6
DFIX 1.5 C13 C10
DFIX 1.5 C15 C14
DFIX 1.4 C14 C13
DANG 2.4 C14 C10
DANG 2.4 C15 C13
RIGU C10 C11 C13 C14 C15 C16 C17 C18 C19
DFIX 1.5 0.01 C10 C13 C14 C15
DFIX 1.4 0.01 C13 C14
DANG 2.4 0.02 C10 C14 C13 C15

L.S. 10
PLAN  23
SIZE 0.18 0.18 0.12
TEMP -173
CONF
BOND $H
LIST 4
MORE -1
fmap 2
acta
ABIN
REM <olex2.extras>
REM <HklSrc "%./v375os.hkl">
REM </olex2.extras>

WGHT    0.142900
FVAR       2.27092
CD1   3   -0.668837   -0.668837    0.000000    10.50000    0.06671    0.06671 =
         0.05321   -0.00857    0.00857    0.01675
PART 1
CL1   4   -0.623024   -0.709996    0.094568    10.50000    0.05310    0.06257 =
         0.05144   -0.00394   -0.00081    0.01926
PART 2
O1    6   -0.614912   -0.700759    0.091489    10.50000    0.09949    0.12520 =
         0.06478   -0.00895   -0.04382    0.00655
AFIX   7
H1A   2   -0.633512   -0.729380    0.128588    10.50000   -1.50000
H1B   2   -0.574932   -0.689188    0.094550    10.50000   -1.50000
AFIX  66
PART 0
N1    5   -0.706489   -0.757072   -0.063514    11.00000    0.07881    0.04500 =
         0.06374   -0.00055   -0.00401    0.01052
C18   1   -0.758163   -0.778466   -0.103433    11.00000    0.11368    0.07076 =
         0.07422   -0.01439   -0.03877    0.04088
AFIX  43
H18   2   -0.782435   -0.761666   -0.097123    11.00000   -1.20000
AFIX  65
C19   1   -0.774323   -0.824442   -0.152585    11.00000    0.14594    0.05964 =
         0.07844   -0.01778   -0.04385    0.03356
AFIX  43
H19   2   -0.809640   -0.839065   -0.179867    11.00000   -1.20000
AFIX  65
C15   1   -0.738809   -0.849024   -0.161818    11.00000    0.14871    0.05758 =
         0.07026    0.00960    0.00855    0.02026
C16   1   -0.687135   -0.827630   -0.121899    11.00000    0.12516    0.12196 =
         0.11899   -0.04302    0.00689    0.05121
AFIX  43
H16   2   -0.662864   -0.844430   -0.128210    11.00000   -1.20000
AFIX  65
C17   1   -0.670974   -0.781654   -0.072748    11.00000    0.11845    0.11693 =
         0.09720   -0.03114   -0.01075    0.07359
AFIX  43
H17   2   -0.635657   -0.767032   -0.045465    11.00000   -1.20000
AFIX   0
C1    1   -0.778238   -1.157395   -0.551453    11.00000    0.05630    0.08125 =
         0.04359    0.00241    0.00340    0.03332
C2    1   -0.832404   -1.171888   -0.596672    11.00000    0.06660    0.06545 =
         0.04429    0.00300    0.00367    0.03093
AFIX  23
H2A   2   -0.842671   -1.206462   -0.627929    11.00000   -1.20000
H2B   2   -0.823741   -1.138519   -0.629456    11.00000   -1.20000
AFIX   0
C3    1   -0.791321   -1.208679   -0.500000    10.50000    0.08572    0.08572 =
         0.04971   -0.00653   -0.00653    0.05312
AFIX  23
H3A   2   -0.756090   -1.198910   -0.470356    10.50000   -1.20000
H3B   2   -0.801093   -1.243911   -0.529644    10.50000   -1.20000
AFIX   0
C4    1   -0.763607   -1.102377   -0.503200    11.00000    0.05282    0.06959 =
         0.05152    0.01106    0.00804    0.02003
AFIX  23
H4A   2   -0.728513   -1.091806   -0.472849    11.00000   -1.20000
H4B   2   -0.754769   -1.068758   -0.535601    11.00000   -1.20000
AFIX   0
C5    1   -0.815209   -1.115025   -0.453120    11.00000    0.06765    0.05629 =
         0.04836    0.00366    0.00550    0.03008
C6    1   -0.868500   -1.131500   -0.500000    10.50000    0.06448    0.06448 =
         0.04551    0.01091    0.01091    0.03334
AFIX  23
H6A   2   -0.860642   -1.098117   -0.532318    10.50000   -1.20000
H6B   2   -0.901883   -1.139359   -0.467682    10.50000   -1.20000
AFIX  66
C10   1   -0.767589   -0.969065   -0.304614    11.00000    0.18746    0.06271 =
         0.08043    0.01043    0.05488    0.01771
C9    1   -0.815548   -0.987409   -0.351014    11.00000    0.17463    0.06694 =
         0.09578    0.02687    0.06871    0.06247
AFIX  43
H9    2   -0.838168   -0.968501   -0.349456    11.00000   -1.20000
AFIX  65
C8    1   -0.830410   -1.033418   -0.399692    11.00000    0.11659    0.06933 =
         0.07016    0.02014    0.04150    0.04764
AFIX  43
H8    2   -0.863187   -1.045955   -0.431405    11.00000   -1.20000
AFIX  65
C7    1   -0.797313   -1.061084   -0.401971    11.00000    0.10112    0.05486 =
         0.05404    0.01043    0.02802    0.03600
C12   1   -0.749354   -1.042741   -0.355571    11.00000    0.12516    0.06802 =
         0.06452   -0.01014    0.01685    0.01593
AFIX  43
H12   2   -0.726734   -1.061649   -0.357129    11.00000   -1.20000
AFIX  65
C11   1   -0.734492   -0.996732   -0.306892    11.00000    0.14659    0.06930 =
         0.06317   -0.00095    0.02751    0.01469
AFIX  43
H11   2   -0.701714   -0.984195   -0.275180    11.00000   -1.20000
AFIX   0
C13   1   -0.739452   -0.922040   -0.245782    11.00000    0.26624    0.08203 =
         0.10361    0.03276    0.06868    0.05579
AFIX  43
H13   2   -0.702159   -0.912888   -0.227147    11.00000   -1.20000
AFIX   0
C14   1   -0.764078   -0.894027   -0.220082    11.00000    0.25162    0.08302 =
         0.08337    0.00822    0.02038    0.04845
AFIX  43
H14   2   -0.800950   -0.902948   -0.239975    11.00000   -1.20000
AFIX   0
C20   1   -0.725211   -1.142373   -0.599059    11.00000    0.06808    0.09571 =
         0.05006    0.01338    0.01846    0.04510
C21   1   -0.725425   -1.136140   -0.673470    11.00000    0.08031    0.16175 =
         0.05294    0.02310    0.01603    0.06282
AFIX  43
H21   2   -0.758732   -1.138367   -0.696776    11.00000   -1.20000
AFIX   0
C22   1   -0.677272   -1.126523   -0.715850    11.00000    0.11206    0.18451 =
         0.05400    0.02220    0.02759    0.08824
AFIX  43
H22   2   -0.681051   -1.128809   -0.767920    11.00000   -1.20000
AFIX   0
C23   1   -0.625678   -1.114130   -0.685774    11.00000    0.08054    0.13344 =
         0.08313    0.01441    0.03233    0.05447
C24   1   -0.625120   -1.123289   -0.612279    11.00000    0.09949    0.29044 =
         0.09557    0.05323    0.01826    0.12696
AFIX  43
H24   2   -0.591671   -1.121669   -0.590230    11.00000   -1.20000
AFIX   0
C25   1   -0.674473   -1.135294   -0.568285    11.00000    0.08952    0.21698 =
         0.06678    0.02327    0.02245    0.08137
AFIX  43
H25   2   -0.672324   -1.138494   -0.516436    11.00000   -1.20000
AFIX   0
N2    5   -0.629723   -0.584108    0.073673    11.00000    0.07783    0.07031 =
         0.07331   -0.01887   -0.00623    0.00731
C51   1   -0.624690   -0.589760    0.144712    11.00000    0.13378    0.09534 =
         0.04594   -0.02143   -0.00290    0.02179
AFIX  43
H51   2   -0.642425   -0.627980    0.165270    11.00000   -1.20000
AFIX   0
C52   1   -0.593318   -0.540184    0.192375    11.00000    0.17786    0.11289 =
         0.06480   -0.02484   -0.00738    0.07660
AFIX  43
H52   2   -0.590082   -0.544822    0.243709    11.00000   -1.20000
AFIX   0
C53   1   -0.568915   -0.487300    0.161276    11.00000    0.12519    0.09858 =
         0.10256   -0.01574   -0.02927    0.02027
C54   1   -0.581166   -0.482004    0.090059    11.00000    0.24514    0.08146 =
         0.07995   -0.02066   -0.05837    0.02725
AFIX  43
H54   2   -0.568968   -0.444871    0.068368    11.00000   -1.20000
AFIX   0
C55   1   -0.613058   -0.534688    0.049807    11.00000    0.19306    0.06068 =
         0.07759    0.00037   -0.02931    0.00040
AFIX  43
H55   2   -0.622350   -0.531530    0.000113    11.00000   -1.20000
AFIX   0
C56   1   -0.536690   -0.434028    0.206001    11.00000    0.16910    0.06808 =
         0.11630   -0.02399   -0.04355    0.04259
AFIX  43
H56   2   -0.521745   -0.398613    0.178858    11.00000   -1.20000
AFIX   0
C57   1   -0.572878   -1.098610   -0.728627    11.00000    0.07780    0.14815 =
         0.07355    0.00815    0.00957    0.04506
AFIX  43
H57   2   -0.537911   -1.082567   -0.700374    11.00000   -1.20000
AFIX   0
HKLF 4

REM  v375_d.res in P622
REM R1 =  0.0662 for    5458 Fo > 4sig(Fo)  and  0.0785 for all    7486 data
REM    299 parameters refined using     58 restraints

END

WGHT      0.1429      0.0000

REM Highest difference peak  0.533,  deepest hole -1.299,  1-sigma level  0.066
Q1    1  -0.7808 -0.9216 -0.2648  11.00000  0.05    0.53
Q2    1  -0.6438 -0.6182  0.0300  11.00000  0.05    0.46
Q3    1  -0.7276 -0.8967 -0.2100  11.00000  0.05    0.44
Q4    1  -0.7138 -0.7468 -0.0896  11.00000  0.05    0.43
Q5    1  -0.6200 -0.6466  0.0340  11.00000  0.05    0.42
Q6    1  -0.6958 -0.7194 -0.0327  11.00000  0.05    0.39
Q7    1  -0.6423 -0.6905  0.0368  11.00000  0.05    0.38
Q8    1  -0.6951 -0.7161  0.0387  11.00000  0.05    0.38
Q9    1  -0.5837 -0.6271  0.0923  11.00000  0.05    0.36
Q10   1  -0.6243 -0.7133 -0.0923  11.00000  0.05    0.33
Q11   1  -0.7537 -0.7157 -0.0937  11.00000  0.05    0.32
Q12   1  -0.7805 -0.8612 -0.2618  11.00000  0.05    0.30
Q13   1  -0.6944 -0.6435  0.0288  11.00000  0.05    0.30
Q14   1  -0.6667 -0.3333  0.0000  10.16667  0.05    0.27
Q15   1  -0.6689 -0.7331  0.0810  11.00000  0.05    0.27
Q16   1  -0.6685 -1.1669 -0.6880  11.00000  0.05    0.27
Q17   1  -0.6747 -0.7326 -0.0768  11.00000  0.05    0.26
Q18   1  -0.7633 -1.0000 -0.5000  10.50000  0.05    0.26
Q19   1  -0.7102 -0.8307 -0.0017  11.00000  0.05    0.26
Q20   1  -0.5387 -0.5387  0.0000  10.50000  0.05    0.25
Q21   1  -0.4913 -0.4213  0.2212  11.00000  0.05    0.25
Q22   1  -0.6649 -0.7075 -0.0507  11.00000  0.05    0.24
Q23   1  -0.6405 -1.1614 -0.7170  11.00000  0.05    0.22
;
_shelx_res_checksum                33887
_shelx_hkl_file
;
   0   0   1   80090      10                                                          -3 -119.57   -0.02  1.0000
   0   0   2  491829   23264                                                      690589   55.05   -0.01  1.0000
   0   0   3  138478   12088                                                      357031   96.13    0.11  1.0000
   0   0   4   28593     718                                                       17789   16.04   -0.15  1.0000
   0   0   5    1346     349                                                        5966   39.62    0.07  1.0000
   0   0   6     582     695                                                       15173   54.87    0.02  1.0000
   0   0   7   35156     680                                                       13678  -30.23   -0.01  1.0000
   0   0   8   14555    1671                                                       40920   35.85    0.05  1.0000
   0   0   9   20288    1531                                                       34416   19.37    0.03  1.0000
   0   0  10  455069   15034                                                      432700   -7.12   -0.04  1.0000
   0   0  11  101500    4242                                                      108972    4.95    0.04  1.0000
   0   0 -11  100891    3783                                                      108317    4.95   -0.04  1.0000
   0   0 -11  104658    3791                                                      112219    4.95   -0.04  1.0000
   0   0 -12  254297    8290                                                      243990   -4.38   -0.00  1.0000
   0   0 -13  161370    5174                                                      150949   -5.60    0.02  1.0000
   0   0 -14   56881    2200                                                       62106    4.56    0.02  1.0000
   0   0 -15   20670     936                                                       24076    4.88    0.01  1.0000
   0   0 -16    5425     344                                                        5913    1.42    0.02  1.0000
   0   0 -17    2530     252                                                        2726    0.91   -0.01  1.0000
   0   0 -18   28865    1005                                                       26371   -3.20    0.01  1.0000
   0   0 -19    3110     248                                                        3421    1.23    0.01  1.0000
  -1   0   0  198019       3                                                          -1 -188.01   -0.13  1.0000
   0  -1   0  199573       3                                                           3 -188.02    0.20  1.0000
  -1   1   1   62603      21                                                          -9  105.71   -0.07  1.0000
  -1   0   1   62147      27                                                         -10  105.33   -0.07  1.0000
  -1   0   2      18      85                                                         365   -6.28   -0.02  1.0000
   1  -1   2      49      61                                                         472   -6.23    0.05  1.0000
   0  -1   2      18      75                                                         356   -6.20    0.07  1.0000
  -1   1   2      26      75                                                         383   -6.14    0.01  1.0000
  -1   1   3      11     201                                                        2869  -24.00   -0.01  1.0000
   0  -1   3       1     200                                                        3107  -23.93    0.03  1.0000
   1  -1   3      12     171                                                        2851  -24.03   -0.03  1.0000
  -1   0   3       9     202                                                        2902  -24.01   -0.02  1.0000
   0  -1   4   17948     206                                                        2335   75.80   -2.82  1.0000
   0   1  -4   19758     171                                                        1726   75.80    2.82  1.0000
   0   1   4   19610     183                                                        2083   75.55    4.47  1.0000
  -1   1   4   19801     200                                                        1768   75.40   -3.67  1.0000
   1   0   4   19677     182                                                        1987   75.62   -4.35  1.0000
  -1   0   4   19331     207                                                        2065   75.57    3.95  1.0000
   1  -1   4   20349     168                                                        1805   75.26    4.61  1.0000
  -1   1   5    1562     144                                                         149  -21.85   -0.08  1.0000
   0   1   5    1442     123                                                         201  -22.03   -0.13  1.0000
  -1   0   5    2719     144                                                          -5  -22.03    0.34  1.0000
   1   0   5    1947     123                                                          71  -22.20    0.03  1.0000
   0  -1   5    1755     132                                                         115  -22.23   -0.13  1.0000
   1  -1   5    1984     132                                                          51  -21.83    0.10  1.0000
   0   1   6    1861     229                                                        2237    1.75    0.35  1.0000
  -1   1   6    1786     250                                                        2225    2.07   -0.03  1.0000
   0  -1   6    1863     248                                                        2246    1.78    0.27  1.0000
   1  -1   6    1743     229                                                        2163    2.01    0.16  1.0000
  -1   0   6    1796     251                                                        2164    1.75   -0.12  1.0000
   1   0   6    1814     230                                                        2190    1.78   -0.34  1.0000
  -1   0   7    2125     177                                                          78   23.21   -0.15  1.0000
   0  -1   7    2116     161                                                          81   23.23    0.18  1.0000
  -1   1   7    1483     179                                                         279   23.33    0.02  1.0000
   1   0   7    1593     168                                                         226   23.21   -0.10  1.0000
   0   1   7    1703     144                                                         187   23.21    0.14  1.0000
   1  -1   7    1467     175                                                         280   23.25    0.01  1.0000
   0  -1   8   10750     783                                                       14734    7.48   -0.08  1.0000
   0   1   8   10493     761                                                       14380    7.39   -0.35  1.0000
  -1   1   8   10321     775                                                       14328    7.65    0.11  1.0000
   1  -1   8   10994     771                                                       15119    7.65   -0.13  1.0000
  -1   0   8   10641     787                                                       14566    7.41    0.08  1.0000
   1   0   8   10293     750                                                       14186    7.46    0.28  1.0000
   0  -1   9     494     243                                                         365   -1.32   -0.54  1.0000
  -1   0   9     462     235                                                         339   -1.33    0.63  1.0000
  -1   1   9     231     240                                                         144   -1.34   -0.12  1.0000
   1  -1   9     859     262                                                         684   -1.33    0.15  1.0000
   0   1   9     511     213                                                         380   -1.31   -0.46  1.0000
   1   0   9     771     238                                                         609   -1.32    0.31  1.0000
   1  -1  10     304     266                                                         161    2.01    0.02  1.0000
   0   1  10     171     242                                                          58    2.30    0.04  1.0000
   1   0  10     429     262                                                         240    2.20   -0.07  1.0000
  -1   1  10     397     275                                                         231    1.99   -0.03  1.0000
   0  -1  10     439     259                                                         249    2.19    0.04  1.0000
  -1   0  10     611     273                                                         373    2.28    0.00  1.0000
   1   0  11    3221     491                                                        3428   -0.76    0.22  1.0000
  -1   0  11    3345     491                                                        3552   -0.74    0.23  1.0000
  -1   1  11    3031     480                                                        3221   -0.72    0.06  1.0000
   0   1  11    2936     463                                                        3126   -0.73   -0.31  1.0000
   0  -1  11    2654     462                                                        2845   -0.77   -0.20  1.0000
   0  -1 -11    3214     230                                                        3413   -0.73    0.31  1.0000
  -1   0 -11    3102     222                                                        3305   -0.76   -0.22  1.0000
   1  -1 -11    3122     227                                                        3315   -0.72   -0.06  1.0000
   1   0 -11    3194     223                                                        3396   -0.74   -0.23  1.0000
  -1   1 -11    3008     218                                                        3245   -0.90    0.09  1.0000
   0   1 -11    3053     214                                                        3258   -0.77    0.20  1.0000
   1   0 -11    3205     231                                                        3408   -0.74   -0.23  1.0000
   0  -1 -11    3063     239                                                        3257   -0.73    0.31  1.0000
   0   1 -11    3369     232                                                        3584   -0.77    0.20  1.0000
   1  -1 -11    3108     231                                                        3301   -0.72   -0.06  1.0000
   0   1 -12     806     152                                                         642   -1.29   -0.12  1.0000
  -1   1 -12     678     151                                                         485   -1.70   -0.04  1.0000
   0  -1 -12     746     168                                                         576   -1.40   -0.30  1.0000
   1   0 -12     553     158                                                         413   -1.36    0.25  1.0000
   1  -1 -12     848     166                                                         622   -1.77    0.06  1.0000
  -1   0 -12     815     164                                                         648   -1.31    0.19  1.0000
   1   0 -12     825     176                                                         652   -1.36    0.25  1.0000
   1  -1 -12     905     173                                                         671   -1.77    0.06  1.0000
   0  -1 -13    1238     190                                                         795   -2.96    0.17  1.0000
   1  -1 -13    1134     191                                                         701   -3.04    0.05  1.0000
   1   0 -13     958     175                                                         571   -2.98   -0.24  1.0000
  -1   0 -13    1002     187                                                         612   -2.92   -0.06  1.0000
   0   1 -13    1202     166                                                         770   -2.93    0.15  1.0000
  -1   1 -13     980     167                                                         584   -3.02   -0.06  1.0000
   0  -1 -14      59     187                                                         195   -2.67   -0.08  1.0000
   1   0 -14      30     173                                                         140   -2.68    0.08  1.0000
  -1   0 -14       0     181                                                          40   -2.68    0.10  1.0000
  -1   1 -14      29     173                                                         123   -2.39   -0.03  1.0000
   1  -1 -14      18     181                                                         103   -2.50    0.03  1.0000
   0   1 -14       3     162                                                          68   -2.71   -0.13  1.0000
   0   1 -15     167     170                                                         180   -0.21    0.12  1.0000
  -1   0 -15     251     195                                                         268   -0.22   -0.10  1.0000
  -1   1 -15     198     177                                                         213   -0.23   -0.01  1.0000
   1   0 -15     249     181                                                         265   -0.20   -0.18  1.0000
   1  -1 -15     321     202                                                         343   -0.25   -0.02  1.0000
   0  -1 -15     259     203                                                         275   -0.20    0.22  1.0000
  -1   1 -16     167     187                                                         211   -0.68    0.02  1.0000
   1   0 -16     223     192                                                         288   -0.86    0.06  1.0000
   1  -1 -16     247     201                                                         303   -0.72    0.06  1.0000
  -1   0 -16     176     196                                                         234   -0.85    0.03  1.0000
   0  -1 -16     119     205                                                         169   -0.88   -0.06  1.0000
   0   1 -16     143     174                                                         194   -0.83   -0.03  1.0000
   0   1 -17     580     192                                                         847    2.12    0.07  1.0000
  -1   1 -17     745     208                                                        1017    1.94    0.01  1.0000
   1  -1 -17     584     221                                                         834    2.00   -0.01  1.0000
   0  -1 -17     557     214                                                         816    2.09    0.13  1.0000
   1   0 -17     635     205                                                         909    2.09   -0.10  1.0000
  -1   0 -17     739     213                                                        1039    2.14   -0.07  1.0000
   0  -1 -18       2     207                                                         -30    0.55   -0.02  1.0000
   1  -1 -18      75     203                                                          99    0.54    0.00  1.0000
  -1   1 -18      33     173                                                          51    0.59   -0.01  1.0000
   1   0 -18       2     186                                                         -55    0.55    0.00  1.0000
  -1   0 -18      51     187                                                          75    0.64    0.00  1.0000
   0   1 -18       2     162                                                         -70    0.64   -0.01  1.0000
   1   0 -19      34     155                                                         121   -2.17    0.01  1.0000
  -1   0 -19      40     169                                                         131   -2.16    0.22  1.0000
   0   1 -19      40     146                                                         131   -2.15   -0.03  1.0000
   0  -1 -19      60     179                                                         167   -2.17   -0.29  1.0000
  -1   1 -19      34     160                                                         123   -2.21   -0.18  1.0000
   1  -1 -19      13     174                                                          78   -2.20    0.13  1.0000
  -1   0 -20     598     162                                                         672    0.62    0.23  1.0000
   1  -1 -20    1116     170                                                        1225    0.67    0.03  1.0000
   0  -1 -20    1023     175                                                        1116    0.60   -0.19  1.0000
  -2   1   0 3389357    5137                                                      261511  562.34    0.65  1.0000
  -1  -1   0 2570537    5115                                                       74379  562.49    0.92  1.0000
   1  -2   1  204738    2696                                                       79980   72.12   -0.22  1.0000
  -2   1   1  199050    2718                                                       76426   72.09    0.03  1.0000
   2  -1   1  203148    2684                                                       78838   72.17    0.20  1.0000
  -1  -1   1  202458    2733                                                       78978   71.76    0.08  1.0000
   1  -2   2  247060    7107                                                      213317   14.90    0.09  1.0000
  -2   1   2  237509    7142                                                      204605   14.83    0.02  1.0000
  -1  -1   2  243417    7150                                                      208913   15.39   -0.09  1.0000
  -2   1   3   38576     908                                                       23393   18.51    0.64  1.0000
   1  -2   3   36865     866                                                       22324   18.30   -0.27  1.0000
  -1  -1   3   38205     910                                                       24092   17.17    0.41  1.0000
  -1   2  -4   12714     326                                                        6964   12.83    0.58  1.0000
  -2   1   4   11755     374                                                        6318   12.66    0.56  1.0000
  -1  -1   4   11140     370                                                        5957   12.59    0.04  1.0000
   2  -1   4   12153     318                                                        6502   12.96    0.58  1.0000
  -1   2   4   12621     367                                                        7087   12.77   -0.61  1.0000
   1  -2   4   11812     344                                                        6455   12.83   -0.58  1.0000
   2  -1   5     189     169                                                        1083  -14.61   -0.30  1.0000
  -1  -1   5     199     204                                                        1085  -14.26    0.05  1.0000
   1   1  -5     204     185                                                        1187  -14.26   -0.05  1.0000
  -2   1   5     200     203                                                        1207  -15.15   -0.27  1.0000
  -1   2   5     237     199                                                        1351  -14.62    0.32  1.0000
   1  -2   5     227     192                                                        1286  -15.04    0.32  1.0000
  -2   1   6    9887     397                                                        5310   11.42   -0.21  1.0000
   1   1   6   10943     366                                                        6119   11.32   -0.03  1.0000
   1  -2   6   10153     372                                                        5460   11.46    0.35  1.0000
  -1   2   6   10675     394                                                        5973   11.14    0.15  1.0000
   2  -1   6    9685     341                                                        5230   11.25   -0.36  1.0000
  -1  -1   6   10774     399                                                        6056   11.13    0.07  1.0000
   1   1  -6    9827     354                                                        5359   11.13   -0.07  1.0000
   2  -1   7   12351     687                                                       13992   -3.07    0.06  1.0000
  -1  -1   7   12237     735                                                       13819   -2.98    0.08  1.0000
   1  -2   7   12528     718                                                       14215   -3.11   -0.11  1.0000
   1   1   7   13042     710                                                       14693   -2.99   -0.09  1.0000
  -1   2   7   14202     760                                                       15939   -3.00   -0.17  1.0000
  -2   1   7   12972     759                                                       14624   -3.05    0.24  1.0000
   1   1   8   15060     525                                                        8379   13.46    0.08  1.0000
  -2   1   8   15794     595                                                        8955   13.40    0.10  1.0000
  -1   2   8   14055     535                                                        7670   13.41   -0.09  1.0000
   1  -2   8   14212     526                                                        7786   13.41   -0.10  1.0000
  -1  -1   8   13493     535                                                        7254   13.41   -0.06  1.0000
   2  -1   8   14878     511                                                        8269   13.39    0.11  1.0000
   1   1   9   23058     969                                                       18900    6.15    0.25  1.0000
  -1   2   9   23640    1000                                                       19211    6.50    0.17  1.0000
   1  -2   9   23417     976                                                       19099    6.46   -0.29  1.0000
   2  -1   9   23611     960                                                       19198    6.47    0.19  1.0000
  -2   1   9   23833    1045                                                       19426    6.48   -0.06  1.0000
  -1  -1   9   21793     984                                                       17790    6.20   -0.26  1.0000
  -1   2  10   59065    2514                                                       57536    1.39   -0.34  1.0000
  -1  -1  10   62921    2547                                                       60883    1.74    0.03  1.0000
  -2   1  10   60856    2551                                                       59217    1.38    0.34  1.0000
   1   1  10   60638    2472                                                       58639    1.75   -0.05  1.0000
   1  -2  10   62133    2522                                                       60521    1.40   -0.18  1.0000
   2  -1  10   64041    2507                                                       62334    1.42    0.19  1.0000
   1  -2 -10   63374    2155                                                       61700    1.39    0.34  1.0000
  -1  -1 -10   63393    2150                                                       61336    1.75    0.05  1.0000
  -1  -1 -10   63159    2159                                                       61105    1.75    0.05  1.0000
   1  -2 -10   65764    2159                                                       64059    1.39    0.34  1.0000
  -1  -1  11   35878    1779                                                       37444   -1.75    0.04  1.0000
  -2   1  11   32733    1748                                                       34230   -1.70   -0.34  1.0000
  -1   2  11   33703    1754                                                       35141   -1.71    0.41  1.0000
   1   1  11   31023    1667                                                       32449   -1.72    0.04  1.0000
  -2   1 -11   34264    1294                                                       35729   -1.72    0.30  1.0000
   1   1 -11   33528    1288                                                       35052   -1.75   -0.04  1.0000
   1  -2 -11   34457    1306                                                       36018   -1.71   -0.41  1.0000
   2  -1 -11   34178    1299                                                       35617   -1.70    0.34  1.0000
  -1  -1 -11   34829    1302                                                       36351   -1.72   -0.04  1.0000
  -1   2 -11   34353    1287                                                       35894   -1.70   -0.38  1.0000
   1  -2 -11   35436    1311                                                       37019   -1.71   -0.41  1.0000
   1   1 -11   34990    1294                                                       36547   -1.75   -0.04  1.0000
   2  -1 -11   34920    1302                                                       36375   -1.70    0.34  1.0000
   1   1 -12   39042    1352                                                       36680    2.60   -0.13  1.0000
   2  -1 -12   38562    1360                                                       36181    2.69   -0.55  1.0000
  -2   1 -12   40190    1359                                                       37691    2.74   -0.37  1.0000
   1  -2 -12   40163    1369                                                       37594    2.71    0.56  1.0000
  -1   2 -12   41252    1354                                                       38666    2.71    0.36  1.0000
  -1  -1 -12   40163    1367                                                       37782    2.55    0.15  1.0000
   2  -1 -12   40225    1366                                                       37792    2.69   -0.55  1.0000
   1  -2 -12   40581    1375                                                       37999    2.71    0.56  1.0000
   1   1 -12   40352    1361                                                       37950    2.60   -0.13  1.0000
  -2   1 -13   29963    1104                                                       29696    0.33    0.03  1.0000
   1  -2 -13   28936    1110                                                       28712    0.28   -0.03  1.0000
   1   1 -13   30013    1098                                                       29629    0.47    0.03  1.0000
  -1   2 -13   30822    1098                                                       30581    0.29    0.03  1.0000
   2  -1 -13   29418    1107                                                       29203    0.27    0.02  1.0000
  -1  -1 -13   30610    1115                                                       30266    0.42   -0.05  1.0000
   2  -1 -13   29681    1111                                                       29465    0.27    0.02  1.0000
  -1   2 -14   13392     574                                                       13797   -0.76    0.12  1.0000
  -2   1 -14   13097     581                                                       13522   -0.76   -0.15  1.0000
   2  -1 -14   13126     585                                                       13571   -0.79   -0.20  1.0000
   1   1 -14   13066     573                                                       13573   -0.92   -0.10  1.0000
   1  -2 -14   13060     591                                                       13460   -0.77    0.20  1.0000
  -1  -1 -14   13266     591                                                       13776   -0.95    0.13  1.0000
  -2   1 -15    5705     329                                                        5422    0.79    0.13  1.0000
  -1   2 -15    6065     321                                                        5782    0.80   -0.09  1.0000
   1   1 -15    5661     320                                                        5381    0.81   -0.03  1.0000
  -1  -1 -15    5885     346                                                        5592    0.83    0.01  1.0000
   2  -1 -15    6072     341                                                        5764    0.84    0.09  1.0000
   1  -2 -15    5499     348                                                        5211    0.85   -0.05  1.0000
  -2   1 -16    4257     291                                                        3912    1.15    0.06  1.0000
   1  -2 -16    4210     311                                                        3881    1.10    0.08  1.0000
  -1  -1 -16    4236     302                                                        3823    1.37    0.16  1.0000
   1   1 -16    4569     282                                                        4159    1.37   -0.16  1.0000
   2  -1 -16    4394     300                                                        4060    1.14   -0.14  1.0000
  -1   2 -16    4460     277                                                        4110    1.15   -0.02  1.0000
  -2   1 -17    2684     248                                                        2540    0.59    0.09  1.0000
   1  -2 -17    2453     266                                                        2338    0.54   -0.12  1.0000
  -1  -1 -17    2541     270                                                        2453    0.40   -0.08  1.0000
   2  -1 -17    2555     255                                                        2419    0.56    0.13  1.0000
  -1   2 -17    2605     228                                                        2477    0.58   -0.09  1.0000
   1   1 -17    2367     234                                                        2262    0.45    0.10  1.0000
   1   1 -18    4159     267                                                        4156    0.03   -0.09  1.0000
   1  -2 -18    4308     312                                                        4274    0.09    0.09  1.0000
  -1   2 -18    4341     265                                                        4308    0.10    0.02  1.0000
  -1  -1 -18    4366     312                                                        4352    0.02    0.13  1.0000
   2  -1 -18    3913     281                                                        3878    0.14   -0.08  1.0000
  -2   1 -18    3926     274                                                        3910    0.06   -0.02  1.0000
  -1  -1 -19    1348     205                                                        1324    0.16   -0.04  1.0000
  -2   1 -19    1062     181                                                        1035    0.12    0.22  1.0000
   1  -2 -19    1318     213                                                        1307    0.14   -0.24  1.0000
   2  -1 -19    1406     195                                                        1372    0.13    0.24  1.0000
  -1  -1 -20    7270     329                                                        6765    1.28    0.03  1.0000
   2  -1 -20    6512     305                                                        6082    1.14    0.12  1.0000
   1  -2 -20    7237     331                                                        6785    1.16   -0.14  1.0000
   0  -2   0   89349    1072                                                       29918   53.21   -0.24  1.0000
  -2   0   0   89591    1094                                                       30062   53.21   -0.04  1.0000
  -2   2   1  293434    2217                                                       60821 -124.67   -0.01  1.0000
  -2   0   1  301902    2243                                                       64255 -125.05    0.13  1.0000
   2   0   1  295426    2228                                                       61256 -125.07   -0.22  1.0000
  -2   0   2  169928    2303                                                       64131   67.17   -0.39  1.0000
  -2   2   2  167461    2278                                                       62716   67.09    0.12  1.0000
   2  -2   2  173728    2215                                                       66637   67.04   -0.17  1.0000
   0  -2   2  167971    2280                                                       62927   67.17    0.34  1.0000
   2  -2   3     201     259                                                        5847  -38.29    0.12  1.0000
  -2   2   3     208     319                                                        5733  -38.07   -0.04  1.0000
  -2   0   3     120     349                                                        6205  -37.90   -0.16  1.0000
   0  -2   3     272     309                                                        5361  -37.89   -0.06  1.0000
   0  -2   4    5040     820                                                       19470   28.96    1.34  1.0000
   2  -2   4    4902     760                                                       19458   29.33   -1.44  1.0000
  -2   2   4    5440     835                                                       20501   29.32    1.73  1.0000
  -2   0   4    6127     872                                                       21600   29.02   -0.80  1.0000
   0   2  -4    5115     792                                                       19629   28.96   -1.34  1.0000
  -2   2   5   17244     429                                                        7513  -18.86   -0.08  1.0000
   0  -2   5   16348     402                                                        6798  -19.19   -0.16  1.0000
   0   2  -5   16447     377                                                        6861  -19.19    0.16  1.0000
   0   2   5   17680     413                                                        7672  -19.17   -0.21  1.0000
   2   0   5   16444     375                                                        6851  -19.21    0.14  1.0000
   2  -2   5   16858     367                                                        7215  -18.97    0.09  1.0000
  -2   0   5   17518     463                                                        7588  -19.12    0.40  1.0000
   0   2   6    1041     232                                                        1917    4.86   -0.29  1.0000
   2   0   6     965     219                                                        1819    4.90    0.18  1.0000
  -2   2   6    1045     249                                                        1888    4.70    0.16  1.0000
   2  -2   6     884     208                                                        1693    4.82   -0.12  1.0000
   2   0  -6    1071     236                                                        1948    4.82    0.02  1.0000
   0  -2   6     741     223                                                        1508    4.91    0.18  1.0000
  -2   0   6     823     256                                                        1608    4.82   -0.02  1.0000
   2  -2   7     192     174                                                         306    1.55    0.08  1.0000
   0   2   7     116     183                                                         236    1.95    0.70  1.0000
   2   0   7     162     167                                                         298    1.85   -0.70  1.0000
  -2   0   7     164     198                                                         310    1.96   -0.67  1.0000
   0  -2   7     217     191                                                         364    1.84    0.65  1.0000
  -2   2   7     213     204                                                         343    1.65   -0.15  1.0000
  -2   2   8   13421     579                                                        8584    9.80   -0.09  1.0000
   2  -2   8   14069     552                                                        9062    9.89    0.09  1.0000
   0  -2   8   12762     545                                                        8061    9.80   -0.04  1.0000
   0   2   8   13233     550                                                        8449    9.77    0.19  1.0000
  -2   0   8   12502     584                                                        7861    9.78   -0.04  1.0000
   2   0   8   12960     521                                                        8235    9.76   -0.12  1.0000
   2   0   9    6056     543                                                        7449   -3.57   -0.70  1.0000
  -2   0   9    5723     587                                                        7090   -3.61   -0.36  1.0000
   2  -2   9    6498     569                                                        7826   -3.32    0.02  1.0000
   0  -2   9    5816     564                                                        7182   -3.59    0.69  1.0000
  -2   2   9    6495     600                                                        7876   -3.45   -0.00  1.0000
   0   2   9    6609     574                                                        8080   -3.63    0.46  1.0000
   2  -2  10    1156     385                                                        2059   -4.81    0.03  1.0000
  -2   0  10    1066     377                                                        1925   -4.73   -0.31  1.0000
  -2   2  10     997     390                                                        1844   -4.80   -0.07  1.0000
   0   2  10    1021     336                                                        1862   -4.74    0.33  1.0000
   2   0  10    1154     338                                                        2028   -4.68   -0.03  1.0000
   0  -2  10    1019     377                                                        1847   -4.67   -0.01  1.0000
   2  -2 -10    1112     184                                                        1998   -4.80    0.07  1.0000
  -2   0 -10    1194     176                                                        2081   -4.68    0.03  1.0000
   0  -2 -10    1283     196                                                        2214   -4.74   -0.33  1.0000
   0  -2 -10    1298     200                                                        2234   -4.74   -0.33  1.0000
   2  -2 -10    1172     185                                                        2078   -4.80    0.07  1.0000
   0   2  11    3340     461                                                        3255   -0.31   -0.29  1.0000
  -2   0  11    3195     494                                                        3101   -0.36    0.41  1.0000
  -2   2  11    3113     512                                                        3037   -0.29   -0.06  1.0000
   0  -2 -11    3348     236                                                        3262   -0.31    0.29  1.0000
   2  -2 -11    3185     233                                                        3108   -0.29    0.06  1.0000
   2   0 -11    3521     223                                                        3423   -0.36   -0.41  1.0000
   0   2 -11    3436     204                                                        3321   -0.42    0.13  1.0000
  -2   2 -11    3462     213                                                        3368   -0.34   -0.06  1.0000
  -2   0 -11    3413     225                                                        3311   -0.37   -0.08  1.0000
   0  -2 -11    3513     247                                                        3425   -0.31    0.29  1.0000
   2   0 -11    3425     229                                                        3329   -0.36   -0.41  1.0000
   2  -2 -11    3274     235                                                        3196   -0.29    0.06  1.0000
   2  -2 -12    1058     191                                                        1262   -1.27   -0.01  1.0000
  -2   2 -12    1011     164                                                        1196   -1.18    0.03  1.0000
   2   0 -12     987     167                                                        1116   -0.84    0.37  1.0000
  -2   0 -12    1119     184                                                        1293   -1.06    0.15  1.0000
   0   2 -12     897     157                                                        1047   -1.01   -0.14  1.0000
   0  -2 -12    1023     193                                                        1160   -0.86   -0.33  1.0000
   2   0 -12     991     180                                                        1120   -0.84    0.37  1.0000
   2  -2 -12    1070     196                                                        1275   -1.27   -0.01  1.0000
  -2   2 -13     486     165                                                         641   -1.38    0.02  1.0000
   2  -2 -13     631     193                                                         798   -1.32   -0.04  1.0000
  -2   0 -13     672     191                                                         847   -1.34   -0.17  1.0000
   0   2 -13     492     159                                                         642   -1.34    0.05  1.0000
   0  -2 -13     749     201                                                         929   -1.32    0.28  1.0000
   2   0 -13     747     182                                                         929   -1.32   -0.18  1.0000
   2  -2 -13     850     206                                                        1043   -1.32   -0.04  1.0000
   2   0 -13     756     191                                                         938   -1.32   -0.18  1.0000
   0   2 -14     521     160                                                         198   -3.71   -0.07  1.0000
   0  -2 -14     579     204                                                         234   -3.71   -0.18  1.0000
   2  -2 -14     519     196                                                         207   -3.54    0.05  1.0000
  -2   2 -14     621     168                                                         274   -3.53   -0.05  1.0000
  -2   0 -14     466     189                                                         165   -3.69    0.07  1.0000
   2   0 -14     793     176                                                         374   -3.73    0.19  1.0000
  -2   2 -15     513     179                                                         363   -1.52   -0.03  1.0000
  -2   0 -15     423     192                                                         298   -1.40    0.09  1.0000
   0  -2 -15     502     212                                                         363   -1.41   -0.01  1.0000
   2   0 -15     558     181                                                         412   -1.40   -0.05  1.0000
   0   2 -15     595     170                                                         443   -1.41   -0.02  1.0000
   2  -2 -15     343     204                                                         221   -1.55    0.01  1.0000
   0  -2 -16       5     223                                                         -94    0.93    0.02  1.0000
   2   0 -16       5     182                                                         -33    0.95    0.03  1.0000
   0   2 -16     148     170                                                          96    1.01    0.05  1.0000
  -2   2 -16       6     175                                                          -3    1.07    0.00  1.0000
   2  -2 -16       6     218                                                         -79    1.01   -0.00  1.0000
  -2   0 -16       5     195                                                          -3    0.97   -0.02  1.0000
   0   2 -17     256     167                                                         256    0.00   -0.01  1.0000
   2  -2 -17     381     220                                                         389   -0.08   -0.02  1.0000
  -2   0 -17     292     208                                                         292   -0.00    0.01  1.0000
   2   0 -17     409     195                                                         410   -0.01    0.02  1.0000
   0  -2 -17     154     228                                                         154   -0.00   -0.00  1.0000
  -2   2 -17     328     179                                                         338   -0.11   -0.00  1.0000
   0  -2 -18    1267     242                                                        1053    1.33   -0.18  1.0000
   2   0 -18    1311     190                                                        1091    1.34    0.19  1.0000
  -2   0 -18    1454     217                                                        1221    1.34    0.19  1.0000
  -2   2 -18    1244     187                                                        1056    1.17   -0.03  1.0000
   2  -2 -18     934     221                                                         774    1.16    0.03  1.0000
   2  -2 -19     465     188                                                         444   -0.21   -0.08  1.0000
  -2   0 -19     431     179                                                         413   -0.18   -0.19  1.0000
   2   0 -19     639     159                                                         617   -0.19   -0.15  1.0000
   0  -2 -19     346     195                                                         327   -0.21    0.20  1.0000
  -2   0 -20    1368     181                                                        1720   -1.89   -0.18  1.0000
   0  -2 -20    1500     200                                                        1874   -1.93    0.11  1.0000
   2  -2 -20    1221     187                                                        1565   -1.95    0.03  1.0000
   0  -2 -21    1355     143                                                        1448    0.52    0.13  1.0000
   3  -2   0  111047      98                                                        1429  124.82   -0.14  1.0000
  -2  -1   0  111396     175                                                        1464  124.85    0.18  1.0000
   3  -1   0  107882     109                                                        1088  124.84   -0.06  1.0000
  -1  -2   0  114135     157                                                        1800  124.81    0.21  1.0000
   3  -2  -1  133810     507                                                       16093   35.83 -146.41  1.0000
  -1  -2   1  135037     580                                                       17901   35.74 -146.12  1.0000
  -2  -1  -1  133572     532                                                       15872   35.72 -146.22  1.0000
   3  -1   1  132671     517                                                       14770   35.65 -145.77  1.0000
  -3   1   1  133509     541                                                       15798   35.79 -145.93  1.0000
   1  -3   1  131596     504                                                       14115   35.62  145.88  1.0000
  -2  -1   1  132323     563                                                       15088   35.69  145.97  1.0000
  -2  -1   2  350587    2381                                                       73158 -105.68  -98.26  1.0000
   3  -1   2  322848    2292                                                       60037 -105.27   98.48  1.0000
  -1  -2   2  335377    2364                                                       65957 -105.85   98.10  1.0000
   2   1   2  345399    2341                                                       70799 -105.59  -98.21  1.0000
   2  -3   2  327645    2273                                                       62332 -104.97   98.48  1.0000
   1  -3   2  352385    2327                                                       73979 -105.11  -98.48  1.0000
  -3   1   2  346864    2367                                                       71101 -105.06   98.56  1.0000
   3  -2   2  327322    2259                                                       62280 -105.22  -98.45  1.0000
  -3   2   2  355260    2349                                                       75335 -104.99  -98.54  1.0000
   1  -3   3    6903     268                                                        5071    9.93   -8.88  1.0000
  -3   2   3    6963     302                                                        5149    9.39   -8.55  1.0000
  -3   1   3    6422     317                                                        4639   10.06    8.90  1.0000
  -1   3  -3    4541     217                                                        2911    9.93    8.88  1.0000
  -2   3   3    5153     262                                                        3547    9.72    8.49  1.0000
  -1  -2   3    5711     281                                                        4026   10.37    8.88  1.0000
  -2  -1   3    6773     326                                                        5027   10.27   -8.80  1.0000
   2  -3   3    5942     229                                                        4210    9.45    8.58  1.0000
  -1  -2   4    3121     873                                                       20058   35.91  -11.64  1.0000
   3  -2   4    3650     777                                                       21710   36.10   13.34  1.0000
   1  -3   4    3367     830                                                       20770   36.03   10.89  1.0000
   1   2  -4    3034     837                                                       19857   35.91   11.64  1.0000
   2  -3   4    2583     792                                                       18753   36.21  -10.80  1.0000
  -3   2   4    3709     884                                                       21714   36.13   11.09  1.0000
  -2  -1   4    4641     918                                                       23815   35.78   12.48  1.0000
  -2   3   4    2965     847                                                       19827   36.07  -12.90  1.0000
  -1   3  -4    2427     785                                                       18201   36.03  -10.89  1.0000
  -3   1   4    4530     917                                                       23483   35.98  -10.07  1.0000
  -1   3  -5   11000     844                                                       22211   -5.75   22.01  1.0000
   2  -3   5   10362     848                                                       21144   -5.88   21.64  1.0000
  -2   3   5   10097     908                                                       20841   -6.19   21.53  1.0000
  -3   1   5   11866     969                                                       23529   -5.78   22.08  1.0000
  -2  -1   5   10624     941                                                       21666   -6.28  -21.52  1.0000
  -1  -2   5   10575     931                                                       21536   -6.15   21.55  1.0000
   3  -2   5   10477     826                                                       21367   -6.11  -21.51  1.0000
   1   2  -5    9826     875                                                       20441   -6.15  -21.55  1.0000
  -3   2   5   10423     922                                                       21272   -5.90  -21.67  1.0000
   1  -3   5   10831     887                                                       21976   -5.75  -22.01  1.0000
  -1   3   5   11216     910                                                       22699   -6.06  -22.03  1.0000
   3  -1   5    9920     832                                                       20692   -6.13   21.82  1.0000
  -1   3   6   46329    2210                                                       57587   18.06   12.86  1.0000
  -2   3   6   51462    2245                                                       63102   18.27  -12.61  1.0000
   1  -3   6   44405    2183                                                       55347   17.83   12.81  1.0000
   2   1  -6   48158    2184                                                       59523   18.33  -12.75  1.0000
   1   2  -6   49041    2172                                                       60436   18.29   12.67  1.0000
  -1  -2   6   48185    2245                                                       59462   18.29  -12.67  1.0000
   2  -3   6   48442    2160                                                       59649   18.15  -12.58  1.0000
   3  -1   6   49442    2154                                                       60998   18.08  -12.76  1.0000
   3  -2   6   44763    2127                                                       55474   18.25   12.58  1.0000
  -2  -1   6   43618    2232                                                       54358   18.33   12.75  1.0000
  -3   1   6   52453    2292                                                       64573   17.84  -12.90  1.0000
  -3   2   6   47115    2236                                                       58213   18.06   12.63  1.0000
   1   2  -7   12546     750                                                       16201    1.53    6.27  1.0000
   2   1  -7   12847     767                                                       16508    1.59   -6.19  1.0000
  -3   1   7   13047     876                                                       16986    2.03   -6.51  1.0000
   1  -3   7   11807     785                                                       15492    1.96    6.40  1.0000
  -1   3   7   12499     812                                                       16245    1.91    6.34  1.0000
  -2   3   7   12096     822                                                       15754    2.56   -6.12  1.0000
   2   1   7   12540     767                                                       16234    1.57    6.33  1.0000
   3  -2   7   12016     735                                                       15632    2.24    6.15  1.0000
  -3   2   7   12943     847                                                       16786    2.66    6.21  1.0000
   1   2   7   13727     790                                                       17553    1.64   -6.26  1.0000
   2  -3   7   12168     754                                                       15875    2.30   -6.25  1.0000
  -2  -1   7   11607     816                                                       15098    1.59    6.19  1.0000
   3  -1   7   12545     744                                                       16261    1.87   -6.29  1.0000
  -1  -2   7   12654     830                                                       16323    1.53   -6.27  1.0000
  -3   2   8     454     268                                                         339    6.24  -14.68  1.0000
  -3   1   8     186     282                                                         867    6.46   14.24  1.0000
   1   2   8     221     215                                                         747    6.67   14.40  1.0000
   3  -1   8     193     233                                                         855    6.49   14.41  1.0000
   3  -2   8     472     204                                                         316    6.18  -14.66  1.0000
  -2  -1   8     675     231                                                         165    6.71  -14.48  1.0000
  -2   3   8     270     261                                                         633    6.21   14.73  1.0000
   2  -3   8     191     238                                                         894    6.19   14.65  1.0000
  -1  -2   8     184     249                                                         900    6.62   14.36  1.0000
   1  -3   8     472     222                                                         298    6.46  -14.33  1.0000
   2   1   8     437     211                                                         335    6.62  -14.28  1.0000
  -1   3   8    1381     216                                                         -18    6.48  -14.30  1.0000
  -1  -2   9   19067    1476                                                       31371    3.80  -16.14  1.0000
   3  -1   9   18713    1374                                                       30728    3.42  -16.03  1.0000
   2  -3   9   20200    1444                                                       32744    3.44  -16.17  1.0000
  -3   2   9   19883    1522                                                       32338    3.28   16.23  1.0000
  -2   3   9   19873    1476                                                       32293    3.23  -16.20  1.0000
   3  -2   9   20729    1418                                                       33392    3.41   16.16  1.0000
   1   2   9   19854    1431                                                       32361    3.68  -16.16  1.0000
  -2  -1   9   18988    1494                                                       31260    3.72   16.17  1.0000
   2   1   9   18512    1399                                                       30647    3.76   16.15  1.0000
  -1   3   9   18093    1438                                                       29837    3.50   15.89  1.0000
   1  -3   9   21238    1470                                                       33966    3.52   16.04  1.0000
  -3   1   9   20075    1504                                                       32385    3.55  -15.89  1.0000
  -3   2  10    5554     563                                                        4858   -5.88    0.05  1.0000
  -3   1  10    6702     587                                                        5856   -5.68   -0.36  1.0000
   2  -3  10    7580     591                                                        6788   -5.73   -0.09  1.0000
   2   1  10    5281     471                                                        4532   -5.76    0.30  1.0000
  -1  -2  10    6514     566                                                        5701   -5.77   -0.28  1.0000
  -1   3  10    4785     496                                                        4051   -5.70    0.37  1.0000
   3  -2  10    4992     480                                                        4321   -5.78    0.09  1.0000
   3  -1  10    7079     516                                                        6223   -5.67   -0.34  1.0000
   1  -3  10    6099     534                                                        5291   -5.72    0.35  1.0000
   1   2  10    6154     509                                                        5372   -5.65   -0.27  1.0000
  -2  -1  10    5369     529                                                        4631   -5.67    0.27  1.0000
  -2   3  10    5807     548                                                        5106   -5.87   -0.02  1.0000
   3  -2 -10    5762     279                                                        5053   -5.88   -0.05  1.0000
   2  -3 -10    5858     286                                                        5158   -5.87    0.02  1.0000
   1  -3 -10    5891     287                                                        5087   -5.70   -0.37  1.0000
  -2  -1 -10    6265     280                                                        5457   -5.76   -0.30  1.0000
  -1  -2 -10    6341     285                                                        5552   -5.65    0.27  1.0000
   3  -2 -10    5482     274                                                        4786   -5.88   -0.05  1.0000
  -1  -2 -10    6241     296                                                        5458   -5.65    0.27  1.0000
   1  -3 -10    5710     288                                                        4917   -5.70   -0.37  1.0000
   2  -3 -10    6189     290                                                        5474   -5.87    0.02  1.0000
   2   1  11    7957     736                                                        9509   -2.28   -3.74  1.0000
  -2  -1  11    8072     823                                                        9648   -2.16   -3.76  1.0000
   1   2  11    8669     769                                                       10309   -2.12    3.77  1.0000
  -1  -2  11    9066     824                                                       10734   -2.35    3.77  1.0000
  -3   1  11    9270     871                                                       10934   -2.24    3.72  1.0000
  -1   3  11    8009     795                                                        9586   -2.20   -3.77  1.0000
  -2  -1 -11    9065     468                                                       10719   -2.28    3.74  1.0000
   2  -3 -11    8832     477                                                       10453   -2.49   -3.72  1.0000
   2   1 -11    9356     453                                                       11049   -2.16    3.76  1.0000
  -1   3 -11    9557     446                                                       11195   -2.37    3.62  1.0000
   1  -3 -11    9275     478                                                       10968   -2.20    3.77  1.0000
  -3   2 -11    9237     454                                                       10936   -2.73    3.81  1.0000
   3  -2 -11    9118     469                                                       10718   -2.48    3.63  1.0000
  -1  -2 -11    8890     471                                                       10552   -2.12   -3.77  1.0000
  -2   3 -11    9158     445                                                       10812   -2.79   -3.74  1.0000
  -3   1 -11    8963     459                                                       10595   -2.39   -3.71  1.0000
   3  -1 -11    8813     463                                                       10438   -2.24   -3.72  1.0000
   1   2 -11    8798     443                                                       10443   -2.35   -3.77  1.0000
   2  -3 -11    9002     475                                                       10638   -2.49   -3.72  1.0000
   3  -1 -11    9041     462                                                       10686   -2.24   -3.72  1.0000
   2   1 -11    9455     456                                                       11156   -2.16    3.76  1.0000
   1   2 -11    9584     456                                                       11299   -2.35   -3.77  1.0000
   3  -2 -11    9224     467                                                       10833   -2.48    3.63  1.0000
   1  -3 -11    9425     481                                                       11131   -2.20    3.77  1.0000
   3  -1 -12    4024     234                                                        3094   -6.85    3.00  1.0000
   2  -3 -12    3904     253                                                        2993   -6.95    2.98  1.0000
  -3   2 -12    4310     226                                                        3370   -6.96   -2.97  1.0000
  -2   3 -12    3995     215                                                        3080   -6.91    2.96  1.0000
   1  -3 -12    4212     254                                                        3290   -6.84   -2.92  1.0000
  -3   1 -12    3946     230                                                        3048   -6.72    2.89  1.0000
  -1  -2 -12    4253     249                                                        3319   -6.90    2.95  1.0000
  -1   3 -12    4394     214                                                        3440   -6.64   -2.95  1.0000
  -2  -1 -12    4048     246                                                        3118   -6.82   -3.00  1.0000
   1   2 -12    4088     211                                                        3154   -6.79    2.99  1.0000
   3  -2 -12    3826     241                                                        2929   -6.88   -2.96  1.0000
   2   1 -12    4270     223                                                        3336   -6.85   -2.95  1.0000
   2   1 -12    4127     228                                                        3205   -6.85   -2.95  1.0000
   1  -3 -12    4185     262                                                        3265   -6.84   -2.92  1.0000
   3  -1 -12    4191     236                                                        3246   -6.85    3.00  1.0000
   2  -3 -12    4006     255                                                        3086   -6.95    2.98  1.0000
   3  -2 -12    3729     239                                                        2841   -6.88   -2.96  1.0000
   1   2 -13    7436     442                                                        9864   -5.35   -3.66  1.0000
   2   1 -13    8266     452                                                       10806   -5.31    3.61  1.0000
   2  -3 -13    7284     474                                                        9752   -5.41   -3.78  1.0000
  -2  -1 -13    8122     476                                                       10686   -5.31    3.71  1.0000
   3  -2 -13    7971     473                                                       10581   -5.41    3.82  1.0000
  -3   1 -13    7281     460                                                        9739   -5.29   -3.82  1.0000
   3  -1 -13    6827     453                                                        9283   -5.08   -4.10  1.0000
  -3   2 -13    7700     454                                                       10232   -5.43    3.73  1.0000
  -1  -2 -13    7109     469                                                        9461   -5.22   -3.67  1.0000
   1  -3 -13    7999     479                                                       10627   -5.11    4.00  1.0000
  -1   3 -13    8185     447                                                       10821   -5.28    3.87  1.0000
  -2   3 -13    7533     446                                                       10033   -5.38   -3.78  1.0000
   2  -3 -13    7185     478                                                        9637   -5.41   -3.78  1.0000
   3  -2 -13    7886     475                                                       10483   -5.41    3.82  1.0000
   3  -1 -13    7074     461                                                        9572   -5.08   -4.10  1.0000
   3  -1 -14    2939     250                                                        2989    1.81   -0.27  1.0000
  -3   2 -14    2732     240                                                        2755    1.66    0.17  1.0000
  -3   1 -14    2908     254                                                        2975    1.74   -0.34  1.0000
   2   1 -14    2785     236                                                        2825    1.89    0.24  1.0000
   1  -3 -14    2807     272                                                        2859    1.84    0.28  1.0000
   2  -3 -14    3091     275                                                        3120    1.44   -0.18  1.0000
  -2   3 -14    3251     237                                                        3273    1.68   -0.15  1.0000
   1   2 -14    2943     232                                                        2968    1.95   -0.17  1.0000
  -1  -2 -14    2655     267                                                        2694    1.86   -0.23  1.0000
  -2  -1 -14    3045     267                                                        3062    2.01    0.13  1.0000
  -1   3 -14    2874     228                                                        2935    1.75    0.31  1.0000
   3  -2 -14    3108     264                                                        3122    1.45    0.12  1.0000
   3  -2 -14    3366     280                                                        3381    1.45    0.12  1.0000
   3  -1 -14    2850     259                                                        2899    1.81   -0.27  1.0000
   3  -1 -15     143     191                                                         110    3.06    2.36  1.0000
  -2   3 -15     284     173                                                         258    3.04    2.91  1.0000
   2   1 -15     172     165                                                         129    3.18   -3.24  1.0000
  -1   3 -15     204     161                                                         184    2.97   -2.61  1.0000
   2  -3 -15     429     220                                                         435    3.13    2.85  1.0000
   3  -2 -15     141     201                                                          95    3.14   -2.94  1.0000
   1  -3 -15     160     222                                                         145    3.08   -2.31  1.0000
   1   2 -15     404     166                                                         388    3.01    3.05  1.0000
  -3   2 -15     216     182                                                         194    3.05   -2.85  1.0000
  -2  -1 -15     152     208                                                         102    2.98   -3.05  1.0000
  -3   1 -15     403     198                                                         400    2.95    2.58  1.0000
  -1  -2 -15     239     212                                                         199    3.18    3.31  1.0000
  -1  -2 -16      93     218                                                          85    0.07    0.27  1.0000
   3  -1 -16     135     194                                                         127    0.11    0.28  1.0000
  -2  -1 -16     112     210                                                         107    0.08   -0.19  1.0000
   2  -3 -16     165     229                                                         161    0.20    0.24  1.0000
   1   2 -16     159     162                                                         152    0.11    0.23  1.0000
  -3   2 -16     182     183                                                         179    0.24   -0.27  1.0000
  -2   3 -16     214     170                                                         213    0.30    0.27  1.0000
  -1   3 -16      47     168                                                          40    0.08   -0.35  1.0000
   1  -3 -16      60     224                                                          56    0.13   -0.24  1.0000
  -3   1 -16     140     197                                                         130    0.11    0.32  1.0000
   2   1 -16      86     173                                                          80    0.05   -0.23  1.0000
   3  -2 -16     187     212                                                         183    0.20   -0.25  1.0000
  -2  -1 -17    1497     249                                                        1528    1.49   -1.38  1.0000
  -3   2 -17    1507     214                                                        1533    1.33   -1.24  1.0000
   3  -2 -17    1593     249                                                        1615    1.32   -1.20  1.0000
   1   2 -17    1585     201                                                        1608    1.48    1.37  1.0000
   1  -3 -17    1629     267                                                        1659    1.68   -1.50  1.0000
   3  -1 -17    1770     227                                                        1791    1.68    1.48  1.0000
  -3   1 -17    1621     224                                                        1649    1.54    1.45  1.0000
   2  -3 -17    1731     265                                                        1755    1.33    1.26  1.0000
   2   1 -17    1416     204                                                        1447    1.55   -1.44  1.0000
  -2   3 -17    1445     199                                                        1462    1.30    1.22  1.0000
  -1  -2 -17    1425     256                                                        1441    1.59    1.42  1.0000
   2   1 -18    1340     190                                                        1402   -1.68   -1.19  1.0000
   1  -3 -18    1361     264                                                        1420   -1.56   -1.13  1.0000
  -2  -1 -18    1311     235                                                        1378   -1.62   -1.21  1.0000
   3  -2 -18    1245     225                                                        1288   -1.65   -1.08  1.0000
  -3   1 -18    1406     211                                                        1447   -1.63    1.07  1.0000
   2  -3 -18    1406     249                                                        1445   -1.65    1.07  1.0000
  -1  -2 -18    1264     247                                                        1322   -1.66    1.21  1.0000
  -3   2 -18    1421     201                                                        1474   -1.50   -1.06  1.0000
   3  -1 -18    1450     215                                                        1506   -1.60    1.14  1.0000
  -2  -1 -19     299     197                                                         433   -1.46    0.27  1.0000
  -1  -2 -19     467     200                                                         626   -1.39   -0.38  1.0000
   3  -1 -19     363     171                                                         498   -1.33   -0.37  1.0000
   1  -3 -19     177     215                                                         274   -1.33    0.31  1.0000
   2  -3 -19     346     206                                                         476   -1.32   -0.35  1.0000
   3  -2 -19     389     185                                                         527   -1.30    0.41  1.0000
  -3   1 -19     321     171                                                         448   -1.32   -0.35  1.0000
  -3   2 -19     194     155                                                         295   -1.36    0.22  1.0000
   1  -3 -20     611     180                                                         677    2.46   -0.67  1.0000
  -2  -1 -20     518     171                                                         565    2.77   -0.56  1.0000
  -1  -2 -20     495     181                                                         547    2.74    0.61  1.0000
  -3   1 -20     147     138                                                         165    2.50    0.75  1.0000
   2  -3 -20     604     177                                                         680    2.49    0.75  1.0000
   3  -2 -20     330     153                                                         374    2.50   -0.72  1.0000
   1  -3 -21     124     128                                                         148   -0.22   -1.46  1.0000
   2  -3 -21      73     116                                                          90   -0.26    1.57  1.0000
  -1  -2 -21      63     122                                                          80   -0.22    1.60  1.0000
   0  -3   0   15468    5369                                                      166976  126.73    0.83  1.0000
  -3   0   0    9861    5387                                                      144615  126.73    0.78  1.0000
  -3   0   1 1021029   24670                                                      737695  -64.23    0.33  1.0000
   0  -3   1 1127692   24675                                                      827954  -64.35   -0.57  1.0000
  -3   0   2  585713   22418                                                      672538   23.16    0.65  1.0000
   3   0   2  548723   22378                                                      633123   23.27    0.22  1.0000
  -3   3   2  567224   22373                                                      652678   23.22   -0.15  1.0000
   0  -3   2  616540   22414                                                      705538   23.27   -0.73  1.0000
   3  -3   3  601114   13869                                                      416389  -55.10   -0.32  1.0000
  -3   3   3  554946   13962                                                      378486  -55.03    0.32  1.0000
   0   3  -3  600539   13945                                                      415478  -55.31    0.48  1.0000
   0  -3   3  640212   13986                                                      448318  -55.31   -0.48  1.0000
  -3   0   3  566565   14004                                                      387534  -55.23    0.51  1.0000
   3  -3   4  183920    6216                                                      185405    0.79   -0.45  1.0000
   0   3  -4  176541    6266                                                      177866    0.74   -0.53  1.0000
  -3   3   4  176821    6307                                                      178376    0.73    0.46  1.0000
  -3   0   4  192173    6362                                                      193459    0.67   -0.41  1.0000
   0  -3   4  176430    6305                                                      178018    0.74    0.53  1.0000
  -3   0   5   35409    1034                                                       23773  -14.59   -0.59  1.0000
   0  -3   5   33879     976                                                       22611  -14.68    0.33  1.0000
  -3   3   5   34296     996                                                       23078  -14.49    0.28  1.0000
   3  -3   5   35052     906                                                       23566  -14.53   -0.35  1.0000
   0   3  -5   34544     938                                                       23044  -14.68   -0.33  1.0000
  -3   0   6  168454    4575                                                      134354  -18.67   -0.01  1.0000
   0  -3   6  161088    4517                                                      127870  -18.65    0.18  1.0000
   3  -3   6  157737    4430                                                      124596  -18.82    0.18  1.0000
  -3   3   6  168015    4548                                                      133738  -18.78   -0.20  1.0000
   0   3  -6  172863    4463                                                      138305  -18.65   -0.18  1.0000
  -3   3   7   84613    3122                                                       87804    2.33   -0.06  1.0000
   0   3  -7   81627    3001                                                       85059    2.52    0.16  1.0000
   0  -3   7   76032    3066                                                       79283    2.52   -0.16  1.0000
  -3   0   7   76109    3114                                                       79453    2.55    0.10  1.0000
   3  -3   7   81641    3008                                                       84864    2.38    0.04  1.0000
   3   0  -7   75965    3028                                                       79265    2.55   -0.10  1.0000
   0   3   7   77321    3055                                                       80699    2.58   -0.11  1.0000
   3   0   7   82958    3019                                                       86423    2.52    0.14  1.0000
  -3   0   8  132098    4845                                                      129235   -1.66   -0.18  1.0000
   3  -3   8  137460    4736                                                      134166   -1.90   -0.01  1.0000
   0  -3   8  126367    4782                                                      123690   -1.64    0.19  1.0000
   0   3   8  139857    4811                                                      137014   -1.67    0.31  1.0000
   3   0   8  139491    4740                                                      136560   -1.63   -0.39  1.0000
  -3   3   8  137527    4841                                                      134248   -1.89   -0.07  1.0000
  -3   0   9  185589    6515                                                      179979   -2.71   -0.65  1.0000
   3  -3   9  198233    6411                                                      192563   -2.72   -0.09  1.0000
  -3   3   9  188676    6507                                                      183193   -2.71    0.07  1.0000
   3   0   9  183489    6368                                                      178059   -2.73    0.06  1.0000
   0   3   9  179193    6434                                                      173891   -2.75    0.49  1.0000
   0  -3   9  175448    6436                                                      170162   -2.72    0.10  1.0000
  -3   3  10  120490    4813                                                      128135    4.62    0.07  1.0000
  -3   0  10  112642    4788                                                      120039    4.63   -0.03  1.0000
   3   0  10  109217    4603                                                      116511    4.63    0.04  1.0000
   0   3  10  108643    4689                                                      115891    4.63   -0.05  1.0000
   0  -3  10  116704    4727                                                      124251    4.63    0.05  1.0000
   3  -3 -10  118900    4328                                                      126465    4.62   -0.07  1.0000
  -3   0 -10  117930    4317                                                      125486    4.63   -0.04  1.0000
   0  -3 -10  118489    4327                                                      126075    4.63    0.05  1.0000
   0  -3 -10  124214    4335                                                      131978    4.63    0.05  1.0000
   3  -3 -10  118580    4323                                                      126135    4.62   -0.07  1.0000
   0   3  11  144920    5568                                                      142376   -1.41   -0.15  1.0000
  -3   0  11  144969    5680                                                      142455   -1.42    0.07  1.0000
   3  -3 -11  151029    5123                                                      148399   -1.44   -0.05  1.0000
   0  -3 -11  153175    5123                                                      150628   -1.41    0.15  1.0000
   3   0 -11  152041    5108                                                      149434   -1.42   -0.07  1.0000
  -3   3 -11  151684    5099                                                      149048   -1.45    0.05  1.0000
  -3   0 -11  153420    5113                                                      150629   -1.51   -0.09  1.0000
   3  -3 -11  152064    5118                                                      149425   -1.44   -0.05  1.0000
   0  -3 -11  153810    5129                                                      151258   -1.41    0.15  1.0000
   3   0 -11  151912    5106                                                      149306   -1.42   -0.07  1.0000
   0   3 -12   87043    2972                                                       87433    0.20    0.54  1.0000
  -3   3 -12   86132    2977                                                       86433    0.22   -0.00  1.0000
   3   0 -12   84683    2983                                                       84822    0.18   -0.56  1.0000
   0  -3 -12   84485    2999                                                       84805    0.17    0.41  1.0000
   3  -3 -12   84518    2999                                                       84883    0.28   -0.06  1.0000
  -3   0 -12   85707    2991                                                       85858    0.18   -0.51  1.0000
   3  -3 -12   86617    3000                                                       86987    0.28   -0.06  1.0000
   3   0 -12   86199    2985                                                       86340    0.18   -0.56  1.0000
   0  -3 -13   71391    2518                                                       73505    1.68   -0.00  1.0000
   3  -3 -13   67076    2513                                                       69000    1.57    0.04  1.0000
   3   0 -13   68008    2499                                                       70110    1.70    0.02  1.0000
  -3   0 -13   70092    2510                                                       72181    1.67   -0.01  1.0000
  -3   3 -13   70324    2495                                                       72378    1.64    0.04  1.0000
   0   3 -13   70823    2488                                                       72943    1.69    0.02  1.0000
   3   0 -13   67738    2502                                                       69836    1.70    0.02  1.0000
   3  -3 -13   68422    2517                                                       70365    1.57    0.04  1.0000
   0  -3 -14   56383    2102                                                       58838    2.15    0.21  1.0000
   3  -3 -14   55616    2099                                                       57917    2.06    0.03  1.0000
   3   0 -14   55783    2081                                                       58165    2.16   -0.20  1.0000
  -3   3 -14   57210    2079                                                       59548    2.07   -0.02  1.0000
   0   3 -14   57869    2072                                                       60333    2.16    0.04  1.0000
  -3   0 -14   55479    2090                                                       57865    2.14   -0.05  1.0000
   3  -3 -14   55310    2109                                                       57605    2.06    0.03  1.0000
   3  -3 -15   24249     867                                                       21942   -3.26   -0.01  1.0000
  -3   3 -15   24383     841                                                       22001   -3.37    0.04  1.0000
   0  -3 -15   23482     866                                                       21258   -3.16   -0.19  1.0000
  -3   0 -15   22637     852                                                       20511   -3.12    0.06  1.0000
   3   0 -15   23601     841                                                       21405   -3.18    0.20  1.0000
   0   3 -15   23771     826                                                       21535   -3.17   -0.12  1.0000
  -3   0 -16   26088    1015                                                       26028   -0.08    0.00  1.0000
   0  -3 -16   25301    1027                                                       25245   -0.08    0.06  1.0000
   3   0 -16   26349    1003                                                       26270   -0.09   -0.08  1.0000
   3  -3 -16   27286    1032                                                       27179   -0.13   -0.04  1.0000
  -3   3 -16   26331     995                                                       26314   -0.03    0.05  1.0000
  -3   0 -17   23005     900                                                       23440    0.62   -0.04  1.0000
   0  -3 -17   22023     910                                                       22470    0.64    0.02  1.0000
   3  -3 -17   22992     916                                                       23615    0.88   -0.04  1.0000
  -3   3 -17   22025     878                                                       22660    0.91   -0.00  1.0000
   3   0 -17   21426     878                                                       21883    0.66    0.02  1.0000
  -3   0 -18    5953     354                                                        5889   -0.19    0.02  1.0000
   3   0 -18    6450     335                                                        6369   -0.19   -0.12  1.0000
   0  -3 -18    6891     388                                                        6833   -0.19    0.13  1.0000
   3  -3 -18    6880     381                                                        6770   -0.29   -0.02  1.0000
  -3   3 -18    6059     325                                                        5961   -0.28    0.00  1.0000
  -3   0 -19   11490     534                                                       12135    1.24    0.20  1.0000
   0  -3 -19   12364     557                                                       12957    1.16   -0.20  1.0000
   3  -3 -19   11784     545                                                       12448    1.29   -0.01  1.0000
   0  -3 -20    7738     348                                                        7229   -1.29    0.14  1.0000
   3  -3 -20    7426     330                                                        6874   -1.40   -0.05  1.0000
  -3   0 -20    6400     317                                                        5900   -1.36   -0.08  1.0000
   0  -3 -21    8416     351                                                        8055   -0.82   -0.21  1.0000
  -2  -2   0    4525     180                                                        1163   39.48    0.42  1.0000
   4  -2   0    4713     122                                                        1107   39.90    0.04  1.0000
  -4   2  -1  140089   10142                                                      306200  -75.86    0.30  1.0000
  -2  -2  -1  117988   10177                                                      273419  -75.99    0.04  1.0000
   4  -2  -1  160410   10161                                                      336053  -75.89   -0.04  1.0000
  -2  -2   1  153681   10235                                                      326570  -76.00    0.05  1.0000
   4  -2   1  118796   10121                                                      274375  -75.86   -0.30  1.0000
   2  -4   2    1836     517                                                       13914   36.52    0.40  1.0000
   2   2   2    1647     568                                                       13251   36.40    0.01  1.0000
  -2  -2   2    1548     612                                                       13084   36.76   -0.04  1.0000
  -4   2   2    1782     579                                                       13868   36.50   -0.71  1.0000
   2  -4   3  621483   33754                                                      999900  -89.45   -0.36  1.0000
   4  -2   3  602939   33729                                                      979089  -90.06    0.26  1.0000
  -2  -2   3  571452   33846                                                      936734  -89.58   -0.16  1.0000
  -2  -2   4   25505     529                                                        9111   27.59    0.14  1.0000
  -4   2   4   27327     543                                                        9939   28.26   -0.18  1.0000
  -2   4  -4   26732     416                                                        9571   28.32   -0.33  1.0000
   2  -4   4   26827     461                                                        9561   28.32    0.33  1.0000
  -2   4  -5   26777    1241                                                       35114  -10.09   -0.36  1.0000
  -2   4   5   27998    1344                                                       35882   -9.48    0.33  1.0000
   2   2  -5   25434    1320                                                       33241   -9.75   -0.01  1.0000
  -2  -2   5   23808    1361                                                       31375   -9.75    0.01  1.0000
   2  -4   5   23247    1265                                                       30970  -10.09    0.36  1.0000
  -4   2   5   29015    1412                                                       37665  -10.09   -0.28  1.0000
   4  -2   5   24500    1229                                                       32013   -9.49   -0.50  1.0000
   2  -4   6   49089    2396                                                       66175  -15.20    0.48  1.0000
  -2  -2   6   46693    2485                                                       63924  -15.59   -0.20  1.0000
  -4   2   6   52689    2528                                                       70536  -15.26   -0.49  1.0000
  -2   4   6   49220    2464                                                       66881  -15.65    0.42  1.0000
   4  -2   6   45813    2343                                                       62914  -15.57   -0.51  1.0000
   2   2  -6   47532    2414                                                       64859  -15.59    0.20  1.0000
  -2  -2   7   44206    1836                                                       43920    0.29    0.03  1.0000
  -2   4   7   46879    1821                                                       46487    0.36    0.20  1.0000
   2   2  -7   42434    1738                                                       42160    0.29   -0.03  1.0000
  -4   2   7   49271    1898                                                       48957    0.33   -0.23  1.0000
   2  -4   7   44259    1743                                                       43913    0.32    0.31  1.0000
   4  -2   7   45776    1704                                                       45471    0.34   -0.34  1.0000
  -2  -2   8   23840    1098                                                       20703    4.54   -0.09  1.0000
   2   2   8   26936    1062                                                       23615    4.47    0.09  1.0000
   4  -2   8   25476     995                                                       22167    4.53    0.44  1.0000
  -4   2   8   26913    1169                                                       23532    4.52    0.32  1.0000
   2  -4   8   25792    1047                                                       22587    4.53   -0.49  1.0000
  -2   4   8   26921    1120                                                       23640    4.52   -0.42  1.0000
   2   2  -8   26298    1024                                                       22974    4.54    0.09  1.0000
  -2   4   9   41205    2059                                                       48476   -7.35    0.39  1.0000
   2   2   9   40393    1999                                                       48229   -7.92   -0.02  1.0000
   4  -2   9   42635    1959                                                       50086   -7.33   -0.34  1.0000
  -4   2   9   41489    2110                                                       48881   -7.36   -0.35  1.0000
   2  -4   9   44311    2032                                                       51853   -7.34    0.25  1.0000
  -2  -2   9   36298    2036                                                       43758   -7.94    0.00  1.0000
  -4   2  10   43388    1709                                                       33616   10.65   -0.19  1.0000
  -2   4  10   44014    1670                                                       34140   10.65    0.07  1.0000
  -2  -2  10   42623    1665                                                       32848   10.76   -0.21  1.0000
   2   2  10   44987    1608                                                       34878   10.77    0.17  1.0000
  -2  -2 -10   45908    1290                                                       35730   10.77   -0.17  1.0000
   2  -4 -10   47637    1303                                                       37358   10.65   -0.07  1.0000
   4  -2 -10   46204    1290                                                       36055   10.65    0.19  1.0000
  -4   2 -10   43858    1274                                                       34021   10.62    0.07  1.0000
   2  -4 -10   47748    1302                                                       37456   10.65   -0.07  1.0000
   4  -2 -10   45499    1284                                                       35433   10.65    0.19  1.0000
  -2  -2  11   29617    1753                                                       32804   -3.85    0.12  1.0000
   2   2  11   31556    1708                                                       34881   -3.87   -0.09  1.0000
  -2  -2 -11   33116    1352                                                       36502   -3.87    0.09  1.0000
   4  -2 -11   33619    1350                                                       37118   -3.97    0.07  1.0000
   2   2 -11   34239    1329                                                       37685   -3.85   -0.12  1.0000
   2  -4 -11   34410    1362                                                       37958   -3.95   -0.18  1.0000
  -4   2 -11   33014    1336                                                       36514   -4.01    0.10  1.0000
   4  -2 -11   33432    1345                                                       36922   -3.97    0.07  1.0000
   2   2 -11   34942    1332                                                       38423   -3.85   -0.12  1.0000
   2  -4 -11   34046    1361                                                       37576   -3.95   -0.18  1.0000
  -4   2 -12   23307     912                                                       23808   -0.68   -0.10  1.0000
   4  -2 -12   22707     926                                                       23255   -0.74   -0.21  1.0000
   2  -4 -12   22684     935                                                       23154   -0.69    0.18  1.0000
   2   2 -12   24173     903                                                       24329   -0.25    0.24  1.0000
  -2   4 -12   24661     902                                                       25165   -0.71    0.21  1.0000
  -2  -2 -12   24456     934                                                       24695   -0.30   -0.19  1.0000
   4  -2 -12   23615     924                                                       24174   -0.74   -0.21  1.0000
   2  -4 -12   24063     941                                                       24547   -0.69    0.18  1.0000
   2   2 -12   24786     911                                                       24944   -0.25    0.24  1.0000
   4  -2 -13   15466     646                                                       15323    0.31   -0.40  1.0000
  -4   2 -13   15216     631                                                       15068    0.33   -0.52  1.0000
  -2   4 -13   15895     613                                                       15663    0.32    0.56  1.0000
  -2  -2 -13   15431     651                                                       15276    0.25    0.10  1.0000
   2  -4 -13   15829     659                                                       15594    0.35    0.38  1.0000
   2   2 -13   15971     619                                                       15795    0.32   -0.14  1.0000
   2  -4 -13   15558     661                                                       15325    0.35    0.38  1.0000
   4  -2 -13   15275     642                                                       15133    0.31   -0.40  1.0000
  -2  -2 -14   16304     662                                                       15743    0.96   -0.10  1.0000
   4  -2 -14   15697     651                                                       14996    1.21   -0.01  1.0000
   2   2 -14   15906     624                                                       15328    0.97    0.13  1.0000
  -2   4 -14   16523     625                                                       15818    1.19   -0.05  1.0000
   2  -4 -14   16626     664                                                       15868    1.26    0.09  1.0000
  -4   2 -14   15809     641                                                       15083    1.25   -0.04  1.0000
   4  -2 -14   15396     656                                                       14701    1.21   -0.01  1.0000
   2  -4 -15    4218     325                                                        4031    0.69   -0.19  1.0000
  -2   4 -15    4489     265                                                        4288    0.66   -0.00  1.0000
   4  -2 -15    4234     306                                                        4011    0.72    0.16  1.0000
  -2  -2 -15    3954     316                                                        3787    0.56    0.08  1.0000
  -4   2 -15    4187     289                                                        3997    0.63    0.06  1.0000
   2   2 -15    4286     265                                                        4143    0.50   -0.07  1.0000
   2  -4 -16    4321     349                                                        4681   -1.10   -0.28  1.0000
  -2  -2 -16    3858     324                                                        4201   -1.14   -0.11  1.0000
   4  -2 -16    3904     313                                                        4204   -1.07    0.24  1.0000
  -4   2 -16    3940     298                                                        4239   -1.11    0.46  1.0000
   2   2 -16    3958     274                                                        4298   -1.17    0.09  1.0000
  -4   2 -17    6097     368                                                        6618   -1.39   -0.08  1.0000
  -2  -2 -17    5905     395                                                        6398   -1.33   -0.07  1.0000
   4  -2 -17    6083     379                                                        6593   -1.37    0.00  1.0000
   2  -4 -17    5974     412                                                        6476   -1.36   -0.04  1.0000
  -2  -2 -18     411     219                                                         247    2.21    0.07  1.0000
  -4   2 -18     384     182                                                         225    2.06    0.33  1.0000
   4  -2 -18     487     204                                                         310    2.08    0.20  1.0000
   2  -4 -18     601     240                                                         426    2.06   -0.20  1.0000
   4  -2 -19    7016     355                                                        7276   -0.68    0.21  1.0000
  -2  -2 -19    6720     370                                                        6991   -0.71    0.10  1.0000
  -4   2 -19    6010     332                                                        6244   -0.65    0.15  1.0000
   2  -4 -19    7092     390                                                        7374   -0.67   -0.28  1.0000
   4  -2 -20     329     139                                                         435   -1.26    0.11  1.0000
   2  -4 -20     615     188                                                         763   -1.24   -0.11  1.0000
  -2  -2 -20     434     179                                                         565   -1.32   -0.00  1.0000
   2  -4 -21    5210     251                                                        5041    0.52   -0.24  1.0000
  -2  -2 -21    4851     245                                                        4663    0.58    0.00  1.0000
   4  -3   0  171565    2058                                                       59299  -72.12   -0.12  1.0000
  -3  -1   0  173501    2175                                                       60474  -72.09    0.11  1.0000
   4  -1   0  165638    2114                                                       55459  -72.45   -0.05  1.0000
   4  -3   1   34854      59                                                         445  -12.26  -69.35  1.0000
  -3  -1   1   35331     172                                                         530  -14.22  -70.13  1.0000
   4  -3  -1   37512     104                                                         770  -11.78   69.58  1.0000
   1  -4   1   34607     124                                                         386  -12.47  -69.74  1.0000
  -1  -3   1   36326     181                                                         803  -14.03   70.00  1.0000
   4  -1   1   35505     150                                                         546  -12.68   69.59  1.0000
  -4   1   1   33684     134                                                         305  -12.46   69.71  1.0000
   3   1   1   34196     174                                                         353  -13.85  -70.17  1.0000
   4  -1  -1   32870     129                                                         215  -12.46  -69.71  1.0000
  -4   3  -1   36543      91                                                         686  -12.26   69.35  1.0000
  -1   4  -2   52018     868                                                       23894  -44.37  -78.82  1.0000
   1  -4   2   48074     835                                                       20056  -44.37   78.82  1.0000
  -3  -1   2   48419     892                                                       20763  -44.21   77.54  1.0000
  -1  -3   2   50971     897                                                       22159  -44.12  -77.88  1.0000
   3  -4   2   50366     742                                                       20978  -44.13  -79.36  1.0000
  -4   1   2   50354     894                                                       21209  -44.46  -79.15  1.0000
   3   1   2   46864     852                                                       17885  -44.11   78.01  1.0000
   4  -1   2   50307     861                                                       21111  -44.36  -78.87  1.0000
   4  -3  -2   51721     827                                                       23223  -44.17  -79.48  1.0000
   4  -3   3   63907    2240                                                       63225   -2.18   -0.06  1.0000
   4  -1   3   62677    2316                                                       62068   -2.29   -0.04  1.0000
  -1  -3   3   68528    2413                                                       67990   -2.49   -0.17  1.0000
  -4   3   3   65710    2365                                                       64411   -2.35   -0.53  1.0000
  -3  -1   3   68303    2418                                                       67764   -2.35    0.12  1.0000
  -3   4   3   70181    2355                                                       69315   -2.11    0.19  1.0000
   1  -4   3   62930    2344                                                       61781   -2.55   -0.38  1.0000
   3  -4   3   65807    2260                                                       64645   -2.49    0.38  1.0000
  -4   1   3   71695    2417                                                       70491   -2.64    0.33  1.0000
   3   1   3   70197    2371                                                       69181   -2.90   -0.13  1.0000
  -1   4  -3   66899    2316                                                       65706   -2.55    0.38  1.0000
   4  -3   3   66335    2228                                                       65640   -2.18   -0.06  1.0000
   1  -4   4    1578     370                                                        5815   12.93  -11.78  1.0000
   4  -3   4    1572     269                                                        5721   13.18  -11.35  1.0000
  -3  -1   4    1504     418                                                        5563   13.66  -10.98  1.0000
   1   3  -4    1790     384                                                        6107   13.55  -10.94  1.0000
  -4   1   4    2235     447                                                        6976   12.87   11.65  1.0000
  -1   4  -4    2030     338                                                        6641   12.93   11.78  1.0000
  -4   3   4    1243     378                                                        5091   13.33  -11.49  1.0000
  -1  -3   4    2531     439                                                        7422   13.55   10.94  1.0000
   3  -4   4    1768     307                                                        6175   13.19   11.76  1.0000
  -3   4   4    1960     387                                                        6414   13.29   11.26  1.0000
  -4   3   5   12533     903                                                       20963  -17.54   19.24  1.0000
   1  -4   5   11067     857                                                       18933  -17.63   19.50  1.0000
  -4   1   5   11900     928                                                       19806  -17.48  -19.42  1.0000
   1   3  -5    9763     826                                                       17330  -18.12   18.83  1.0000
  -1  -3   5   10938     888                                                       18845  -18.12  -18.83  1.0000
   3  -4   5   10745     781                                                       18277  -17.68  -19.42  1.0000
   4  -3   5   11704     758                                                       20115  -18.01   19.92  1.0000
  -1   4  -5   12416     810                                                       20640  -17.63  -19.50  1.0000
  -3   4   5   12313     891                                                       20656  -17.86  -19.77  1.0000
  -3  -1   5   11970     934                                                       20569  -18.15   18.87  1.0000
  -1   4   6    7897     443                                                        6817    2.47   -1.28  1.0000
   4  -3   6    8011     352                                                        6838    2.62   -1.44  1.0000
   1   3  -6    7740     401                                                        6584    1.85   -2.25  1.0000
  -3   4   6    7054     440                                                        5992    2.46    1.44  1.0000
   1  -4   6    7787     416                                                        6668    2.47   -1.45  1.0000
  -4   1   6    6939     471                                                        5948    2.43    1.22  1.0000
  -1   4  -6    7664     372                                                        6550    2.47    1.45  1.0000
   4  -1   6    6957     357                                                        5902    2.45    1.45  1.0000
  -4   3   6    8597     487                                                        7412    2.49   -1.46  1.0000
  -1  -3   6    5981     405                                                        4973    1.85    2.25  1.0000
  -3  -1   6    8486     509                                                        7269    1.61   -2.52  1.0000
   3  -4   6    6684     367                                                        5640    2.53    1.41  1.0000
   3   1  -6    7360     416                                                        6235    1.61    2.52  1.0000
   4  -3   7     864     234                                                        2183   -7.44   -5.63  1.0000
  -3   4   7     390     265                                                        1383   -7.43    5.74  1.0000
  -4   1   7     427     305                                                        1500   -7.79    4.61  1.0000
   1  -4   7     716     251                                                        1960   -7.72   -4.90  1.0000
   3  -4   7     284     229                                                        1155   -7.51    5.87  1.0000
  -1   4   7     977     304                                                        2393   -7.71   -4.61  1.0000
   4  -1   7     349     212                                                        1313   -7.65    4.77  1.0000
   1   3  -7     734     252                                                        1972   -7.58   -5.26  1.0000
  -3  -1   7     664     332                                                        1822   -7.42   -5.48  1.0000
  -4   3   7     945     332                                                        2365   -7.55   -6.02  1.0000
   3   1  -7     509     251                                                        1618   -7.42    5.48  1.0000
  -1  -3   7     181     235                                                         886   -7.58    5.26  1.0000
   4  -3   8   21110    1179                                                       30098   -2.29   11.73  1.0000
   1   3  -8   18314    1154                                                       26990   -2.14   12.08  1.0000
   1  -4   8   17602    1184                                                       25940   -2.44   11.80  1.0000
  -3  -1   8   18118    1293                                                       26722   -2.11   12.04  1.0000
   3  -4   8   18823    1186                                                       27376   -2.25  -11.76  1.0000
  -4   1   8   17453    1275                                                       25775   -2.44  -11.82  1.0000
  -1   4   8   19980    1259                                                       28836   -2.52   11.82  1.0000
   1   3   8   18902    1222                                                       27682   -2.09  -12.05  1.0000
  -3   4   8   17149    1247                                                       25307   -2.50  -11.68  1.0000
   3   1  -8   16955    1160                                                       25307   -2.11  -12.04  1.0000
  -1  -3   8   14984    1194                                                       22913   -2.14  -12.08  1.0000
   3   1   8   18652    1186                                                       27392   -2.14   12.07  1.0000
  -4   3   8   19445    1303                                                       28092   -2.44   11.70  1.0000
   4  -1   8   17334    1133                                                       25632   -2.49  -11.81  1.0000
   1   3   9      60     261                                                         560   -4.90    8.60  1.0000
   3  -4   9      76     292                                                         643   -4.44    8.94  1.0000
  -4   1   9      69     293                                                         367   -5.03    8.71  1.0000
  -3  -1   9     299     339                                                        1370   -4.99   -8.42  1.0000
   4  -1   9      60     247                                                         610   -5.10    8.54  1.0000
  -1  -3   9      69     246                                                         321   -4.94    8.35  1.0000
   1  -4   9     277     309                                                        1343   -5.02   -8.62  1.0000
   3   1   9     151     277                                                         954   -4.89   -8.50  1.0000
   4  -3   9     184     277                                                        1039   -4.51   -8.80  1.0000
  -1   4   9     210     316                                                        1177   -5.15   -8.59  1.0000
  -4   3   9     413     390                                                        1604   -4.35   -8.90  1.0000
  -3   4   9      67     308                                                         421   -4.40    8.84  1.0000
  -3   4  10    5736     535                                                        4714   -5.11    0.19  1.0000
  -3  -1  10    4939     516                                                        4090   -4.75   -0.47  1.0000
  -1   4  10    5110     502                                                        4216   -5.11   -0.60  1.0000
  -4   3  10    5112     546                                                        4125   -5.12   -0.23  1.0000
   1   3  10    5025     465                                                        4189   -4.82    0.49  1.0000
  -1  -3  10    5019     477                                                        4190   -4.75    0.47  1.0000
  -4   1  10    5397     544                                                        4505   -5.15    0.61  1.0000
   1  -4  10    5667     518                                                        4719   -5.15   -0.59  1.0000
   3   1  10    5203     446                                                        4324   -4.79   -0.45  1.0000
  -1  -3 -10    5156     262                                                        4284   -4.82   -0.49  1.0000
   1  -4 -10    5431     272                                                        4540   -5.11    0.60  1.0000
  -3  -1 -10    5137     253                                                        4289   -4.79    0.45  1.0000
  -4   1 -10    4923     240                                                        4034   -5.13   -0.57  1.0000
   3  -4 -10    5361     272                                                        4345   -5.11   -0.19  1.0000
   4  -3 -10    5023     261                                                        4070   -5.12    0.23  1.0000
   1  -4 -10    5730     276                                                        4817   -5.11    0.60  1.0000
  -1  -3 -10    5301     275                                                        4417   -4.82   -0.49  1.0000
   3  -4 -10    5316     261                                                        4304   -5.11   -0.19  1.0000
   4  -3 -10    4769     251                                                        3839   -5.12    0.23  1.0000
   1   3  11    3923     451                                                        3236    1.50   -4.63  1.0000
  -3  -1  11    3100     488                                                        2522    1.49    4.61  1.0000
  -1  -3 -11    3670     243                                                        3048    1.50    4.63  1.0000
  -3  -1 -11    4021     237                                                        3301    1.50   -4.76  1.0000
   3   1 -11    3498     206                                                        2845    1.49   -4.61  1.0000
   1  -4 -11    3886     247                                                        3209    1.66   -4.76  1.0000
   4  -1 -11    3600     226                                                        2988    1.61    4.73  1.0000
   3  -4 -11    3876     249                                                        3215    1.81    5.18  1.0000
  -4   3 -11    3850     206                                                        3137    1.80   -5.16  1.0000
   4  -3 -11    3207     236                                                        2542    1.77   -5.17  1.0000
  -3   4 -11    4024     199                                                        3360    1.83    5.17  1.0000
  -4   1 -11    3632     221                                                        3018    1.69    4.83  1.0000
   3   1 -11    3766     211                                                        3091    1.49   -4.61  1.0000
   3  -4 -11    4043     248                                                        3370    1.81    5.18  1.0000
   4  -1 -11    3705     223                                                        3086    1.61    4.73  1.0000
   4  -3 -11    3461     230                                                        2774    1.77   -5.17  1.0000
   1  -4 -11    4248     257                                                        3544    1.66   -4.76  1.0000
  -4   3 -12    5228     291                                                        5845    0.07    1.82  1.0000
  -4   1 -12    4555     300                                                        5137   -0.27   -1.76  1.0000
   3   1 -12    4885     288                                                        5434    0.13    1.69  1.0000
  -3  -1 -12    5141     317                                                        5704    0.12    1.69  1.0000
  -3   4 -12    4569     275                                                        5150    0.15   -1.85  1.0000
   1  -4 -12    5382     335                                                        5992   -0.01    1.76  1.0000
   3  -4 -12    4330     324                                                        4918   -0.02   -1.88  1.0000
  -1  -3 -12    4679     320                                                        5216    0.18   -1.71  1.0000
   4  -3 -12    4680     325                                                        5292    0.00    1.88  1.0000
   4  -1 -12    4497     301                                                        5040    0.13   -1.74  1.0000
   4  -3 -12    4971     318                                                        5601    0.00    1.88  1.0000
   4  -1 -12    4441     297                                                        4980    0.13   -1.74  1.0000
   3   1 -12    4818     289                                                        5364    0.13    1.69  1.0000
   1  -4 -12    4920     333                                                        5504   -0.01    1.76  1.0000
   3  -4 -12    4721     324                                                        5334   -0.02   -1.88  1.0000
   4  -1 -13    5307     306                                                        4844   -0.74    1.24  1.0000
  -3  -1 -13    5563     323                                                        5079   -0.58   -1.30  1.0000
   3   1 -13    5552     290                                                        5088   -0.54   -1.26  1.0000
   4  -3 -13    5576     332                                                        5144   -0.67   -1.12  1.0000
  -1  -3 -13    5634     328                                                        5162   -0.51    1.27  1.0000
  -4   3 -13    6058     298                                                        5639   -0.76   -1.02  1.0000
   3  -4 -13    5283     326                                                        4862   -0.70    1.12  1.0000
  -3   4 -13    5707     286                                                        5296   -0.73    1.03  1.0000
   1  -4 -13    5964     329                                                        5475   -0.67   -1.25  1.0000
  -4   1 -13    5670     308                                                        5239   -0.73    1.10  1.0000
   4  -3 -13    5111     320                                                        4698   -0.67   -1.12  1.0000
   3   1 -13    5515     296                                                        5053   -0.54   -1.26  1.0000
   3  -4 -13    5612     330                                                        5178   -0.70    1.12  1.0000
   4  -1 -13    5608     313                                                        5131   -0.74    1.24  1.0000
  -1  -3 -14    2139     263                                                        2076   -0.08    0.31  1.0000
   3  -4 -14    2042     261                                                        2017    0.32    0.07  1.0000
  -4   3 -14    2557     227                                                        2532    0.11   -0.09  1.0000
   1  -4 -14    2667     272                                                        2621    0.07   -0.18  1.0000
   4  -1 -14    2415     234                                                        2367    0.10    0.20  1.0000
   4  -3 -14    2449     260                                                        2415    0.35   -0.10  1.0000
  -4   1 -14    2406     242                                                        2348    0.02    0.25  1.0000
  -3  -1 -14    2459     251                                                        2383   -0.06   -0.34  1.0000
   3   1 -14    2625     220                                                        2561   -0.14   -0.29  1.0000
  -3   4 -14    2355     214                                                        2331    0.15    0.08  1.0000
   4  -1 -14    2407     243                                                        2359    0.10    0.20  1.0000
   4  -3 -14    2191     266                                                        2159    0.35   -0.10  1.0000
   3  -4 -14    2067     266                                                        2042    0.32    0.07  1.0000
   4  -3 -15      54     214                                                          43   -1.01   -1.87  1.0000
   4  -1 -15      26     193                                                         -40   -1.12    1.86  1.0000
   1  -4 -15     132     225                                                         138   -1.13   -1.89  1.0000
  -3  -1 -15     120     210                                                         116   -0.87   -1.67  1.0000
  -4   3 -15     163     172                                                         166   -1.00   -1.83  1.0000
   3  -4 -15      66     227                                                          67   -1.02    1.89  1.0000
  -4   1 -15     106     196                                                         120   -1.09    1.83  1.0000
  -1  -3 -15      19     221                                                         -31   -0.96    1.59  1.0000
  -3   4 -15      24     162                                                          -7   -0.99    1.80  1.0000
   3   1 -15      19     169                                                         -23   -0.96   -1.59  1.0000
   4  -1 -16     760     202                                                         541   -0.48   -2.01  1.0000
   3   1 -16     375     174                                                         244   -0.58    1.63  1.0000
  -4   3 -16     102     178                                                          40   -0.57    1.60  1.0000
   3  -4 -16     109     253                                                          43   -0.47   -1.70  1.0000
  -4   1 -16     630     205                                                         435   -0.46   -1.98  1.0000
  -1  -3 -16     619     245                                                         440   -0.65   -1.59  1.0000
   4  -3 -16     474     230                                                         329   -0.51    1.63  1.0000
   1  -4 -16     243     233                                                         130   -0.47    2.01  1.0000
  -3   4 -16     297     165                                                         181   -0.60   -1.56  1.0000
  -3  -1 -16     285     224                                                         164   -0.71    1.68  1.0000
  -1  -3 -17     180     244                                                         194   -0.61   -1.42  1.0000
  -3  -1 -17     115     232                                                         133   -0.52    1.44  1.0000
   1  -4 -17      11     249                                                          -3   -0.46    1.32  1.0000
   3   1 -17     178     169                                                         198   -0.62    1.43  1.0000
   4  -1 -17     348     203                                                         380   -0.46   -1.37  1.0000
   3  -4 -17      87     255                                                          96   -0.57   -1.50  1.0000
  -4   3 -17     176     185                                                         203   -0.61    1.57  1.0000
  -4   1 -17     313     203                                                         341   -0.42   -1.29  1.0000
   4  -3 -17     166     237                                                         192   -0.54    1.48  1.0000
   3  -4 -18    1754     265                                                        1766    2.15   -0.96  1.0000
   4  -1 -18    1836     220                                                        1868    2.11   -0.82  1.0000
  -4   1 -18    1968     231                                                        2013    2.23   -0.84  1.0000
  -1  -3 -18    1891     266                                                        1938    2.05   -0.71  1.0000
  -4   3 -18    1610     203                                                        1639    2.03    0.85  1.0000
   4  -3 -18    1619     253                                                        1641    2.12    0.95  1.0000
   1  -4 -18    1951     270                                                        2003    2.11    0.81  1.0000
  -3  -1 -18    1620     240                                                        1665    2.18    0.84  1.0000
   3  -4 -19     302     210                                                         257   -1.33   -0.01  1.0000
  -4   1 -19     388     171                                                         341   -1.34    0.03  1.0000
   4  -3 -19     382     197                                                         330   -1.33   -0.01  1.0000
  -1  -3 -19     645     218                                                         586   -1.26    0.01  1.0000
   4  -1 -19     422     159                                                         375   -1.19    0.00  1.0000
   1  -4 -19     411     226                                                         361   -1.22   -0.01  1.0000
  -3  -1 -20     513     165                                                         399   -0.10    1.14  1.0000
   4  -3 -20     846     160                                                         706   -0.20    1.05  1.0000
  -4   1 -20     354     144                                                         269    0.02   -1.06  1.0000
  -1  -3 -20     801     183                                                         659   -0.08   -1.12  1.0000
   3  -4 -20     861     179                                                         722   -0.24   -1.02  1.0000
   1  -4 -20     938     189                                                         804   -0.08    0.97  1.0000
  -3  -1 -21     157     111                                                         144    0.03    0.79  1.0000
   3  -4 -21     120     122                                                         114   -0.11   -0.94  1.0000
  -1  -3 -21     258     133                                                         240    0.05   -0.84  1.0000
   1  -4 -21     290     137                                                         283   -0.13    1.11  1.0000
   0  -4   0   43835    1301                                                       34665  167.12    0.17  1.0000
  -4   4   0   42357    1233                                                       35868  166.97    0.11  1.0000
   4   0   0   47085    1335                                                       31914  167.15   -0.04  1.0000
   4   0   1      52     313                                                        3761   22.87    0.13  1.0000
   0  -4   1      27     267                                                        3493   22.83   -0.14  1.0000
  -4   4  -1     116     169                                                        4057   22.38   -0.02  1.0000
  -4   0   1      20     293                                                        3421   22.86    0.35  1.0000
   4   0   2   26866    2174                                                       62664  -36.51    0.12  1.0000
  -4   0   2   25481    2209                                                       60548  -36.52   -0.01  1.0000
   0  -4   2   29254    2181                                                       66284  -36.51    0.04  1.0000
  -4   0   3   87668    2301                                                       60365  -21.29   -0.09  1.0000
   4   0   3   88178    2257                                                       60652  -21.41   -0.05  1.0000
   0   4  -3   92714    2262                                                       64432  -21.40   -0.07  1.0000
   0  -4   3   91612    2287                                                       63515  -21.40    0.07  1.0000
  -4   4   3   88870    2248                                                       61225  -21.41    0.02  1.0000
  -4   4   4    1144     726                                                       15787   38.81   -0.66  1.0000
  -4   0   4     828     789                                                       14818   39.33    1.97  1.0000
   4   0   4    1390     717                                                       16979   39.34    0.71  1.0000
   0   4  -4    1299     716                                                       16659   39.35    0.74  1.0000
   4  -4   4     921     599                                                       15021   39.01    0.70  1.0000
   0  -4   4    1324     758                                                       16770   39.35   -0.74  1.0000
  -4   4   5    6511     549                                                        9605   -7.31    0.14  1.0000
   0   4  -5    6375     493                                                        9323   -7.06    0.35  1.0000
   4  -4   5    6258     425                                                        9268   -7.25   -0.15  1.0000
   0  -4   5    6280     542                                                        9204   -7.06   -0.35  1.0000
   0  -4   6   16749     986                                                       20945    6.47   -0.37  1.0000
   4  -4   6   16691     865                                                       20781    6.32   -0.01  1.0000
  -4   0   6   18085    1058                                                       22475    6.52    0.36  1.0000
  -4   4   6   17857    1004                                                       22068    6.31    0.01  1.0000
   0   4  -6   17878     922                                                       22213    6.47    0.37  1.0000
   4   0   7      87     160                                                         187    9.67   -0.18  1.0000
   0   4   7     132     203                                                         132    9.67   -0.13  1.0000
   4  -4   7     108     164                                                         172    9.88   -0.16  1.0000
   0  -4   7     521     199                                                        -115    9.64    0.19  1.0000
  -4   4   7     263     220                                                          54    9.93    0.16  1.0000
  -4   0   7     527     249                                                         -51    9.69    0.13  1.0000
   4   0  -7     263     182                                                          46    9.69   -0.13  1.0000
   0   4  -7     381     158                                                          11    9.64   -0.19  1.0000
   0   4   8     147     222                                                        -101    5.13   -0.01  1.0000
   4   0   8     527     190                                                         143    5.16    0.66  1.0000
   4  -4   8     581     207                                                         148    5.14    0.05  1.0000
  -4   4   8     861     271                                                         296    5.23    0.01  1.0000
  -4   0   8     146     284                                                         -12    5.11   -0.15  1.0000
   0  -4   8     151     233                                                        -116    5.16   -0.54  1.0000
   4   0   9       3     214                                                          24   -1.36   -0.06  1.0000
   0  -4   9       8     250                                                          35   -1.32   -0.01  1.0000
  -4   4   9      90     292                                                         139   -0.98   -0.06  1.0000
   4  -4   9     161     247                                                         226   -0.99    0.05  1.0000
  -4   0   9      95     308                                                         161   -1.24    0.03  1.0000
   0   4   9      71     269                                                         133   -1.30    0.01  1.0000
   4  -4 -10     192     159                                                         475    3.36    0.02  1.0000
   0   4  10     328     306                                                         654    3.15    0.05  1.0000
   0  -4  10      77     294                                                         262    3.13    0.05  1.0000
  -4   0  10     194     345                                                         460    3.18   -0.05  1.0000
   4   0  10     195     261                                                         455    3.11   -0.08  1.0000
  -4   4  10     158     347                                                         421    3.36   -0.02  1.0000
  -4   0 -10     304     151                                                         616    3.11    0.08  1.0000
   4  -4 -10     161     166                                                         426    3.36    0.02  1.0000
  -4   4 -11     391     160                                                        1774   -9.45   -0.08  1.0000
  -4   0 -11     313     188                                                        1604   -9.45    0.23  1.0000
   4   0 -11     256     171                                                        1462   -9.41   -0.08  1.0000
   0  -4 -11     350     204                                                        1678   -9.41   -0.11  1.0000
   4   0 -11     324     171                                                        1620   -9.41   -0.08  1.0000
   0  -4 -11     346     219                                                        1670   -9.41   -0.11  1.0000
   4  -4 -11     287     209                                                        1506   -9.25   -0.07  1.0000
   4  -4 -11     304     198                                                        1543   -9.25   -0.07  1.0000
   0  -4 -12    1246     211                                                        1438   -1.11   -0.05  1.0000
  -4   4 -12    1115     162                                                        1315   -1.21   -0.07  1.0000
  -4   0 -12    1159     193                                                        1335   -1.05    0.08  1.0000
   4   0 -12    1358     182                                                        1563   -1.13    0.21  1.0000
   4  -4 -12    1026     207                                                        1223   -1.24    0.14  1.0000
   4  -4 -12    1019     212                                                        1216   -1.24    0.14  1.0000
   4   0 -12    1242     179                                                        1439   -1.13    0.21  1.0000
  -4   0 -13     100     183                                                         213    1.97   -0.21  1.0000
   4   0 -13      88     160                                                         199    2.02   -0.32  1.0000
  -4   4 -13      73     149                                                         179    2.05    0.07  1.0000
   0  -4 -13     154     208                                                         295    2.01    0.22  1.0000
   4  -4 -13     162     203                                                         314    2.11   -0.08  1.0000
   4   0 -13     109     170                                                         231    2.02   -0.32  1.0000
   4  -4 -13     145     189                                                         289    2.11   -0.08  1.0000
   4  -4 -14      88     218                                                         115   -0.57   -0.03  1.0000
  -4   0 -14     129     186                                                         156   -0.48    0.00  1.0000
   0  -4 -14       4     221                                                           9   -0.45   -0.22  1.0000
  -4   4 -14      18     158                                                          29   -0.51   -0.01  1.0000
   4   0 -14     145     170                                                         175   -0.47    0.21  1.0000
   4   0 -14     112     177                                                         138   -0.47    0.21  1.0000
   4  -4 -14       2     208                                                         -26   -0.57   -0.03  1.0000
   4   0 -15     524     178                                                         126    6.79   -1.25  1.0000
  -4   4 -15     327     162                                                          15    6.08    0.06  1.0000
  -4   0 -15     863     209                                                         220    6.48   -0.69  1.0000
   0  -4 -15     326     235                                                          35    6.82    1.32  1.0000
   4  -4 -15     212     229                                                         -87    6.15   -0.10  1.0000
  -4   4 -16    1144     207                                                        1639    2.82   -0.06  1.0000
   0  -4 -16    1246     280                                                        1751    2.77   -0.03  1.0000
  -4   0 -16    1098     254                                                        1578    2.79   -0.01  1.0000
   4   0 -16    1209     223                                                        1709    2.77    0.01  1.0000
   4  -4 -16    1136     277                                                        1618    2.75    0.04  1.0000
   4   0 -17    3644     263                                                        3464   -0.64    0.00  1.0000
  -4   0 -17    3871     296                                                        3686   -0.63   -0.08  1.0000
  -4   4 -17    3998     262                                                        3792   -0.70   -0.05  1.0000
   4  -4 -17    3886     323                                                        3693   -0.66    0.03  1.0000
   0  -4 -17    3944     335                                                        3756   -0.64   -0.05  1.0000
  -4   0 -18     716     222                                                         896   -1.34   -0.19  1.0000
   4  -4 -18     721     244                                                         920   -1.47    0.03  1.0000
   4   0 -18     572     169                                                         728   -1.29   -0.23  1.0000
   0  -4 -18     519     255                                                         664   -1.25    0.25  1.0000
  -4   0 -19     411     190                                                         442    0.32   -0.19  1.0000
   0  -4 -19     439     223                                                         468    0.29    0.11  1.0000
  -4   0 -20       6     149                                                           4    1.89   -0.12  1.0000
   0  -4 -20      75     185                                                         172    1.87    0.13  1.0000
   4  -4 -20      56     160                                                         139    1.83    0.05  1.0000
   4  -4 -21     101     108                                                         107   -0.12   -0.02  1.0000
   0  -4 -21     107     138                                                         109   -0.04    0.17  1.0000
   5  -3   0      32    2351                                                       74763  113.27   -0.00  1.0000
  -2  -3   0     254    2482                                                       80473  113.16    0.24  1.0000
   5  -2   0      98    2379                                                       66092  112.71   -0.32  1.0000
  -5   3   0     416    2352                                                       61395  113.27    0.00  1.0000
  -3  -2   0     400    2508                                                       82798  113.16    0.13  1.0000
  -2   5  -1   25995     965                                                       28393  -23.29  -51.38  1.0000
  -5   2  -1   23325     930                                                       23197  -23.29   51.41  1.0000
   5  -3  -1   24963     919                                                       26791  -23.44  -51.48  1.0000
  -5   3  -1   22360     890                                                       22421  -23.34  -51.16  1.0000
  -2  -3   1   26461    1036                                                       28915  -23.93  -51.44  1.0000
  -3  -2  -1   24193     987                                                       25352  -23.95  -51.47  1.0000
  -2  -3  -1   24568     969                                                       25098  -23.70   51.53  1.0000
   5  -2  -1   23608     935                                                       23575  -23.44   51.38  1.0000
  -3  -2   1   22126     993                                                       21131  -23.66   51.52  1.0000
   5  -3   1   21978     859                                                       20832  -23.34   51.16  1.0000
   5  -2   1   22646     913                                                       23057  -23.29  -51.41  1.0000
  -5   2  -2    9562    1112                                                       29984  -11.93  -29.56  1.0000
  -2   5  -2   10529    1182                                                       31668  -11.84   29.57  1.0000
   5  -3  -2    9569    1155                                                       29939  -12.17   29.38  1.0000
   3   2   2   11997    1247                                                       34164  -11.83  -29.57  1.0000
   5  -2   2    6105    1131                                                       23572  -11.93   29.56  1.0000
   2  -5   2   11272    1146                                                       32937  -11.84  -29.57  1.0000
   5  -2  -2   11308    1185                                                       33165  -11.73  -29.81  1.0000
  -3  -2   2    9639    1250                                                       30167  -11.90  -29.63  1.0000
   3  -5   2   10232    1091                                                       31248  -11.92   29.66  1.0000
  -2  -3   2    7319    1213                                                       25932  -11.91   29.60  1.0000
   5  -3   2   11030    1096                                                       32707  -12.09  -29.70  1.0000
   3   2   3  187060    3812                                                      113409   16.41  -74.55  1.0000
   5  -3   3  167851    3671                                                       97252   16.46  -74.21  1.0000
   5  -3  -3  180003    3747                                                      106535   16.61   73.93  1.0000
  -3  -2   3  180856    3857                                                      108327   16.33  -74.38  1.0000
  -2  -3   3  184314    3843                                                      110390   16.34   74.67  1.0000
  -5   2   3  187631    3828                                                      113356   16.24   74.67  1.0000
   5  -2   3  175620    3726                                                      103446   16.06   74.95  1.0000
   2  -5   3  190515    3739                                                      116636   16.20  -74.79  1.0000
  -5   3   3  163036    3782                                                       93093   16.61  -73.93  1.0000
  -2   5  -3  183888    3715                                                      110234   16.20   74.79  1.0000
   2   3   3  177219    3794                                                      104420   16.40   74.32  1.0000
   3  -5   3  187602    3689                                                      113052   16.51   74.02  1.0000
   5  -2   4    5057     487                                                       10916    6.96  -20.06  1.0000
   5  -3   4    3444     427                                                        8030    5.73   22.32  1.0000
  -3   5  -4    4316     410                                                        9590    5.85   22.15  1.0000
  -2  -3   4    4122     580                                                        9503    5.91  -21.59  1.0000
  -5   3   4    6205     612                                                       12579    5.80   21.83  1.0000
   2  -5   4    5436     516                                                       11169    6.84   20.34  1.0000
   3   2   4    3905     524                                                        8734    5.72   21.88  1.0000
  -2   5  -4    6222     477                                                       12823    6.84  -20.34  1.0000
   2   3  -4    3288     507                                                        7577    5.91   21.59  1.0000
   3  -5   4    4291     471                                                        9974    5.85  -22.15  1.0000
  -3  -2   4    5638     629                                                       11738    5.66   22.11  1.0000
  -5   2   4    3979     572                                                        9072    7.12  -19.74  1.0000
  -2  -3   5   18280     994                                                       20724   -1.26   10.85  1.0000
   2   3  -5   16463     911                                                       18853   -1.26  -10.85  1.0000
  -5   3   5   22103    1021                                                       24535   -1.79  -10.65  1.0000
  -2   5  -5   21211     852                                                       23750   -1.82   11.41  1.0000
   5  -2   5   19290     871                                                       21808   -1.73   11.60  1.0000
  -5   2   5   17508     975                                                       19672   -1.78   11.09  1.0000
   2  -5   5   18801     921                                                       21264   -1.82  -11.41  1.0000
   3  -5   5   19343     873                                                       21476   -1.76   10.59  1.0000
   5  -3   5   18653     804                                                       20920   -1.77  -10.82  1.0000
  -3   5   5   18579     932                                                       20721   -1.78   10.79  1.0000
  -3  -2   5   16989     990                                                       19481   -1.29  -11.07  1.0000
   3   2  -5   16783     915                                                       19158   -1.29   11.07  1.0000
   2   3  -6    4712     542                                                        9348    6.24  -10.74  1.0000
  -5   3   6    5600     638                                                       10391    6.22  -10.32  1.0000
  -2   5   6    4993     574                                                        9870    6.13  -11.04  1.0000
  -2  -3   6    5431     631                                                       10377    6.24   10.74  1.0000
  -3   5   6    5462     596                                                       10289    6.43   10.40  1.0000
   5  -3   6    4947     456                                                        9592    6.27  -10.53  1.0000
   5  -2  -6    4668     539                                                        9364    5.92  -11.00  1.0000
  -2   5  -6    5039     475                                                        9879    6.05   10.90  1.0000
   3  -5   6    6300     547                                                       11390    6.12   10.40  1.0000
  -3  -2   6    4323     604                                                        8772    6.19  -10.70  1.0000
   3   2  -6    4796     551                                                        9464    6.19   10.70  1.0000
  -5   2   6    4863     633                                                        9659    5.92   11.00  1.0000
   2  -5   6    5304     556                                                       10230    6.05  -10.90  1.0000
   5  -2   6    5102     470                                                       10006    6.27   10.92  1.0000
  -2  -3   7   14215     880                                                       15404    3.15    0.46  1.0000
   3   2  -7   14425     813                                                       15664    3.10    0.58  1.0000
  -3  -2   7   14477     876                                                       15709    3.10   -0.58  1.0000
  -5   2   7   15573     921                                                       16822    3.34    0.34  1.0000
  -3   5   7   16665     894                                                       18038    3.48    0.40  1.0000
   2  -5   7   16706     850                                                       17965    3.19   -0.41  1.0000
   2   3  -7   15746     822                                                       16988    3.15   -0.46  1.0000
  -2   5   7   16949     885                                                       18273    3.28   -0.45  1.0000
  -5   3   7   17343     953                                                       18739    3.59   -0.34  1.0000
   5  -2   7   14609     743                                                       15823    3.23    0.43  1.0000
   5  -3   7   16805     752                                                       18130    3.51   -0.30  1.0000
   3  -5   7   15283     801                                                       16537    3.59    0.21  1.0000
   5  -3   8    1995     248                                                        1633   -1.55   -3.28  1.0000
   3   2  -8    1574     251                                                        1194   -1.62    3.23  1.0000
  -5   3   8    1938     369                                                        1568   -1.62   -3.20  1.0000
  -2   5   8    1781     320                                                        1447   -1.49   -3.24  1.0000
  -2  -3   8     929     283                                                         646   -1.54    3.01  1.0000
   2  -5   8    2068     314                                                        1708   -1.51   -3.31  1.0000
  -3   5   8    1298     313                                                         953   -1.58    3.40  1.0000
   2   3  -8    1416     244                                                        1107   -1.54   -3.01  1.0000
   3  -5   8     908     254                                                         618   -1.60    3.16  1.0000
   3   2   8    2158     301                                                        1783   -1.54   -2.98  1.0000
  -5   2   8    1265     335                                                         931   -1.56    3.19  1.0000
   5  -2   8    1113     215                                                         806   -1.48    3.36  1.0000
   2   3   8    1245     251                                                         905   -1.63    3.13  1.0000
  -3  -2   8    1569     311                                                        1233   -1.62   -3.23  1.0000
  -3   5   9    4315     513                                                        4765    3.88    5.20  1.0000
   5  -3   9    4870     446                                                        5408    3.88   -5.19  1.0000
   3   2   9    4042     454                                                        4608    3.53   -5.32  1.0000
  -5   3   9    4363     554                                                        4872    4.03   -5.32  1.0000
  -2  -3   9    4172     511                                                        4722    3.52    5.37  1.0000
  -3  -2   9    3653     487                                                        4206    3.77   -5.57  1.0000
   5  -2   9    4828     423                                                        5339    3.94    5.31  1.0000
   2   3   9    5246     500                                                        5880    3.74    5.48  1.0000
   2  -5   9    4919     512                                                        5490    3.99   -5.35  1.0000
  -5   2   9    4878     561                                                        5375    4.08    5.34  1.0000
   3  -5   9    5924     535                                                        6484    4.00    5.26  1.0000
  -2   5   9    4151     498                                                        4640    4.02   -5.30  1.0000
  -2   5  10    7818     709                                                        8277   -1.19    7.82  1.0000
   3   2  10    7489     627                                                        7932   -1.20    7.83  1.0000
  -3  -2  10    7746     705                                                        8244   -1.28    7.99  1.0000
  -5   2  10    8418     768                                                        9038   -1.21   -7.70  1.0000
  -2  -3  10    8951     754                                                        9608   -1.20   -7.90  1.0000
  -5   3  10    7465     742                                                        7990   -1.40    7.67  1.0000
  -3   5  10    7753     719                                                        8412   -1.39   -7.69  1.0000
   2   3  10    8755     679                                                        9443   -1.30   -7.89  1.0000
  -2  -3 -10    7961     401                                                        8474   -1.30    7.89  1.0000
  -5   2 -10    8196     381                                                        8706   -1.27    7.80  1.0000
  -5   3 -10    8277     378                                                        8954   -1.35   -7.77  1.0000
  -3  -2 -10    8604     403                                                        9235   -1.20   -7.83  1.0000
   3  -5 -10    8132     415                                                        8689   -1.39    7.69  1.0000
   5  -2 -10    8035     385                                                        8509   -1.21    7.70  1.0000
   5  -3 -10    7656     390                                                        8314   -1.40   -7.67  1.0000
   5  -2 -10    8540     396                                                        9039   -1.21    7.70  1.0000
   3  -5 -10    8347     410                                                        8916   -1.39    7.69  1.0000
   5  -3 -10    7640     398                                                        8298   -1.40   -7.67  1.0000
   2   3  11    4535     464                                                        3526    1.26    6.20  1.0000
   3  -5 -11    4483     263                                                        3563    1.27   -6.04  1.0000
   5  -2 -11    4404     247                                                        3494    1.22   -6.23  1.0000
  -5   2 -11    4519     228                                                        3594    1.24   -6.23  1.0000
   2  -5 -11    4001     259                                                        3059    1.21    6.24  1.0000
   3   2 -11    4053     203                                                        3099    1.25    6.19  1.0000
  -2  -3 -11    4536     252                                                        3604    1.26   -6.20  1.0000
   5  -3 -11    3908     245                                                        2980    1.24    6.07  1.0000
  -5   3 -11    4167     217                                                        3211    1.18    6.27  1.0000
  -3  -2 -11    4379     247                                                        3420    1.12    6.24  1.0000
   5  -2 -11    4117     233                                                        3233    1.22   -6.23  1.0000
   5  -3 -11    3877     237                                                        2952    1.24    6.07  1.0000
   3  -5 -11    4845     263                                                        3893    1.27   -6.04  1.0000
   2  -5 -11    4063     260                                                        3114    1.21    6.24  1.0000
   3   2 -11    4247     209                                                        3273    1.25    6.19  1.0000
  -5   3 -12    1096     176                                                        1305    0.83   -1.56  1.0000
   2  -5 -12    1126     220                                                        1349    0.83   -1.62  1.0000
  -3  -2 -12    1155     208                                                        1380    0.89   -1.63  1.0000
   3  -5 -12    1004     224                                                        1211    0.95    1.66  1.0000
  -2  -3 -12    1052     212                                                        1265    0.91    1.66  1.0000
   3   2 -12    1314     160                                                        1552    0.93   -1.63  1.0000
  -5   2 -12     742     178                                                         914    0.97    1.62  1.0000
   5  -2 -12     920     195                                                        1120    0.74    1.62  1.0000
   5  -3 -12    1069     213                                                        1287    0.98   -1.66  1.0000
   3  -5 -12    1209     215                                                        1437    0.95    1.66  1.0000
   5  -2 -12    1014     192                                                        1224    0.74    1.62  1.0000
   5  -3 -12    1128     205                                                        1352    0.98   -1.66  1.0000
   3   2 -12    1136     165                                                        1357    0.93   -1.63  1.0000
   2  -5 -12    1151     221                                                        1376    0.83   -1.62  1.0000
  -5   3 -13    4429     310                                                        5433    4.09   -1.00  1.0000
  -3  -2 -13    4839     340                                                        5845    4.24   -0.75  1.0000
  -2  -3 -13    3959     330                                                        4868    4.27    0.61  1.0000
   5  -2 -13    3728     318                                                        4656    4.67    0.48  1.0000
   2  -5 -13    4523     340                                                        5505    4.69   -0.44  1.0000
  -5   2 -13    3728     304                                                        4644    4.41    0.64  1.0000
   5  -3 -13    4104     335                                                        5028    4.09   -0.85  1.0000
   3  -5 -13    4142     338                                                        5104    4.15    0.82  1.0000
   3   2 -13    4374     280                                                        5302    4.29   -0.61  1.0000
   3  -5 -13    4024     339                                                        4972    4.15    0.82  1.0000
   2  -5 -13    5008     357                                                        6042    4.69   -0.44  1.0000
   3   2 -13    4667     297                                                        5626    4.29   -0.61  1.0000
   5  -2 -13    3632     312                                                        4548    4.67    0.48  1.0000
   5  -3 -13    4374     334                                                        5328    4.09   -0.85  1.0000
  -3  -2 -14    1105     234                                                        1016    2.84    3.43  1.0000
  -2  -3 -14     879     237                                                         838    2.89   -3.35  1.0000
  -5   2 -14     833     199                                                         792    3.07   -3.59  1.0000
   2  -5 -14     875     239                                                         797    3.10    3.59  1.0000
   5  -3 -14     883     229                                                         816    3.12    3.49  1.0000
   3   2 -14    1038     173                                                         966    2.96    3.39  1.0000
   5  -2 -14     638     215                                                         584    3.05   -3.57  1.0000
  -5   3 -14    1114     192                                                        1056    3.16    3.53  1.0000
   3  -5 -14     669     235                                                         632    3.18   -3.54  1.0000
   5  -2 -14     680     211                                                         629    3.05   -3.57  1.0000
   3  -5 -14     811     249                                                         784    3.18   -3.54  1.0000
   5  -3 -14     843     234                                                         774    3.12    3.49  1.0000
  -2  -3 -15     434     237                                                         402   -0.46   -0.28  1.0000
  -5   2 -15     798     202                                                         699   -0.48   -0.71  1.0000
   5  -3 -15     577     238                                                         546   -0.35    0.24  1.0000
   2  -5 -15     522     254                                                         431   -0.17    0.86  1.0000
   3   2 -15     613     167                                                         574   -0.44    0.28  1.0000
   5  -2 -15     415     208                                                         333   -0.21   -0.88  1.0000
  -3  -2 -15     487     228                                                         441   -0.53    0.39  1.0000
  -5   3 -15     580     190                                                         530   -0.40    0.40  1.0000
   3  -5 -15     496     241                                                         462   -0.35   -0.28  1.0000
   5  -2 -15     523     232                                                         430   -0.21   -0.88  1.0000
   5  -3 -15     631     252                                                         598   -0.35    0.24  1.0000
   5  -3 -16      70     227                                                         102    2.53   -0.83  1.0000
  -3  -2 -16      87     236                                                         132    2.79   -0.82  1.0000
   2  -5 -16      42     260                                                          50    2.92   -0.76  1.0000
   3  -5 -16      49     250                                                          74    2.50    0.83  1.0000
  -5   2 -16      52     205                                                          82    2.89    0.72  1.0000
  -5   3 -16     145     189                                                         206    2.55   -0.80  1.0000
   5  -2 -16     241     217                                                         363    2.92    0.79  1.0000
  -2  -3 -16      41     246                                                          60    2.74    0.83  1.0000
  -3   5 -16      51     122                                                          78    2.63    0.79  1.0000
   3  -5 -17    1393     278                                                        1273   -0.52    0.69  1.0000
  -5   2 -17    1777     229                                                        1653   -0.61    0.62  1.0000
   5  -3 -17    1938     261                                                        1793   -0.50   -0.70  1.0000
  -5   3 -17    1621     214                                                        1479   -0.52   -0.76  1.0000
  -3  -2 -17    1693     267                                                        1540   -0.60   -0.80  1.0000
   5  -2 -17    1748     242                                                        1613   -0.52    0.69  1.0000
  -2  -3 -17    1637     279                                                        1495   -0.59    0.75  1.0000
   2  -5 -17    1543     279                                                        1423   -0.53   -0.65  1.0000
  -2  -3 -18      38     228                                                         159   -1.57    2.21  1.0000
  -5   2 -18       7     180                                                          73   -1.85    1.69  1.0000
   5  -3 -18      73     210                                                         203   -1.69   -1.79  1.0000
  -3  -2 -18      81     214                                                         233   -1.63   -2.12  1.0000
   2  -5 -18      55     238                                                         174   -1.74   -1.80  1.0000
   3  -5 -18      13     240                                                          87   -1.67    1.78  1.0000
  -5   3 -18      32     167                                                         127   -1.55   -1.86  1.0000
   5  -2 -18      20     194                                                         109   -1.76    1.79  1.0000
  -5   3 -19      23     149                                                         -55    1.79    0.91  1.0000
  -5   2 -19      30     158                                                        -108    2.11   -0.99  1.0000
   5  -3 -19      24     177                                                          16    1.85    0.87  1.0000
   5  -2 -19      54     164                                                          70    1.98   -1.02  1.0000
  -3  -2 -19     104     199                                                         121    1.59    0.97  1.0000
   2  -5 -19      22     228                                                           3    2.00    1.03  1.0000
  -2  -3 -19     196     211                                                         232    1.64   -0.97  1.0000
   3  -5 -19      22     209                                                          14    1.80   -0.86  1.0000
   2  -5 -20     312     188                                                         465   -0.47   -1.60  1.0000
   5  -3 -20     254     142                                                         378   -0.39   -1.45  1.0000
   3  -5 -20     241     183                                                         360   -0.37    1.46  1.0000
  -3  -2 -20     216     172                                                         344   -0.25   -1.68  1.0000
  -2  -3 -20     341     188                                                         501   -0.29    1.70  1.0000
  -2  -3 -21      15     129                                                          56   -0.26    1.85  1.0000
   3  -5 -21      48     130                                                         119   -0.20    1.96  1.0000
   2  -5 -21     123     138                                                         230   -0.17   -1.93  1.0000
  -3  -2 -21      20     125                                                          -1   -0.21   -1.89  1.0000
   4   1   0   91040    2455                                                       72705  -13.65   -0.20  1.0000
  -1  -4   0   88529    2374                                                       70459  -13.65   -0.19  1.0000
   5  -4   0   85491    2253                                                       68033  -13.38    0.22  1.0000
  -4  -1   0   73575    2379                                                       57148  -13.65    0.20  1.0000
  -5   4   0   79656    2277                                                       62894  -13.38   -0.22  1.0000
   5  -1   0   75852    2338                                                       60019  -12.96   -0.39  1.0000
   1  -5   1  250082   11810                                                      354122  -66.04  -37.47  1.0000
  -5   4  -1  266713   11740                                                      354262  -65.39   36.86  1.0000
  -4  -1   1  253292   11897                                                      356389  -65.28  -37.14  1.0000
  -1  -4   1  282843   11890                                                      372528  -65.34   37.59  1.0000
   5  -1  -1  250163   11851                                                      354031  -65.98  -37.51  1.0000
   5  -1   1  238349   11840                                                      320614  -66.01   37.54  1.0000
  -5   4   1  230288   11793                                                      328597  -65.61  -37.28  1.0000
   4   1   1  244422   11912                                                      345485  -65.43  -37.50  1.0000
   5  -4  -1  285819   11775                                                      377189  -65.61   37.28  1.0000
  -1   5  -1  259219   11868                                                      346091  -66.04   37.47  1.0000
   5  -4   1  238693   11710                                                      338913  -65.39  -36.86  1.0000
  -5   1  -1  237419   11845                                                      338243  -66.01  -37.54  1.0000
  -5   1   2  271355   13079                                                      361559  -55.86   28.24  1.0000
  -1  -4   2  319301   13105                                                      418614  -56.26   28.61  1.0000
  -5   1  -2  258723   12997                                                      361500  -55.85  -28.37  1.0000
   4   1   2  259074   13085                                                      362904  -56.28  -28.57  1.0000
   5  -1   2  254123   13050                                                      340944  -55.85   28.37  1.0000
  -4  -1   2  279369   13126                                                      387588  -56.47  -28.90  1.0000
   5  -4  -2  309949   13009                                                      406436  -56.07   29.17  1.0000
   1  -5   2  282179   13040                                                      389859  -55.88  -28.34  1.0000
   5  -1  -2  271470   13063                                                      377009  -55.86  -28.24  1.0000
  -1   5  -2  349405   13123                                                      452947  -55.88   28.34  1.0000
  -1   5  -3  503201   21336                                                      690140   11.04  -51.94  1.0000
   4   1   3  337917   21336                                                      493988   10.86   52.10  1.0000
  -1  -4   3  509008   21417                                                      697422   10.83  -52.05  1.0000
   1   4  -3  401842   21351                                                      570630   10.83   52.05  1.0000
   1  -5   3  438860   21334                                                      614184   11.04   51.94  1.0000
  -4  -1   3  459854   21422                                                      639250   10.99   52.00  1.0000
  -5   1   3  535425   21436                                                      728071   11.03  -52.00  1.0000
   5  -1   3  474680   21339                                                      656534   11.11  -51.91  1.0000
  -5   4   4  122984    5650                                                      170855  -20.10  -20.81  1.0000
   5  -1   4  116051    5598                                                      159571  -20.48   20.38  1.0000
   4   1   4  119369    5637                                                      165733  -19.89  -20.18  1.0000
   1  -5   4  138218    5657                                                      188868  -20.50  -20.02  1.0000
  -1   5  -4  128503    5585                                                      174010  -20.50   20.02  1.0000
   5  -4   4  110815    5467                                                      156813  -20.13  -21.26  1.0000
   5  -4   4  108132    5452                                                      153609  -20.13  -21.26  1.0000
  -1  -4   4  125603    5691                                                      169778  -19.89   20.54  1.0000
   4  -5   4  107550    5484                                                      149272  -20.22   20.78  1.0000
  -5   1   4  124680    5724                                                      169575  -20.62   19.67  1.0000
  -4   5   4  114884    5619                                                      157905  -20.06   21.26  1.0000
   1   4  -4  126358    5638                                                      174252  -19.89  -20.54  1.0000
  -4  -1   4  130360    5745                                                      179342  -19.85  -21.10  1.0000
   4   1   5   92383    3289                                                       95736   -3.25    3.67  1.0000
   1   4  -5   93382    3277                                                       96859   -3.32    3.65  1.0000
  -4  -1   5   86574    3346                                                       90014   -3.41    3.76  1.0000
   5  -1   5   79504    3229                                                       83491   -3.13   -3.16  1.0000
  -5   1   5   96558    3405                                                      100931   -3.11   -2.97  1.0000
   4  -5   5   80326    3155                                                       84399   -3.15   -2.53  1.0000
  -5   4   5   90008    3317                                                       93698   -3.27    2.55  1.0000
  -1   5  -5   86389    3210                                                       90514   -3.11   -3.20  1.0000
  -4   5   5   89371    3307                                                       93931   -3.33   -2.57  1.0000
   5  -4   5   82385    3121                                                       85830   -3.19    2.50  1.0000
  -1  -4   5   87601    3346                                                       92026   -3.32   -3.65  1.0000
   1  -5   5   99137    3331                                                      102562   -3.11    3.20  1.0000
  -4  -1   6   75021    2488                                                       61685   10.92   -3.65  1.0000
   4  -5   6   81823    2324                                                       67574   10.85    1.94  1.0000
   1  -5   6   79908    2437                                                       65763   11.14   -1.86  1.0000
  -1   5  -6   80748    2338                                                       66277   11.14    1.86  1.0000
  -4   5   6   81390    2467                                                       67159   10.84    2.13  1.0000
  -5   1   6   80017    2521                                                       65696   11.08    1.82  1.0000
   1   4  -6   77105    2381                                                       63770   10.75   -3.45  1.0000
  -5   4   6   78317    2473                                                       64654   10.87   -2.05  1.0000
   5  -1   6   78829    2372                                                       64553   11.13    1.83  1.0000
   5  -4   6   77761    2282                                                       64302   10.74   -2.04  1.0000
  -1  -4   6   77837    2471                                                       63772   10.75    3.45  1.0000
   4   1  -7   18276    1320                                                       29521  -16.94    2.45  1.0000
  -1  -4   7   19598    1413                                                       31177  -16.87    2.32  1.0000
   5  -4   7   19778    1245                                                       32658  -16.87   -1.87  1.0000
  -5   1   7   20859    1466                                                       32829  -16.73    1.51  1.0000
  -5   4   7   20641    1437                                                       33633  -16.72   -1.89  1.0000
   1  -5   7   20173    1378                                                       33143  -16.86   -1.48  1.0000
   1   4  -7   20308    1317                                                       33357  -16.87   -2.32  1.0000
  -1   5  -7   19753    1255                                                       31543  -16.86    1.48  1.0000
  -1   5   7   20427    1381                                                       33397  -16.79   -1.38  1.0000
   4  -5   7   18601    1254                                                       29951  -16.84    2.00  1.0000
   5  -1   7   18005    1247                                                       29371  -16.91    1.37  1.0000
  -4  -1   7   18032    1436                                                       30482  -16.94   -2.45  1.0000
  -4   5   7   19446    1395                                                       31045  -16.80    1.75  1.0000
   4  -5   8   89575    2757                                                       80865    5.30    4.50  1.0000
   1   4   8   93878    2877                                                       84684    5.59    4.18  1.0000
  -1  -4   8   86350    2903                                                       77505    5.59    4.28  1.0000
  -5   1   8   90825    2985                                                       82243    5.33    3.84  1.0000
   1  -5   8   77992    2827                                                       70621    5.38   -3.75  1.0000
   5  -1   8   86218    2722                                                       77875    5.37    3.64  1.0000
  -4  -1   8   71770    2862                                                       64386    5.62   -4.07  1.0000
   5  -4   8   77665    2693                                                       70316    5.33   -4.32  1.0000
  -1   5   8   74057    2809                                                       66939    5.33   -3.79  1.0000
  -5   4   8   78078    2897                                                       70663    5.34   -4.65  1.0000
   4   1   8   76958    2739                                                       69324    5.58   -4.34  1.0000
  -4   5   8   86860    2906                                                       78235    5.38    4.33  1.0000
   4   1  -8   80552    2761                                                       72051    5.62    4.07  1.0000
   1   4  -8   74259    2709                                                       66759    5.59   -4.28  1.0000
  -4  -1   9   52444    2329                                                       53518   -2.05    1.69  1.0000
  -5   4   9   58267    2410                                                       59361   -2.01    1.69  1.0000
  -4   5   9   48678    2287                                                       50188   -1.98   -1.55  1.0000
   1  -5   9   60333    2345                                                       61460   -1.97    1.59  1.0000
  -5   1   9   49961    2350                                                       51551   -2.07   -1.67  1.0000
  -1  -4   9   49736    2304                                                       51259   -2.01   -1.65  1.0000
   5  -1   9   46909    2113                                                       48407   -1.96   -1.43  1.0000
   4   1   9   59789    2226                                                       60852   -2.02    1.81  1.0000
   1   4   9   49696    2254                                                       51231   -2.08   -1.85  1.0000
  -1   5   9   56758    2312                                                       57947   -2.04    1.55  1.0000
   4  -5  -9   55345    1947                                                       56458   -1.98    1.55  1.0000
   4  -5  -9   54505    1937                                                       55609   -1.98    1.55  1.0000
  -5   4  10   12667    1175                                                       19998   -9.42   -7.75  1.0000
  -4  -1  10   10752    1047                                                       17555   -8.97   -8.27  1.0000
  -5   1  10    7521    1021                                                       12924   -9.38    7.79  1.0000
  -1  -4  10    8329    1011                                                       13899   -9.12    8.05  1.0000
  -4   5  10    7091     966                                                       12347   -9.42    7.65  1.0000
   1   4  10    8433     961                                                       14004   -8.98    8.25  1.0000
  -1   5  10   13753    1113                                                       21346   -9.39   -7.76  1.0000
   4   1  10   10810     943                                                       17599   -9.11   -8.01  1.0000
  -4  -1 -10    8706     661                                                       14376   -9.11    8.01  1.0000
  -5   1 -10   12550     677                                                       19843   -9.24   -7.96  1.0000
   5  -4 -10    8360     669                                                       14033   -9.42    7.75  1.0000
   4  -5 -10   12453     703                                                       19688   -9.42   -7.65  1.0000
   5  -1 -10   11792     670                                                       18893   -9.38   -7.79  1.0000
   5  -4 -10    8419     659                                                       14109   -9.42    7.75  1.0000
   4  -5 -10   13523     698                                                       21028   -9.42   -7.65  1.0000
   5  -1 -10   12254     677                                                       19476   -9.38   -7.79  1.0000
  -4  -1 -11   36942    1351                                                       34519    2.29   -1.96  1.0000
  -5   1 -11   42996    1357                                                       40222    2.31    1.80  1.0000
   5  -4 -11   37096    1364                                                       34525    2.55   -1.60  1.0000
  -5   4 -11   36958    1332                                                       34424    2.51   -1.60  1.0000
   4  -5 -11   45128    1385                                                       42181    2.54    1.58  1.0000
  -4   5 -11   43402    1335                                                       40506    2.51    1.66  1.0000
   5  -1 -11   43660    1363                                                       40788    2.47    1.67  1.0000
   4   1 -11   37041    1337                                                       34680    2.21   -2.00  1.0000
   4  -5 -11   44892    1377                                                       41953    2.54    1.58  1.0000
   4   1 -11   36425    1332                                                       34084    2.21   -2.00  1.0000
   5  -4 -11   37307    1355                                                       34729    2.55   -1.60  1.0000
   5  -1 -11   42361    1354                                                       39533    2.47    1.67  1.0000
  -4  -1 -12   13725     609                                                       14209   -0.86   -2.24  1.0000
   5  -1 -12   15775     611                                                       15825   -0.76    2.03  1.0000
   4  -5 -12   15450     631                                                       15471   -0.73    2.09  1.0000
   1  -5 -12   12313     613                                                       12714   -0.76   -2.06  1.0000
  -1  -4 -12   15345     623                                                       15447   -0.86    2.04  1.0000
  -4   5 -12   16212     585                                                       16271   -0.85    2.29  1.0000
   5  -4 -12   13081     617                                                       13517   -0.80   -2.18  1.0000
  -5   4 -12   13286     583                                                       13742   -0.83   -2.23  1.0000
  -5   1 -12   15203     606                                                       15248   -0.70    1.87  1.0000
   4   1 -12   13215     581                                                       13649   -0.79   -2.06  1.0000
   4  -5 -12   16245     630                                                       16267   -0.73    2.09  1.0000
   1  -5 -12   11892     613                                                       12286   -0.76   -2.06  1.0000
   1   4 -12   15174     579                                                       15209   -0.80    2.26  1.0000
   5  -1 -12   15682     605                                                       15732   -0.76    2.03  1.0000
   4   1 -12   13077     580                                                       13509   -0.79   -2.06  1.0000
   5  -4 -12   12755     605                                                       13185   -0.80   -2.18  1.0000
  -5   4 -13   14470     583                                                       15556   -2.95    1.27  1.0000
   4  -5 -13   11163     606                                                       12452   -2.91   -1.30  1.0000
   5  -1 -13   11316     584                                                       12632   -2.88   -1.03  1.0000
   1  -5 -13   14021     622                                                       15125   -2.94    1.13  1.0000
   5  -4 -13   14408     628                                                       15447   -2.88    1.29  1.0000
  -4  -1 -13   14370     611                                                       15458   -2.89    1.15  1.0000
   4   1 -13   14128     580                                                       15235   -2.91    1.07  1.0000
  -4   5 -13   11382     557                                                       12697   -2.92   -1.24  1.0000
  -1  -4 -13   10824     603                                                       12095   -2.85   -1.03  1.0000
  -5   1 -13   10315     579                                                       11608   -2.96   -1.04  1.0000
   4   1 -13   14457     587                                                       15577   -2.91    1.07  1.0000
   5  -4 -13   14527     620                                                       15571   -2.88    1.29  1.0000
   5  -1 -13   11881     586                                                       13229   -2.88   -1.03  1.0000
   4  -5 -13   11439     608                                                       12744   -2.91   -1.30  1.0000
  -4  -1 -14   14658     593                                                       13097    3.12   -2.19  1.0000
   5  -1 -14   15157     581                                                       13240    3.11    2.25  1.0000
  -5   4 -14   15217     568                                                       13670    3.08   -2.44  1.0000
   4  -5 -14   14703     606                                                       12853    3.00    2.51  1.0000
   5  -4 -14   15570     610                                                       14036    3.00   -2.35  1.0000
  -1  -4 -14   15623     611                                                       13647    3.18    2.13  1.0000
   1  -5 -14   14732     606                                                       13174    3.11   -2.23  1.0000
  -4   5 -14   15710     559                                                       13770    3.08    2.32  1.0000
   4   1 -14   15225     565                                                       13589    3.19   -2.13  1.0000
  -5   1 -14   15978     594                                                       14000    3.12    2.26  1.0000
   5  -4 -14   14277     604                                                       12808    3.00   -2.35  1.0000
   5  -1 -14   15174     584                                                       13256    3.11    2.25  1.0000
   4  -5 -14   14919     615                                                       13055    3.00    2.51  1.0000
   4   1 -15   11175     470                                                       10682   -0.41    5.46  1.0000
   4  -5 -15   10095     526                                                       10329   -0.27   -5.39  1.0000
   5  -4 -15   11724     531                                                       11167   -0.30    5.47  1.0000
   1  -5 -15   10968     533                                                       10513   -0.37    4.89  1.0000
   5  -1 -15    9577     483                                                        9815   -0.35   -4.91  1.0000
  -5   4 -15   11588     484                                                       11066   -0.34    5.34  1.0000
  -4  -1 -15   11099     507                                                       10574   -0.35    5.51  1.0000
  -5   1 -15   10092     492                                                       10295   -0.26   -4.87  1.0000
  -1  -4 -15    9270     522                                                        9541   -0.38   -5.42  1.0000
   5  -4 -15   10737     527                                                       10197   -0.30    5.47  1.0000
  -4  -1 -16   10390     512                                                       10863   -0.14   -1.90  1.0000
  -5   4 -16   10295     475                                                       10721   -0.23   -1.51  1.0000
   4  -5 -16    9482     522                                                        9749   -0.27    1.63  1.0000
  -1  -4 -16    9133     515                                                        9369   -0.21    1.65  1.0000
  -5   1 -16    9078     487                                                        9340   -0.34    1.29  1.0000
   5  -4 -16   10536     530                                                       11013   -0.23   -1.73  1.0000
   4   1 -16   10219     464                                                       10660   -0.24   -1.57  1.0000
   5  -1 -16    9435     483                                                        9709   -0.32    1.45  1.0000
   1  -5 -16    9990     529                                                       10417   -0.30   -1.42  1.0000
  -5   4 -17    6489     389                                                        6613    0.11    0.79  1.0000
  -4  -1 -17    6754     428                                                        6850    0.03    0.51  1.0000
   5  -4 -17    7371     447                                                        7541    0.02    0.81  1.0000
   4  -5 -17    9784     483                                                       10045    0.04   -0.85  1.0000
   1  -5 -17    6940     453                                                        7042    0.15    0.73  1.0000
   5  -1 -17    9353     427                                                        9519    0.14   -0.68  1.0000
  -5   1 -17    9044     435                                                        9232    0.19   -0.80  1.0000
  -1  -4 -17    9395     472                                                        9582    0.10   -0.70  1.0000
  -1  -4 -18    3080     314                                                        3265   -0.49   -1.15  1.0000
   4  -5 -18    3261     318                                                        3427   -0.38   -1.23  1.0000
  -4  -1 -18    3730     295                                                        3783   -0.46    1.18  1.0000
   1  -5 -18    4063     330                                                        4107   -0.47    1.49  1.0000
   5  -1 -18    2872     248                                                        3066   -0.47   -1.49  1.0000
   5  -4 -18    4348     315                                                        4377   -0.37    1.23  1.0000
  -5   1 -18    2720     272                                                        2894   -0.42   -1.44  1.0000
   5  -4 -19    2456     257                                                        2484   -0.36   -0.64  1.0000
  -4  -1 -19    2377     249                                                        2421   -0.53   -0.89  1.0000
   1  -5 -19    2266     278                                                        2331   -0.68   -1.05  1.0000
  -5   1 -19    2925     233                                                        2896   -0.61    0.97  1.0000
   4  -5 -19    3520     287                                                        3482   -0.34    0.65  1.0000
  -1  -4 -19    3265     273                                                        3223   -0.56    0.97  1.0000
  -1  -4 -20    1604     213                                                        1605    0.31   -0.66  1.0000
   1  -5 -20    1361     206                                                        1314    0.27    0.61  1.0000
  -4  -1 -20    1222     180                                                        1161    0.37    0.64  1.0000
   4  -5 -20    1307     199                                                        1314    0.25   -0.63  1.0000
   5  -4 -20    1222     174                                                        1179    0.26    0.61  1.0000
  -5   1 -20     963     159                                                         960    0.30   -0.60  1.0000
   4  -5 -21     358     126                                                         340    0.10   -1.46  1.0000
  -4  -1 -21     438     114                                                         344    0.10    1.47  1.0000
  -1  -4 -21     388     142                                                         369    0.11   -1.45  1.0000
   1  -5 -21     624     146                                                         515    0.07    1.46  1.0000
   5   0   0   15640    1726                                                       43821  -35.61   -0.14  1.0000
   0  -5   0   14987    1648                                                       42696  -35.59    0.30  1.0000
  -5   5   0   16659    1578                                                       45587  -35.69   -0.14  1.0000
   0  -5   1   20493    2848                                                       85368  -62.97    0.08  1.0000
  -5   5   1   18816    2772                                                       81187  -62.44    0.01  1.0000
  -5   5  -1   19300    2708                                                       82146  -62.41    0.02  1.0000
   5   0   1   16963    2888                                                       78087  -63.05   -0.08  1.0000
   5   0   2    1952     393                                                        5092   11.46   -0.79  1.0000
  -5   0   2    2201     417                                                        5509   11.52   -0.57  1.0000
   0   5  -2    2266     441                                                        5590   11.46   -0.69  1.0000
  -5   0  -2    2136     351                                                        5366   11.46    0.79  1.0000
   0  -5   3    1996     347                                                        3681  -44.46    0.29  1.0000
  -5   0   3    2021     377                                                        3718  -44.69   -0.50  1.0000
   0   5  -3    1593     327                                                        4290  -44.46   -0.29  1.0000
   5   0   3    1850     350                                                        3892  -44.48    0.02  1.0000
   5   0   4   61201    1303                                                       31213   29.88   -0.29  1.0000
  -5   0   4   61326    1359                                                       31215   29.98    0.58  1.0000
   0   5  -4   62461    1276                                                       32090   29.90    0.38  1.0000
   0  -5   4   64177    1339                                                       33332   29.90   -0.38  1.0000
   5   0   5    3222     349                                                        3839    2.16   -0.51  1.0000
   0   5  -5    3387     326                                                        4012    2.14   -0.53  1.0000
  -5   5   5    3152     356                                                        3749    2.15   -0.05  1.0000
   5  -5   5    2502     210                                                        3012    2.06    0.03  1.0000
   0  -5   5    3970     372                                                        4627    2.14    0.53  1.0000
  -5   0   5    3371     422                                                        3987    2.10   -0.66  1.0000
   0  -5   6    3680     256                                                        1287  -10.48    0.17  1.0000
  -5   5   6    3004     286                                                         942  -10.20    0.01  1.0000
  -5   0   6    3215     302                                                        1005  -10.58   -0.14  1.0000
   5  -5   6    2772     150                                                         821  -10.15    0.04  1.0000
   5   0   6    2810     232                                                         801  -10.47   -0.39  1.0000
   0   5  -6    3501     209                                                        1185  -10.48   -0.17  1.0000
   5   0  -7    3424     321                                                        2685   -2.83    1.43  1.0000
  -5   5   7    3537     391                                                        2830   -2.68   -0.29  1.0000
   5  -5   7    3383     260                                                        2679   -2.70    0.17  1.0000
  -5   0   7    3707     431                                                        2986   -2.83   -1.43  1.0000
   0   5  -7    4314     316                                                        3510   -2.84   -1.01  1.0000
   5   0   7    3401     329                                                        2699   -2.78   -0.83  1.0000
   0  -5   7    4069     379                                                        3252   -2.84    1.01  1.0000
   5   0   8     317     214                                                         395  -15.85    0.27  1.0000
   0   5   8     208     278                                                         545  -15.79   -0.28  1.0000
   5  -5   8     285     222                                                         456  -16.06   -0.02  1.0000
   5   0  -8     460     215                                                         259  -15.78   -0.42  1.0000
  -5   5   8     387     296                                                         345  -16.09    0.07  1.0000
   0   5  -8     461     191                                                         263  -15.88    0.34  1.0000
   5   0   8     432     250                                                         284  -15.85    0.27  1.0000
   0  -5   8     501     260                                                         236  -15.88   -0.34  1.0000
  -5   0   8     340     312                                                         363  -15.78    0.42  1.0000
  -5   0   9     362     353                                                        1074   -5.79   -0.43  1.0000
   5   0   9     450     270                                                        1223   -5.80   -0.35  1.0000
   5   0   9     301     296                                                         967   -5.80   -0.35  1.0000
  -5   5   9     484     367                                                        1311   -6.01   -0.17  1.0000
   0   5   9     495     334                                                        1285   -5.78    0.47  1.0000
   0  -5   9     547     356                                                        1370   -5.79    0.26  1.0000
  -5   0  -9     691     168                                                        1595   -5.80    0.35  1.0000
   0  -5  -9     589     183                                                        1444   -5.78   -0.47  1.0000
   5  -5  -9     509     171                                                        1347   -6.01    0.17  1.0000
   0  -5  -9     673     191                                                        1573   -5.78   -0.47  1.0000
   5  -5  -9     468     182                                                        1281   -6.01    0.17  1.0000
   5  -5 -10    1500     180                                                        1143    2.09   -0.10  1.0000
  -5   5  10    1672     427                                                        1291    2.09    0.10  1.0000
  -5   0  10    1193     377                                                         958    1.52   -0.10  1.0000
   0   5  10    1360     365                                                        1110    1.51    0.00  1.0000
  -5   0 -10    1292     169                                                        1049    1.51    0.02  1.0000
   5  -5 -10    1604     193                                                        1234    2.09   -0.10  1.0000
   5   0 -11    7910     424                                                        9477   -3.56    0.31  1.0000
   5  -5 -11    8079     452                                                        9633   -3.50    0.10  1.0000
  -5   0 -11    7825     431                                                        9372   -3.53    0.03  1.0000
  -5   5 -11    7865     402                                                        9369   -3.43   -0.01  1.0000
   5   0 -11    7895     417                                                        9461   -3.56    0.31  1.0000
   5  -5 -11    8212     446                                                        9779   -3.50    0.10  1.0000
  -5   5 -12     298     144                                                         732   -4.15   -0.02  1.0000
  -5   0 -12     329     189                                                         816   -4.43    0.17  1.0000
   5   0 -12     371     166                                                         881   -4.41    0.01  1.0000
   5  -5 -12     311     211                                                         770   -4.28   -0.07  1.0000
   5   0 -12     324     167                                                         808   -4.41    0.01  1.0000
   5  -5 -12     395     201                                                         899   -4.28   -0.07  1.0000
  -5   5 -13     393     146                                                         416    0.24   -0.03  1.0000
   0  -5 -13     288     214                                                         318    0.38    0.12  1.0000
   5   0 -13     449     170                                                         486    0.35   -0.11  1.0000
  -5   0 -13     366     201                                                         396    0.30   -0.33  1.0000
   5  -5 -13     387     218                                                         412    0.27    0.06  1.0000
   5   0 -13     480     174                                                         518    0.35   -0.11  1.0000
   0   5 -13     604     127                                                         633    0.27    0.29  1.0000
   5  -5 -13     294     203                                                         316    0.27    0.06  1.0000
   5  -5 -14     475     233                                                         238    2.71   -0.08  1.0000
   5   0 -14     503     178                                                         262    2.64    0.05  1.0000
  -5   0 -14     648     207                                                         366    2.67    0.14  1.0000
   0  -5 -14     733     241                                                         438    2.61   -0.06  1.0000
  -5   5 -14     739     163                                                         435    2.68    0.03  1.0000
   5   0 -14     550     183                                                         296    2.64    0.05  1.0000
   0   5 -14     506     120                                                         263    2.67   -0.10  1.0000
   5  -5 -14     506     236                                                         260    2.71   -0.08  1.0000
   5   0 -15     932     187                                                         486   -3.59   -0.09  1.0000
   0  -5 -15     692     262                                                         316   -3.60    0.10  1.0000
  -5   5 -15    1052     175                                                         569   -3.63    0.00  1.0000
  -5   0 -15    1093     233                                                         616   -3.50   -0.30  1.0000
   5  -5 -15    1066     255                                                         577   -3.65   -0.03  1.0000
   5  -5 -15     984     263                                                         517   -3.65   -0.03  1.0000
  -5   5 -16      29     175                                                          97    1.90    0.04  1.0000
  -5   0 -16      51     223                                                         135    1.94    0.29  1.0000
   5  -5 -16      19     266                                                          79    1.92   -0.02  1.0000
   0  -5 -16      45     269                                                         127    1.95   -0.04  1.0000
   5   0 -16      92     183                                                         199    1.94    0.13  1.0000
   5  -5 -17      45     263                                                         157   -2.47   -0.02  1.0000
   0  -5 -17      44     256                                                         151   -2.41    0.02  1.0000
   5   0 -17      64     176                                                         187   -2.41   -0.03  1.0000
  -5   0 -17     112     231                                                         265   -2.42    0.08  1.0000
  -5   0 -18     961     216                                                         645    2.36    0.06  1.0000
   0  -5 -18     783     247                                                         508    2.31   -0.19  1.0000
   5  -5 -18     948     258                                                         642    2.31   -0.03  1.0000
   5  -5 -19     591     214                                                         605   -0.12   -0.02  1.0000
   0  -5 -19     672     231                                                         725   -0.43    0.17  1.0000
  -5   0 -19     620     188                                                         677   -0.47   -0.05  1.0000
  -5   0 -20     142     151                                                          61   -1.74   -0.08  1.0000
   0  -5 -20     448     184                                                         293   -1.71    0.07  1.0000
   5  -5 -20     543     169                                                         375   -1.66   -0.04  1.0000
   0  -5 -21     131     141                                                          91    0.80   -0.08  1.0000
   5  -5 -21     227     112                                                         167    0.90    0.01  1.0000
  -3  -3   0  182112    1762                                                       50238  -87.04    0.28  1.0000
  -3   6   0  176356    1638                                                       46062  -88.17    0.14  1.0000
   6  -3   0  175777    1638                                                       45822  -88.14    0.27  1.0000
  -6   3  -1  342671   13747                                                      407384   22.46   -0.27  1.0000
  -6   3   1  314144   13766                                                      375644   22.23    0.06  1.0000
   6  -3  -1  344222   13752                                                      408438   22.23   -0.06  1.0000
  -3  -3   1  363818   13881                                                      431451   22.77   -0.07  1.0000
  -3   6  -1  347602   13746                                                      412160   22.22    0.14  1.0000
   6  -3   1  328217   13716                                                      391749   22.46    0.27  1.0000
  -3  -3  -1  364863   13831                                                      431826   22.52   -0.04  1.0000
   6  -3   2   40818    1018                                                       25002  -19.16   -0.78  1.0000
  -6   3  -2   41672    1004                                                       26062  -19.16    0.78  1.0000
   6  -3  -2   45290    1078                                                       29117  -18.84    0.51  1.0000
  -3   6  -2   48388    1079                                                       31052  -19.12   -0.74  1.0000
  -3  -3   2   45221    1184                                                       28896  -18.95    0.22  1.0000
   3   3   2   41762    1162                                                       26088  -18.88   -0.19  1.0000
   3  -6   3   26390     412                                                        9448  -29.40    0.35  1.0000
   3   3   3   23992     519                                                        7990  -29.38    0.18  1.0000
  -3   6  -3   26234     414                                                        9230  -29.40   -0.35  1.0000
  -3  -3   3   24716     555                                                        8377  -29.35   -0.14  1.0000
   6  -3  -3   25922     461                                                        9126  -29.56    0.51  1.0000
  -3  -3   4  596262   24803                                                      755325   41.04    0.11  1.0000
   3   3   4  569235   24731                                                      725071   41.10   -0.14  1.0000
   3  -6   4  569492   24611                                                      724120   40.76    0.35  1.0000
  -3   6  -4  588785   24564                                                      745668   40.76   -0.35  1.0000
  -6   3   4  531101   24744                                                      680721   40.80   -0.26  1.0000
   6  -3   4  566440   24616                                                      720341   40.72   -0.25  1.0000
  -6   3   5  390173   13760                                                      412541    7.53   -0.53  1.0000
  -3   6  -5  398441   13535                                                      420689    7.43   -0.68  1.0000
   3  -6   5  392563   13614                                                      415008    7.43    0.68  1.0000
   3   3  -5  361661   13689                                                      383171    7.48   -0.01  1.0000
   6  -3   5  357854   13575                                                      378866    7.40   -0.67  1.0000
  -3  -3   5  371182   13768                                                      392974    7.48    0.01  1.0000
   3   3   5  352633   13687                                                      374063    7.54   -0.03  1.0000
  -6   3   6  333972   10797                                                      315945   -6.85    1.43  1.0000
  -3  -3   6  325786   10801                                                      308605   -6.49    0.13  1.0000
   6  -3  -6  315700   10659                                                      297466   -6.85   -1.43  1.0000
  -3   6  -6  339717   10542                                                      321181   -6.96    1.16  1.0000
   6  -3   6  315241   10585                                                      297302   -6.98    1.07  1.0000
  -3   6   6  322680   10698                                                      304025   -6.95   -1.30  1.0000
   3   3  -6  312547   10676                                                      295659   -6.49   -0.13  1.0000
   6  -3   6  333771   10541                                                      315306   -6.98    1.07  1.0000
   3  -6   6  340890   10649                                                      321718   -6.96   -1.16  1.0000
  -3   6   7  163444    7024                                                      200089   18.29    0.27  1.0000
   6  -3   7  155696    6865                                                      191306   18.29   -0.49  1.0000
   3  -6   7  173085    6976                                                      211069   18.41    0.52  1.0000
  -6   3   7  165624    7111                                                      202591   18.41   -0.31  1.0000
  -3  -3   7  158296    7091                                                      194488   18.37    0.01  1.0000
   6  -3   7  162441    6831                                                      198776   18.29   -0.49  1.0000
   3   3  -7  156768    6949                                                      192790   18.37   -0.01  1.0000
   3   3  -8  205862    7570                                                      210858    2.32    0.02  1.0000
  -3  -3   8  203428    7731                                                      208385    2.32   -0.02  1.0000
   6  -3   8  189409    7471                                                      194021    2.20    0.36  1.0000
   6  -3   8  219749    7484                                                      224715    2.20    0.36  1.0000
  -6   3   8  209865    7745                                                      214579    2.17    0.08  1.0000
  -3   6   8  217282    7689                                                      222245    2.27   -0.18  1.0000
  -3  -3   9   88144    3614                                                       86843   -0.94   -0.02  1.0000
   3   3  -9   86355    3415                                                       85077   -0.94    0.02  1.0000
   3   3   9   97678    3533                                                       96315   -0.93   -0.02  1.0000
  -6   3   9   87481    3620                                                       86206   -0.89   -0.21  1.0000
  -3   6   9   87301    3552                                                       86106   -0.88    0.12  1.0000
   3  -6  -9   94625    3194                                                       93330   -0.88   -0.12  1.0000
   3  -6  -9   96414    3189                                                       95107   -0.88   -0.12  1.0000
   3   3  10   77987    3192                                                       84885    5.18   -0.09  1.0000
  -3  -3  10   69657    3278                                                       76256    5.20    0.12  1.0000
  -6   3 -10   72947    2750                                                       79431    5.00    0.12  1.0000
   6  -3 -10   73545    2770                                                       79976    4.96   -0.03  1.0000
   6  -3 -10   72075    2759                                                       78443    4.96   -0.03  1.0000
  -6   3 -11   91610    2906                                                       84140   -5.43    0.35  1.0000
   6  -3 -11   91111    2926                                                       83718   -5.40    0.41  1.0000
   6  -3 -11   90819    2915                                                       83438   -5.40    0.41  1.0000
   6  -3 -12   79485    2788                                                       79401   -0.09    0.20  1.0000
  -3  -3 -12   79995    2785                                                       79771   -0.15   -0.13  1.0000
  -6   3 -12   78357    2765                                                       78187   -0.14    0.09  1.0000
   6  -3 -12   80262    2779                                                       80177   -0.09    0.20  1.0000
  -6   3 -13   47830    1740                                                       48605    0.78   -0.19  1.0000
  -3  -3 -13   47680    1766                                                       48298    0.61   -0.02  1.0000
   3  -6 -13   47018    1767                                                       47743    0.72   -0.07  1.0000
   6  -3 -13   48748    1769                                                       49566    0.77    0.15  1.0000
   6  -3 -13   49244    1759                                                       50067    0.77    0.15  1.0000
   3  -6 -13   46043    1766                                                       46761    0.72   -0.07  1.0000
   3  -6 -14   49619    1805                                                       48934   -0.72    0.41  1.0000
  -6   3 -14   49108    1773                                                       48292   -0.74   -0.33  1.0000
  -3  -3 -14   50384    1801                                                       49768   -0.56   -0.18  1.0000
   6  -3 -14   51109    1803                                                       50351   -0.66   -0.39  1.0000
   6  -3 -14   51097    1802                                                       50339   -0.66   -0.39  1.0000
   3  -6 -14   49626    1811                                                       48941   -0.72    0.41  1.0000
   3  -6 -15   30062    1225                                                       32283    2.68    0.14  1.0000
   6  -3 -15   29909    1212                                                       32091    2.68   -0.12  1.0000
  -6   3 -15   28978    1186                                                       31146    2.71   -0.13  1.0000
  -3  -3 -15   29379    1212                                                       31767    2.91    0.12  1.0000
   6  -3 -15   28902    1217                                                       31048    2.68   -0.12  1.0000
  -6   3 -16   18069     735                                                       19074    1.55    0.19  1.0000
   6  -3 -16   18128     762                                                       19194    1.64    0.23  1.0000
   3  -6 -16   19300     790                                                       20376    1.69   -0.22  1.0000
  -3  -3 -16   18185     768                                                       19189    1.63   -0.21  1.0000
  -3  -3 -17   10941     539                                                       11071    0.33   -0.26  1.0000
   3  -6 -17   11270     558                                                       11406    0.28    0.00  1.0000
  -6   3 -17   10040     494                                                       10174    0.31   -0.08  1.0000
   6  -3 -17   11055     525                                                       11203    0.29    0.05  1.0000
  -3  -3 -18   17012     719                                                       17030    0.03   -0.01  1.0000
  -6   3 -18   15498     679                                                       15577    0.15   -0.09  1.0000
   3  -6 -18   19120     750                                                       19254    0.18    0.17  1.0000
   6  -3 -18   17671     708                                                       17770    0.18   -0.15  1.0000
   6  -3 -19   15088     590                                                       14064   -1.84    0.10  1.0000
  -6   3 -19   13797     570                                                       12822   -1.82    0.04  1.0000
   3  -6 -19   18108     642                                                       16973   -1.81   -0.17  1.0000
  -3  -3 -19   16934     625                                                       15850   -1.82    0.03  1.0000
   3  -6 -20    4091     272                                                        4189    0.32    0.06  1.0000
  -3  -3 -20    3529     256                                                        3607    0.29   -0.03  1.0000
   6  -3 -20    3243     207                                                        3319    0.31   -0.08  1.0000
   3  -6 -21    2563     191                                                        2695    0.58   -0.07  1.0000
  -3  -3 -21    2355     185                                                        2475    0.53    0.02  1.0000
  -2   6   0   62609    1532                                                       40328   20.87    0.06  1.0000
  -4  -2   0   62212    1617                                                       40377   20.48   -0.18  1.0000
   6  -4   0   62122    1451                                                       39909   20.90   -0.02  1.0000
  -6   2   0   59505    1542                                                       37854   20.86   -0.03  1.0000
  -6   4   0   63672    1492                                                       41153   20.90    0.02  1.0000
   6  -2   0   64491    1530                                                       41851   20.86    0.03  1.0000
  -2  -4   0   66602    1597                                                       43914   20.50   -0.15  1.0000
   6  -2   1   27403     862                                                       20815  -14.99  -21.77  1.0000
  -6   4   1   24478     843                                                       18427  -15.45   21.91  1.0000
   6  -4   1   26014     764                                                       20112  -15.50   21.50  1.0000
  -4  -2   1   26515     949                                                       20667  -16.13   21.94  1.0000
  -2  -4  -1   26532     893                                                       20564  -15.98   22.05  1.0000
  -2   6  -1   31605     914                                                       24710  -14.85  -21.76  1.0000
   6  -4  -1   28014     818                                                       21539  -15.45  -21.91  1.0000
  -6   4  -1   27471     808                                                       21260  -15.50  -21.50  1.0000
  -2  -4   1   31226     965                                                       25111  -16.04  -21.50  1.0000
   6  -2  -1   26281     867                                                       19916  -14.88   21.83  1.0000
  -6   2  -1   27549     877                                                       21190  -14.99   21.77  1.0000
   4   2   1   24419     942                                                       18742  -16.00   21.64  1.0000
   6  -2   2   70415    3300                                                       86011  -23.55   -9.11  1.0000
   6  -2  -2   83157    3335                                                      100041  -23.96    8.85  1.0000
  -6   4  -2   72634    3189                                                       88810  -24.09   -9.21  1.0000
  -4  -2   2   79479    3429                                                       96448  -24.15    9.16  1.0000
   2  -6   2   87772    3300                                                      105305  -23.72    8.99  1.0000
   6  -4   2   76407    3192                                                       93055  -24.09    9.21  1.0000
  -2   6  -2   83940    3361                                                      101038  -23.72   -8.99  1.0000
  -2  -4   2   81468    3402                                                       98723  -24.38   -9.15  1.0000
  -6   2  -2   74281    3273                                                       90357  -23.55    9.11  1.0000
   6  -4  -2   74766    3283                                                       90976  -24.23   -9.02  1.0000
   4   2   2   88140    3440                                                      106002  -24.47    9.01  1.0000
  -2   6  -3   21452    1334                                                       35983   -0.53  -18.45  1.0000
   4   2   3   23879    1462                                                       38870    0.63   18.34  1.0000
   6  -4  -3   21631    1337                                                       36106    0.03  -18.41  1.0000
   6  -4   3   18601    1209                                                       32027    0.05   18.26  1.0000
   6  -2   3   18679    1355                                                       32253   -0.52  -18.32  1.0000
  -2  -4   3   24133    1470                                                       39046    0.74  -18.20  1.0000
   2   4   3   23395    1440                                                       38269    0.37  -18.33  1.0000
   6  -2  -3   21245    1371                                                       35830   -0.46   18.59  1.0000
   2  -6   3   24757    1361                                                       40233   -0.53   18.45  1.0000
  -4  -2   3   24457    1505                                                       39505    0.41   18.21  1.0000
   4   2   4   31581    1115                                                       27817   20.25   18.44  1.0000
   2   4  -4   26636    1048                                                       22704   20.29   18.70  1.0000
  -4  -2   4   30232    1146                                                       26069   20.41   19.24  1.0000
   6  -4   4   23766     877                                                       19402   20.15   19.35  1.0000
   6  -4  -4   31670    1019                                                       27391   20.19  -19.16  1.0000
  -2  -4   4   27387    1094                                                       23408   20.29  -18.70  1.0000
   2   4   4   30970    1093                                                       26880   20.40  -19.01  1.0000
   6  -4   4   28893     853                                                       24530   20.15   19.35  1.0000
   4  -6   4   29116     904                                                       24829   20.12  -19.11  1.0000
   6  -2   4   29218    1014                                                       24665   20.37  -19.77  1.0000
  -2   6  -4   31980     985                                                       27621   20.36  -19.43  1.0000
   2  -6   4   27314     993                                                       23001   20.36   19.43  1.0000
  -6   2   4   28304    1118                                                       23997   20.39  -19.36  1.0000
   4   2   5   12518     983                                                       21340   -1.93  -14.32  1.0000
   2  -6   5   14931     963                                                       24353   -2.09  -14.16  1.0000
  -2  -4   5   13153    1052                                                       22185   -1.96   14.35  1.0000
   4  -6   5   10548     833                                                       18707   -1.80   14.28  1.0000
   6  -2   5   11091     902                                                       19374   -2.13   14.16  1.0000
  -6   2   5   13573    1064                                                       22461   -1.95   13.97  1.0000
   6  -4   5   11778     777                                                       20395   -1.91  -14.36  1.0000
  -6   4   5   12955    1018                                                       21847   -1.71  -14.26  1.0000
   6  -4   5   12773     827                                                       21698   -1.91  -14.36  1.0000
  -4   6   5   12581     962                                                       21427   -1.78   14.35  1.0000
   2   4  -5   15614    1009                                                       25350   -1.96  -14.35  1.0000
  -2   6  -5   11095     847                                                       19375   -2.09   14.16  1.0000
  -4  -2   5   13491    1075                                                       22833   -1.84  -14.66  1.0000
  -6   4   6     114     359                                                        1838   14.32   12.16  1.0000
   2   4  -6     458     355                                                        3969   14.17   13.33  1.0000
  -6   2   6     788     464                                                        4825   14.32  -12.91  1.0000
  -4  -2   6     177     415                                                        2687   14.26   12.98  1.0000
  -2   6  -6     235     247                                                        2858   14.23  -12.83  1.0000
  -2  -4   6     589     419                                                        4288   14.17  -13.33  1.0000
   4  -6   6     419     292                                                        3574   14.31  -12.21  1.0000
   4   2   6     241     356                                                        3078   14.20   13.23  1.0000
   6  -4   6     117     189                                                        1997   14.25   12.46  1.0000
   6  -2   6     182     274                                                        2517   14.18  -12.97  1.0000
   2  -6   6     184     313                                                        2710   14.23   12.83  1.0000
   6  -4   6     237     235                                                        2969   14.25   12.46  1.0000
   6  -2  -6     262     316                                                        3164   14.32   12.91  1.0000
   4   2  -6     185     321                                                        2555   14.26  -12.98  1.0000
  -4   6   6     504     377                                                        3865   14.19  -12.40  1.0000
   6  -4   7    5553     500                                                       10160  -17.36    1.71  1.0000
   4   2   7    4947     619                                                        9301  -17.23    1.40  1.0000
  -2   6  -7    5594     507                                                        9952  -17.34   -2.63  1.0000
  -6   4   7    5264     700                                                        9806  -17.32    1.38  1.0000
   2  -6   7    6006     638                                                       10565  -17.34    2.63  1.0000
  -4  -2   7    4845     693                                                        9124  -17.20    1.45  1.0000
  -2  -4   7    5054     680                                                        9438  -17.23   -1.39  1.0000
   6  -2   7    5981     521                                                       10498  -17.25   -2.52  1.0000
   6  -2   7    5115     555                                                        9251  -17.25   -2.52  1.0000
   2   4  -7    5648     601                                                       10326  -17.23    1.39  1.0000
   6  -4   7    5380     503                                                        9909  -17.36    1.71  1.0000
  -6   2   7    6657     752                                                       11495  -17.48   -2.74  1.0000
  -4   6   7    6360     688                                                       11329  -17.29   -1.46  1.0000
  -2   6   7    5563     628                                                        9938  -17.32    2.58  1.0000
   4  -6   7    5504     575                                                       10100  -17.45   -1.72  1.0000
   4   2  -7    4929     589                                                        9226  -17.20   -1.45  1.0000
  -4   6   8    6604     555                                                        5772   -1.24    1.88  1.0000
   2   4  -8    7716     490                                                        6807   -1.19   -1.95  1.0000
   6  -2   8    6690     455                                                        5827   -1.58    1.68  1.0000
   4   2  -8    7721     503                                                        6795   -1.03    2.15  1.0000
   6  -2   8    7262     433                                                        6362   -1.58    1.68  1.0000
  -2  -4   8    6856     566                                                        6003   -1.19    1.95  1.0000
   2  -6   8    8831     574                                                        7840   -1.47   -1.76  1.0000
   4  -6   8    8269     525                                                        7370   -1.18    1.82  1.0000
  -6   4   8    9168     669                                                        8210   -1.16   -1.87  1.0000
  -4  -2   8    8640     636                                                        7655   -1.03   -2.15  1.0000
   6  -4   8    9232     469                                                        8271   -1.28   -1.77  1.0000
  -6   2   8    6502     599                                                        5646   -1.45    1.82  1.0000
  -2   6   8    8410     577                                                        7424   -1.64   -1.68  1.0000
   6  -4  -9    7061     344                                                        6704   -6.69  -13.20  1.0000
  -6   4   9    8150     711                                                        7993   -6.69   13.20  1.0000
  -4  -2   9    8601     704                                                        8474   -6.42   12.82  1.0000
   2   4  -9    7405     521                                                        7209   -6.34   12.74  1.0000
  -2  -4   9    7246     628                                                        6923   -6.34  -12.74  1.0000
   2  -6   9    8596     664                                                        8495   -6.68   13.29  1.0000
   2   4   9    7894     613                                                        7594   -6.36  -12.70  1.0000
  -6   2   9    6864     661                                                        6526   -6.61  -13.24  1.0000
   4   2   9    8036     568                                                        7881   -6.31   12.69  1.0000
  -4   6   9    6879     613                                                        6490   -6.79  -13.27  1.0000
  -2   6   9    7281     622                                                        7099   -6.58   13.22  1.0000
   4   2  -9    7185     524                                                        6846   -6.42  -12.82  1.0000
   2  -6  -9    7909     366                                                        7650   -6.58  -13.22  1.0000
  -2  -4  -9    8097     358                                                        7932   -6.36   12.70  1.0000
   2  -6  -9    8260     365                                                        8024   -6.58  -13.22  1.0000
   6  -4  -9    7626     362                                                        7307   -6.69  -13.20  1.0000
   4   2  10    1944     406                                                        2267    2.88    6.37  1.0000
   4   2  10    2191     383                                                        2550    2.88    6.37  1.0000
  -6   2  10    2399     523                                                        2713    2.88   -6.22  1.0000
  -2   6  10    2039     455                                                        2382    2.91    6.07  1.0000
  -4  -2  10    1908     469                                                        2245    2.97    6.18  1.0000
   2   4  10    2406     432                                                        2724    2.89   -6.31  1.0000
  -2  -4  10    2601     480                                                        2956    2.95   -6.34  1.0000
   2  -6 -10    2439     232                                                        2766    2.91   -6.07  1.0000
  -6   2 -10    2013     196                                                        2363    2.95    6.15  1.0000
  -6   4 -10    2401     189                                                        2748    3.01   -6.37  1.0000
  -4  -2 -10    2377     220                                                        2689    2.88   -6.37  1.0000
   6  -2 -10    1758     191                                                        2052    2.88    6.22  1.0000
   6  -2 -10    1842     202                                                        2148    2.88    6.22  1.0000
   2  -6 -10    2378     232                                                        2698    2.91   -6.07  1.0000
   6  -4 -10    2475     214                                                        2819    2.96   -6.33  1.0000
   6  -4 -10    2669     230                                                        3037    2.96   -6.33  1.0000
   6  -4 -11    4548     304                                                        4916    1.92   -0.21  1.0000
   6  -2 -11    4378     284                                                        4696    1.64    0.24  1.0000
  -4  -2 -11    4432     295                                                        4758    1.70   -0.21  1.0000
  -6   2 -11    4502     276                                                        4802    1.78    0.07  1.0000
  -6   4 -11    4164     264                                                        4507    1.91   -0.18  1.0000
   6  -2 -11    4152     271                                                        4462    1.64    0.24  1.0000
   6  -4 -11    4584     292                                                        4954    1.92   -0.21  1.0000
   2   4 -11    4534     242                                                        4843    1.69    0.16  1.0000
  -4  -2 -12    7827     432                                                        9318    3.83    2.48  1.0000
  -6   4 -12    7196     392                                                        8596    3.78    2.66  1.0000
   6  -2 -12    6326     410                                                        7612    3.78   -2.60  1.0000
   6  -4 -12    7891     442                                                        9373    3.82    2.69  1.0000
  -6   2 -12    6369     400                                                        7632    3.71   -2.59  1.0000
   4  -6 -12    6130     433                                                        7375    3.73   -2.63  1.0000
   4   2 -12    8136     391                                                        9637    3.79    2.44  1.0000
   4  -6 -12    6374     426                                                        7644    3.73   -2.63  1.0000
   6  -4 -12    7677     426                                                        9138    3.82    2.69  1.0000
   6  -2 -12    6293     397                                                        7576    3.78   -2.60  1.0000
  -6   4 -13    5202     321                                                        5785   -0.60   -1.61  1.0000
   6  -4 -13    5026     369                                                        5589   -0.53   -1.59  1.0000
  -6   2 -13    5753     342                                                        6369   -0.68    1.61  1.0000
  -2  -4 -13    5677     373                                                        6261   -0.80    1.52  1.0000
   4  -6 -13    5673     382                                                        6284   -0.51    1.62  1.0000
   6  -2 -13    5502     355                                                        6078   -0.62    1.54  1.0000
  -4  -2 -13    5417     361                                                        5930   -0.80   -1.36  1.0000
   4  -6 -13    5244     368                                                        5832   -0.51    1.62  1.0000
   6  -2 -13    5801     350                                                        6392   -0.62    1.54  1.0000
   6  -4 -13    5399     363                                                        5983   -0.53   -1.59  1.0000
   4   2 -13    5233     318                                                        5823   -0.83   -1.59  1.0000
  -6   4 -14    1232     202                                                        1391    4.26   -1.19  1.0000
   6  -2 -14    1328     239                                                        1533    4.43    1.36  1.0000
  -6   2 -14    1321     221                                                        1503    4.40    1.25  1.0000
  -4  -2 -14    1507     258                                                        1652    4.38   -0.95  1.0000
   2  -6 -14    1547     279                                                        1772    4.43   -1.34  1.0000
   4  -6 -14    1343     271                                                        1489    4.30    1.05  1.0000
   6  -4 -14    1261     258                                                        1402    4.35   -1.06  1.0000
  -2  -4 -14    1273     265                                                        1386    4.35    0.89  1.0000
   6  -4 -14    1349     261                                                        1499    4.35   -1.06  1.0000
   6  -2 -14    1250     236                                                        1445    4.43    1.36  1.0000
   4  -6 -14    1482     276                                                        1641    4.30    1.05  1.0000
   2  -6 -15    2140     302                                                        2096    0.79   -0.75  1.0000
  -2  -4 -15    2388     289                                                        2379    0.68    0.88  1.0000
   6  -2 -15    2500     263                                                        2459    0.83    0.85  1.0000
   6  -4 -15    2353     289                                                        2320    0.72   -0.75  1.0000
  -6   4 -15    2244     237                                                        2210    0.71   -0.72  1.0000
  -4  -2 -15    2327     288                                                        2301    0.76   -0.86  1.0000
   4  -6 -15    2521     307                                                        2489    0.68    0.73  1.0000
  -6   2 -15    2174     249                                                        2134    0.80    0.81  1.0000
  -2   6 -15    2160     191                                                        2122    0.85   -0.87  1.0000
   6  -2 -15    2403     282                                                        2362    0.83    0.85  1.0000
   6  -4 -15    1772     284                                                        1742    0.72   -0.75  1.0000
   6  -2 -16    2048     274                                                        2634   -2.56    0.12  1.0000
   2  -6 -16    1701     320                                                        2236   -2.55   -0.16  1.0000
   6  -4 -16    1896     301                                                        2450   -2.50   -0.31  1.0000
  -2  -4 -16    2334     313                                                        2951   -2.52    0.33  1.0000
  -6   2 -16    2352     270                                                        2965   -2.51    0.25  1.0000
  -6   4 -16    1783     242                                                        2312   -2.46   -0.26  1.0000
   4  -6 -16    2194     326                                                        2773   -2.44    0.27  1.0000
  -4  -2 -16    1895     291                                                        2447   -2.49   -0.29  1.0000
  -2   6 -16    1379     179                                                        1860   -2.52   -0.23  1.0000
  -4  -2 -17     712     258                                                         860   -0.44    1.22  1.0000
   6  -4 -17     709     243                                                         842   -0.30    1.22  1.0000
  -6   4 -17     801     198                                                         940   -0.31    1.18  1.0000
   4  -6 -17     874     293                                                        1020   -0.35   -1.18  1.0000
   2  -6 -17    1007     285                                                        1146   -0.20    1.15  1.0000
  -2  -4 -17     845     273                                                         990   -0.41   -1.11  1.0000
   6  -2 -17    1046     231                                                        1191   -0.21   -1.20  1.0000
  -6   2 -17     755     220                                                         873   -0.24   -1.11  1.0000
  -4   6 -17     493     126                                                         599   -0.27   -1.21  1.0000
   4  -6 -18     236     258                                                         288    1.40   -0.11  1.0000
   6  -4 -18     312     226                                                         371    1.40    0.08  1.0000
  -2  -4 -18     368     237                                                         417    1.35    0.07  1.0000
  -6   4 -18     215     162                                                         260    1.41    0.04  1.0000
   2  -6 -18     489     268                                                         550    1.50   -0.13  1.0000
  -6   2 -18     268     189                                                         317    1.51    0.04  1.0000
   6  -2 -18     326     183                                                         374    1.47    0.11  1.0000
  -4  -2 -18     539     235                                                         607    1.34    0.01  1.0000
   6  -4 -19     469     195                                                         461   -1.61    0.44  1.0000
  -4  -2 -19     472     206                                                         478   -1.77    0.61  1.0000
   4  -6 -19     347     230                                                         334   -1.63   -0.44  1.0000
   6  -2 -19     296     155                                                         302   -1.49   -0.65  1.0000
  -6   2 -19     256     167                                                         260   -1.68   -0.69  1.0000
   2  -6 -19     434     236                                                         449   -1.52    0.67  1.0000
  -2  -4 -19     467     221                                                         475   -1.86   -0.68  1.0000
   4  -6 -20      51     183                                                          45    0.91    0.38  1.0000
  -2  -4 -20      84     174                                                          80    1.00    0.49  1.0000
   6  -4 -20       6     141                                                          -5    0.93   -0.40  1.0000
  -6   2 -20       4     131                                                        -246    0.80    0.36  1.0000
  -4  -2 -20      92     164                                                          86    0.97   -0.45  1.0000
   2  -6 -20      67     186                                                          61    0.78   -0.38  1.0000
  -4  -2 -21     336     123                                                         345   -0.27   -1.19  1.0000
   2  -6 -21     415     143                                                         420   -0.30   -1.07  1.0000
  -2  -4 -21     360     138                                                         371   -0.27    1.13  1.0000
   4  -6 -21     363     132                                                         364   -0.27    0.80  1.0000
   6  -1   0   76343    2853                                                       75498   -0.65   -0.18  1.0000
   5   1   0   89736    3004                                                       89842    0.07   -0.64  1.0000
  -1  -5   0   77394    2862                                                       77539    0.11    0.89  1.0000
  -6   1   0   67881    2850                                                       67084   -0.65    0.18  1.0000
  -6   5   0   77602    2770                                                       77249   -0.27   -0.16  1.0000
  -5   6   0   86668    2751                                                       86334   -0.24    0.08  1.0000
  -5   6  -1   10823     951                                                       31053   25.10   17.34  1.0000
  -6   1  -1    9366    1118                                                       28505   24.75   17.72  1.0000
  -5   6   1    7617     998                                                       25394   24.91  -17.53  1.0000
  -1  -5   1    7804    1100                                                       25852   24.51  -18.33  1.0000
  -6   5   1    8176    1032                                                       26482   24.98   17.59  1.0000
  -1   6  -1    6894    1116                                                       24094   24.72  -17.86  1.0000
   6  -1  -1    8481    1101                                                       26916   24.86   17.51  1.0000
   1  -6   1    8653    1056                                                       27295   24.72   17.86  1.0000
  -6   5  -1    6246     960                                                       22838   25.04  -17.35  1.0000
  -5  -1   1    7576    1129                                                       25479   24.76   18.09  1.0000
   5   1   1    8506    1173                                                       27195   24.63   18.34  1.0000
   6  -1   1    6584    1091                                                       23468   24.75  -17.72  1.0000
   6  -1  -2   72633    3349                                                       93923  -11.36  -14.53  1.0000
  -6   1  -2   63347    3285                                                       83720  -11.11  -14.89  1.0000
  -6   5   2   73589    3309                                                       95425  -11.10  -14.85  1.0000
  -5   6   2   81030    3301                                                      104158  -11.08   15.01  1.0000
  -5  -1   2   60201    3384                                                       80132  -10.45  -15.01  1.0000
  -1   6  -2   83622    3418                                                      106715  -11.08   14.76  1.0000
   1   5  -2   64416    3443                                                       85085  -10.28  -15.10  1.0000
  -1  -5   2   84053    3412                                                      107541  -10.28   15.10  1.0000
   6  -1   2   69740    3362                                                       91093  -11.11   14.89  1.0000
   1  -6   2   71133    3315                                                       92479  -11.08  -14.76  1.0000
   5   1   2   67385    3407                                                       88363  -10.28  -15.00  1.0000
  -5  -1  -2   70267    3324                                                       91687  -10.28   15.00  1.0000
   6  -1   3    2013     899                                                       18206  -26.22   29.09  1.0000
  -1   6  -3    2726     893                                                       20341  -26.12   29.21  1.0000
  -6   1   3    2399     944                                                       19423  -25.90   29.39  1.0000
  -1  -5   3    2449     927                                                       19712  -26.62   29.16  1.0000
   1   5  -3    2257     926                                                       19125  -26.62  -29.16  1.0000
   1  -6   3    3077     901                                                       21297  -26.12  -29.21  1.0000
  -5  -1   3    3229     985                                                       21773  -26.69  -28.92  1.0000
   5   1   3    2529     942                                                       19940  -26.51  -29.25  1.0000
   1   5  -4  106507    3165                                                       86021   18.50    4.49  1.0000
   1  -6   4  114929    3163                                                       93729   18.26    4.56  1.0000
  -6   1   4  100301    3208                                                       80548   18.64   -4.20  1.0000
   5   1   4  105383    3182                                                       84711   18.46    4.77  1.0000
  -5  -1   4  113463    3280                                                       91909   18.44    4.85  1.0000
   6  -1   4  102197    3150                                                       82391   18.35   -4.26  1.0000
  -1   6  -4  105977    3113                                                       85505   18.26   -4.56  1.0000
  -1  -5   4  108050    3204                                                       87290   18.50   -4.49  1.0000
  -6   1   5    9381     811                                                       14119    5.48   10.04  1.0000
   5  -6   5    8278     553                                                       12344    5.84    9.31  1.0000
   6  -1   5   10053     746                                                       14843    5.73    9.87  1.0000
  -5   6   5    8023     716                                                       11959    5.86    9.18  1.0000
  -1   6  -5   12000     723                                                       17270    5.49    9.95  1.0000
  -1  -5   5    9625     790                                                       14420    6.02   10.07  1.0000
   1  -6   5   12984     796                                                       18457    5.49   -9.95  1.0000
   5   1   5   11874     804                                                       17190    5.85  -10.08  1.0000
   1   5  -5   11666     778                                                       16926    6.02  -10.07  1.0000
  -5  -1   5   13522     915                                                       19122    6.43  -10.01  1.0000
  -6   5   6    5961     741                                                       14156  -16.81   -5.47  1.0000
  -5   6   6    4612     696                                                       12063  -16.80    5.64  1.0000
  -6   1   6    4221     741                                                       11539  -16.78    6.34  1.0000
   5   1   6    4369     681                                                       11788  -17.15   -5.43  1.0000
   6  -1   6    5258     683                                                       13295  -16.73    6.86  1.0000
  -5  -1   6    6188     820                                                       14871  -17.33   -5.90  1.0000
   1   5  -6    4457     633                                                       11950  -17.11   -5.62  1.0000
   6  -5   6    3978     488                                                       10989  -16.72   -5.69  1.0000
   5  -6   6    3979     526                                                       11012  -16.80    5.58  1.0000
  -1  -5   6    4706     726                                                       12364  -17.11    5.62  1.0000
   1  -6   6    5961     730                                                       14389  -16.79   -6.66  1.0000
  -1   6  -6    5983     620                                                       14424  -16.79    6.66  1.0000
   6  -5   6    3584     484                                                       10326  -16.72   -5.69  1.0000
   6  -1  -6    3808     635                                                       10846  -16.78   -6.34  1.0000
   5  -6   7    2627     263                                                        1849    3.78    0.30  1.0000
   5   1   7    2228     315                                                        1547    3.65   -0.31  1.0000
   5   1  -7    2601     291                                                        1824    3.75    0.19  1.0000
   1  -6   7    2457     329                                                        1722    4.29   -1.47  1.0000
   6  -5   7    2460     215                                                        1725    3.83   -0.52  1.0000
   6  -1   7    2645     303                                                        1852    4.35    1.45  1.0000
  -5   6   7    2247     342                                                        1557    3.74    0.57  1.0000
  -1   6  -7    2874     260                                                        2061    4.29    1.47  1.0000
  -6   1   7    2089     372                                                        1404    4.33    1.63  1.0000
  -1  -5   7    2850     354                                                        2062    3.67    0.33  1.0000
  -5  -1   7    2842     392                                                        2036    3.75   -0.19  1.0000
  -6   5   7    2969     365                                                        2162    3.67   -0.21  1.0000
   1   5  -7    2338     273                                                        1637    3.67   -0.33  1.0000
   6  -1   8   17927     812                                                       15115   -5.58    4.21  1.0000
  -1  -5   8   18971     935                                                       16212   -5.62    3.98  1.0000
   6  -5   8   17934     737                                                       15246   -5.82   -3.98  1.0000
  -6   1   8   18190     961                                                       15417   -5.66    4.10  1.0000
   1  -6   8   20329     925                                                       17362   -5.74   -4.16  1.0000
  -5  -1   8   16472     917                                                       13844   -5.72   -4.08  1.0000
   6  -1  -8   14155     757                                                       11702   -5.66   -4.10  1.0000
  -1   6   8   18854     883                                                       15991   -5.51   -4.17  1.0000
  -1   6  -8   18510     740                                                       15678   -5.74    4.16  1.0000
   5  -6   8   18452     786                                                       15720   -5.91    4.00  1.0000
  -5   6   8   17528     907                                                       14888   -6.01    3.95  1.0000
   1   5  -8   19064     800                                                       16296   -5.62   -3.98  1.0000
   6  -1   8   17894     735                                                       15085   -5.58    4.21  1.0000
   5   1  -8   17525     812                                                       14817   -5.72    4.08  1.0000
  -6   5   8   19236     965                                                       16439   -5.99   -4.01  1.0000
   5   1   8   17128     845                                                       14532   -5.68   -3.93  1.0000
   6  -5  -9    1823     159                                                         827   -2.61    5.41  1.0000
  -1   6   9    2335     347                                                        1253   -4.56   -5.06  1.0000
   1   5  -9    2254     272                                                        1181   -4.71   -5.17  1.0000
   5   1   9    2147     318                                                        1102   -4.65   -5.15  1.0000
   1  -6   9    1868     341                                                         895   -4.38   -5.12  1.0000
  -6   5   9    2211     407                                                        1093   -2.61   -5.41  1.0000
  -6   1   9    1992     387                                                         998   -4.41    5.03  1.0000
   5   1   9    1865     255                                                         896   -4.65   -5.15  1.0000
  -5  -1   9    2277     368                                                        1177   -4.53   -5.26  1.0000
   1   5   9    1744     319                                                         792   -4.54    5.26  1.0000
   6  -1   9    1956     291                                                         956   -4.45    5.15  1.0000
  -5   6   9    1562     334                                                         657   -2.67    5.38  1.0000
   6  -1   9    1928     248                                                         936   -4.45    5.15  1.0000
   5   1  -9    2200     279                                                        1119   -4.53    5.26  1.0000
  -1  -5   9    2314     368                                                        1224   -4.71    5.17  1.0000
  -1  -5  -9    2473     176                                                        1323   -4.54   -5.26  1.0000
  -5  -1  -9    1885     161                                                         909   -4.65    5.15  1.0000
  -6   1  -9    2264     155                                                        1182   -4.45   -5.15  1.0000
   1  -6  -9    1862     174                                                         903   -4.56    5.06  1.0000
   1  -6  -9    2019     179                                                        1017   -4.56    5.06  1.0000
  -1  -5  -9    2512     186                                                        1352   -4.54   -5.26  1.0000
   6  -5  -9    2112     185                                                        1026   -2.61    5.41  1.0000
  -5  -1  10    1241     550                                                        3527   10.42    1.24  1.0000
   1   5  10    1851     550                                                        4520   10.39   -1.26  1.0000
  -1  -5  10    1586     578                                                        4111   10.49   -1.11  1.0000
  -5  -1 -10    1630     268                                                        4176   10.45   -1.13  1.0000
  -6   1 -10    2017     267                                                        4765   10.35    1.32  1.0000
   1  -6 -10    1727     281                                                        4302   10.29   -1.34  1.0000
  -1  -5 -10    2081     286                                                        4871   10.39    1.26  1.0000
   1  -6 -10    1586     283                                                        4076   10.29   -1.34  1.0000
   6  -1 -10    2289     270                                                        5156   10.25    1.38  1.0000
   6  -5 -10    1507     280                                                        3967   10.43   -1.11  1.0000
   6  -1 -10    2121     258                                                        4901   10.25    1.38  1.0000
   6  -5 -10    1598     272                                                        4114   10.43   -1.11  1.0000
   6  -5 -11    3332     276                                                        3475    0.57    1.03  1.0000
  -6   1 -11    4228     262                                                        4410    0.63   -0.86  1.0000
   5  -6 -11    4093     298                                                        4240    0.53   -1.16  1.0000
  -5  -1 -11    3626     260                                                        3718    0.37    1.02  1.0000
   5   1 -11    3379     228                                                        3476    0.40    0.89  1.0000
  -6   5 -11    3117     220                                                        3256    0.57    0.99  1.0000
   6  -1 -11    4354     262                                                        4489    0.48   -0.86  1.0000
   6  -1 -11    4313     252                                                        4448    0.48   -0.86  1.0000
   5   1 -11    3239     222                                                        3334    0.40    0.89  1.0000
   6  -5 -11    3278     264                                                        3420    0.57    1.03  1.0000
   1   5 -11    3926     222                                                        4033    0.41   -1.04  1.0000
   5  -6 -11    4019     286                                                        4164    0.53   -1.16  1.0000
  -5  -1 -12   10377     467                                                        9525   -0.20   -1.93  1.0000
   6  -5 -12   10786     489                                                        9931   -0.30   -1.85  1.0000
   5  -6 -12   11191     499                                                       10288   -0.26    1.95  1.0000
   6  -1 -12   11278     467                                                       10441   -0.12    1.86  1.0000
  -6   5 -12   10824     439                                                        9943   -0.38   -1.86  1.0000
  -6   1 -12   10791     466                                                        9940   -0.05    1.98  1.0000
   5   1 -12   10987     445                                                       10126   -0.25   -1.87  1.0000
   5  -6 -12   11917     491                                                       10985   -0.26    1.95  1.0000
   1   5 -12   11156     434                                                       10266   -0.20    1.96  1.0000
   6  -1 -12   11345     458                                                       10505   -0.12    1.86  1.0000
   6  -5 -12   10367     475                                                        9529   -0.30   -1.85  1.0000
   5   1 -12   10924     442                                                       10065   -0.25   -1.87  1.0000
  -5  -1 -13     676     218                                                         754    6.91    0.03  1.0000
  -6   1 -13     691     200                                                         774    7.15    0.09  1.0000
   5   1 -13     757     172                                                         858    6.96    0.00  1.0000
  -6   5 -13     960     170                                                        1074    6.95   -0.27  1.0000
   5   1 -13     891     173                                                        1027    6.96    0.00  1.0000
   5  -6 -13     455     233                                                         435    7.01    0.22  1.0000
   6  -1 -13     707     187                                                         788    7.02    0.08  1.0000
   6  -5 -13     792     231                                                         872    6.97   -0.24  1.0000
   6  -1 -13     589     190                                                         633    7.02    0.08  1.0000
   6  -5 -13     677     233                                                         726    6.97   -0.24  1.0000
   1   5 -13     534     121                                                         567    6.95   -0.03  1.0000
   5  -6 -13     525     223                                                         532    7.01    0.22  1.0000
   5  -6 -14    2126     303                                                        2678    5.01   -3.68  1.0000
   5   1 -14    2115     227                                                        2729    4.78    3.94  1.0000
   6  -5 -14    2360     301                                                        2947    4.89    3.68  1.0000
  -6   1 -14    2004     258                                                        2530    4.93   -3.65  1.0000
   6  -1 -14    1825     243                                                        2347    4.86   -3.76  1.0000
  -6   5 -14    2037     230                                                        2581    4.88    3.72  1.0000
  -5  -1 -14    2131     276                                                        2749    4.74    3.94  1.0000
  -1  -5 -14    1561     288                                                        2070    4.72   -3.92  1.0000
   5  -6 -14    1739     296                                                        2223    5.01   -3.68  1.0000
   6  -1 -14    1769     242                                                        2280    4.86   -3.76  1.0000
   6  -5 -14    2263     296                                                        2835    4.89    3.68  1.0000
  -1   6 -14    1896     200                                                        2398    4.94    3.65  1.0000
   5   1 -14    2132     235                                                        2749    4.78    3.94  1.0000
   6  -1 -15     554     202                                                         460    0.70    2.08  1.0000
   5  -6 -15     224     263                                                         144    0.59    2.31  1.0000
  -5  -1 -15     410     241                                                         306    0.45   -2.33  1.0000
   1  -6 -15     161     268                                                         110    0.75   -2.05  1.0000
  -6   1 -15     599     227                                                         493    0.65    2.17  1.0000
  -6   5 -15     346     185                                                         264    0.64   -2.27  1.0000
   5   1 -15     384     165                                                         289    0.61   -2.45  1.0000
  -1  -5 -15     515     265                                                         394    0.58    2.48  1.0000
   6  -5 -15     214     241                                                         140    0.64   -2.42  1.0000
   6  -1 -15     381     218                                                         300    0.70    2.08  1.0000
  -1   6 -15     316     131                                                         241    0.63   -2.13  1.0000
   6  -5 -15     149     257                                                          84    0.64   -2.42  1.0000
   5  -6 -15      56     274                                                          11    0.59    2.31  1.0000
   6  -1 -16    2997     275                                                        3132   -2.08   -4.05  1.0000
   6  -5 -16    3664     340                                                        3815   -2.10    4.07  1.0000
   1  -6 -16    3198     346                                                        3336   -2.11    4.02  1.0000
  -1  -5 -16    2875     336                                                        3028   -2.06   -3.66  1.0000
  -6   5 -16    3469     262                                                        3612   -2.07    3.94  1.0000
  -6   1 -16    2538     293                                                        2677   -2.12   -3.85  1.0000
   5  -6 -16    2669     335                                                        2804   -2.13   -4.03  1.0000
  -5  -1 -16    3667     313                                                        3818   -2.02    3.76  1.0000
   6  -1 -17    1505     211                                                        1231    1.06    2.97  1.0000
   6  -5 -17    1750     285                                                        1470    1.06   -3.08  1.0000
  -6   1 -17    1580     237                                                        1297    1.07    2.92  1.0000
   1  -6 -17    1715     304                                                        1436    1.07   -3.00  1.0000
  -1  -5 -17    1456     291                                                        1173    1.16    2.65  1.0000
  -6   5 -17    1659     198                                                        1382    1.08   -3.11  1.0000
   5  -6 -17    1438     292                                                        1166    1.06    3.16  1.0000
  -5  -1 -17    1864     266                                                        1551    1.21   -2.70  1.0000
  -5   6 -17    1056     145                                                         815    1.10    3.02  1.0000
   5  -6 -18     121     257                                                         218   -0.88   -1.34  1.0000
   1  -6 -18      15     251                                                          -9   -0.81    1.44  1.0000
   6  -1 -18      69     161                                                         149   -0.81   -1.44  1.0000
  -1  -5 -18      10     256                                                         -30   -0.80   -1.09  1.0000
   6  -5 -18      97     234                                                         186   -0.89    1.32  1.0000
  -5  -1 -18     105     214                                                         186   -0.79    1.19  1.0000
  -6   1 -18      73     202                                                         153   -0.82   -1.40  1.0000
   5  -6 -19     139     224                                                         122    0.90   -0.35  1.0000
   6  -5 -19      21     199                                                          13    0.94    0.29  1.0000
  -1  -5 -19     103     216                                                          95    1.12   -0.25  1.0000
  -5  -1 -19      13     192                                                           5    1.05    0.31  1.0000
   1  -6 -19      80     220                                                          69    1.17    0.35  1.0000
  -6   1 -19       9     170                                                        -129    1.27   -0.29  1.0000
  -5  -1 -20     115     155                                                         145    0.29   -1.03  1.0000
   5  -6 -20     171     176                                                         210    0.34    0.99  1.0000
  -6   1 -20       4     140                                                           5    0.25    0.93  1.0000
   1  -6 -20     225     185                                                         263    0.26   -0.92  1.0000
   6  -5 -20     115     158                                                         147    0.36   -0.93  1.0000
  -1  -5 -20     198     183                                                         241    0.31    1.13  1.0000
   6  -5 -21      59      94                                                          77    0.26   -0.44  1.0000
   5  -6 -21     128     119                                                         154    0.28    0.41  1.0000
  -5  -1 -21       1     106                                                         -12    0.10   -0.50  1.0000
  -1  -5 -21      62     136                                                          78    0.14    0.50  1.0000
   1  -6 -21     125     140                                                         149    0.27   -0.37  1.0000
   0  -6   0   61654    2091                                                       54717   -6.16   -0.32  1.0000
  -6   6   0   64478    2008                                                       57657   -6.03    0.21  1.0000
   6   0   0   64042    2175                                                       57103   -6.18    0.26  1.0000
   0   6  -1   25384     363                                                        2886  -50.30   -0.84  1.0000
   0  -6   1   26497     310                                                        3680  -50.30    0.84  1.0000
   6   0   1   24891     342                                                        2681  -50.33   -0.84  1.0000
  -6   6   1   25962     252                                                        3250  -50.32   -0.13  1.0000
  -6   0  -1   25564     325                                                        3252  -50.33    0.84  1.0000
   6   0  -1   25854     328                                                        3302  -50.27    0.36  1.0000
  -6   6  -1   26601     193                                                        3559  -50.23   -0.07  1.0000
   6   0   2  326863    7523                                                      207623  -49.25   -0.24  1.0000
   0   6  -2  374438    7614                                                      245891  -49.26   -0.09  1.0000
  -6   6   2  347048    7424                                                      224065  -49.13   -0.13  1.0000
   6   0  -2  356575    7522                                                      231607  -49.19   -0.16  1.0000
   0  -6   2  342355    7477                                                      220064  -49.26    0.09  1.0000
  -6   0   2  301768    7522                                                      187940  -49.19    0.16  1.0000
  -6   0  -2  318006    7445                                                      200684  -49.25    0.24  1.0000
  -6   0   3  446129   19820                                                      606720   47.06   -0.15  1.0000
   0  -6   3  414254   19735                                                      569148   47.00   -0.58  1.0000
   0   6  -3  462218   19794                                                      625469   47.00    0.58  1.0000
   6   0   3  407017   19780                                                      560850   46.97    0.64  1.0000
  -6   6   3  402065   19679                                                      555491   47.14    0.07  1.0000
   6   0   4   65645    2215                                                       54074  -10.26   -0.11  1.0000
   0   6  -4   69920    2201                                                       58013  -10.31    0.26  1.0000
  -6   0   4   71661    2308                                                       59814  -10.21    0.63  1.0000
   0  -6   4   70374    2210                                                       58282  -10.31   -0.26  1.0000
   0  -6   5  449842   12826                                                      371253  -26.08    0.38  1.0000
   6   0   5  434977   12809                                                      357653  -26.04   -0.48  1.0000
   0   6  -5  459610   12766                                                      379919  -26.08   -0.38  1.0000
  -6   0   5  460198   12920                                                      379697  -26.27   -1.18  1.0000
   6   0   6  204932    8528                                                      235526   13.95   -0.70  1.0000
  -6   0   6  216696    8633                                                      248251   13.95   -0.26  1.0000
  -6   6   6  202324    8536                                                      233730   14.32   -0.03  1.0000
   0   6  -6  217011    8458                                                      248442   13.93   -0.58  1.0000
   0  -6   6  221964    8584                                                      254047   13.93    0.58  1.0000
  -6   0   7  360090   10857                                                      313806  -16.91   -0.04  1.0000
   0   6  -7  389860   10681                                                      341968  -16.80    0.02  1.0000
   0  -6   7  395128   10842                                                      346895  -16.80   -0.02  1.0000
   6   0   7  366588   10764                                                      320155  -16.80   -0.14  1.0000
  -6   6   7  380726   10842                                                      333457  -16.79    0.05  1.0000
   0   6  -8  212104    6707                                                      200873   -5.28    0.21  1.0000
  -6   0   8  191437    6886                                                      180851   -5.23    0.18  1.0000
  -6   6   8  200817    6893                                                      190347   -5.05    0.13  1.0000
   0  -6   8  217800    6901                                                      206318   -5.28   -0.21  1.0000
   6   0  -8  184343    6725                                                      173881   -5.23   -0.18  1.0000
   6   0   8  203384    6806                                                      192327   -5.31    0.27  1.0000
   6   0   9  132033    4984                                                      124312   -4.62    0.23  1.0000
  -6   6   9  140911    5155                                                      131974   -5.15    0.01  1.0000
   0   6   9  148804    5107                                                      140582   -4.57   -0.23  1.0000
   0  -6   9  153884    5163                                                      145442   -4.63   -0.09  1.0000
   6   0   9  138012    4885                                                      130116   -4.62    0.23  1.0000
   0   6  -9  147482    4891                                                      139259   -4.63    0.09  1.0000
  -6   0   9  132764    5114                                                      125025   -4.62    0.24  1.0000
   6   0  -9  131697    4933                                                      123892   -4.62   -0.24  1.0000
   0  -6  -9  149634    4677                                                      141489   -4.57    0.23  1.0000
  -6   0  -9  143875    4661                                                      135711   -4.62   -0.23  1.0000
   0  -6  -9  147227    4677                                                      139149   -4.57    0.23  1.0000
   0  -6 -10   72817    1928                                                       56773  -13.54    0.13  1.0000
  -6   0 -10   70529    1911                                                       54644  -13.61   -0.07  1.0000
   6  -6 -10   67607    1919                                                       52230  -13.47   -0.05  1.0000
   6   0 -10   68670    1904                                                       53043  -13.55   -0.21  1.0000
   6   0 -10   69144    1897                                                       53460  -13.55   -0.21  1.0000
   0  -6 -10   70346    1931                                                       54593  -13.54    0.13  1.0000
   6  -6 -10   69760    1933                                                       54125  -13.47   -0.05  1.0000
  -6   0 -11   59999    2057                                                       59036   -0.83   -0.11  1.0000
   6   0 -11   59475    2051                                                       58388   -0.93   -0.20  1.0000
   0  -6 -11   59266    2070                                                       58217   -0.96    0.22  1.0000
   6  -6 -11   58180    2079                                                       57476   -0.63    0.03  1.0000
  -6   6 -11   57627    2027                                                       56968   -0.59    0.02  1.0000
   6   0 -11   58321    2042                                                       57244   -0.93   -0.20  1.0000
   6  -6 -11   60614    2071                                                       59896   -0.63    0.03  1.0000
  -6   6 -12   30292    1296                                                       35706    6.42    0.01  1.0000
  -6   0 -12   30402    1327                                                       35727    6.32   -0.06  1.0000
   6   0 -12   30789    1316                                                       36164    6.32    0.03  1.0000
   6  -6 -12   30764    1351                                                       36333    6.55   -0.03  1.0000
   6   0 -12   30160    1308                                                       35482    6.32    0.03  1.0000
   0   6 -12   30944    1310                                                       36335    6.31    0.13  1.0000
   6  -6 -12   30546    1339                                                       36096    6.55   -0.03  1.0000
  -6   0 -13   40737    1418                                                       38523   -2.42    0.20  1.0000
   6   0 -13   40613    1404                                                       38469   -2.32    0.01  1.0000
   6  -6 -13   41935    1447                                                       39691   -2.38   -0.02  1.0000
  -6   6 -13   40386    1387                                                       38249   -2.32    0.04  1.0000
   6   0 -13   40733    1403                                                       38586   -2.32    0.01  1.0000
   6  -6 -13   41158    1437                                                       38935   -2.38   -0.02  1.0000
   0   6 -13   39296    1390                                                       37070   -2.41   -0.21  1.0000
  -6   6 -14   36232    1168                                                       33171   -3.51   -0.09  1.0000
   6  -6 -14   35253    1223                                                       32299   -3.47    0.07  1.0000
  -6   0 -14   34696    1194                                                       31721   -3.52    0.08  1.0000
   6   0 -14   33822    1174                                                       30864   -3.54    0.03  1.0000
   0   6 -14   32860    1156                                                       29932   -3.53   -0.10  1.0000
   6  -6 -14   34755    1221                                                       31822   -3.47    0.07  1.0000
   6   0 -14   34048    1178                                                       31080   -3.54    0.03  1.0000
  -6   0 -15   38402    1347                                                       38875    0.46    0.34  1.0000
   0  -6 -15   30860    1343                                                       31233    0.45    0.04  1.0000
   6   0 -15   36162    1318                                                       36570    0.46    0.01  1.0000
   6  -6 -15   38672    1375                                                       39117    0.47    0.07  1.0000
   6  -6 -15   36633    1376                                                       37066    0.47    0.07  1.0000
   0   6 -15   33127    1290                                                       33485    0.46   -0.29  1.0000
   0  -6 -16   24711    1004                                                       25092    0.55   -0.21  1.0000
  -6   0 -16   24759     980                                                       25163    0.57   -0.12  1.0000
   6  -6 -16   25599    1011                                                       25975    0.51   -0.07  1.0000
   6   0 -16   23193     942                                                       23627    0.55    0.31  1.0000
   0  -6 -17   31072    1137                                                       30104   -1.23    0.31  1.0000
   6   0 -17   28231    1069                                                       27248   -1.22   -0.25  1.0000
  -6   0 -17   28977    1105                                                       27956   -1.25   -0.26  1.0000
   0  -6 -18   13608     633                                                       13887    0.43    0.40  1.0000
  -6   0 -18   13112     602                                                       13342    0.48   -0.26  1.0000
   6  -6 -18   14504     639                                                       14785    0.50    0.02  1.0000
   0  -6 -19    7370     400                                                        7471    0.29   -0.15  1.0000
  -6   0 -19    6677     364                                                        6791    0.27    0.12  1.0000
   6  -6 -19    7376     396                                                        7465    0.21    0.04  1.0000
   0  -6 -20    5357     308                                                        5543    0.59   -0.19  1.0000
   6  -6 -20    5360     294                                                        5561    0.59   -0.01  1.0000
  -6   0 -20    4212     269                                                        4417    0.62    0.23  1.0000
   0  -6 -21    2574     195                                                        2571   -0.04    0.10  1.0000
   6  -6 -21    2190     156                                                        2197    0.03    0.02  1.0000
  -3   7   0    1055     190                                                         899   26.38    0.53  1.0000
  -4  -3   0    1003     264                                                         971   26.54   -0.26  1.0000
  -7   3   0    1286     223                                                         710   26.39   -0.60  1.0000
  -4   7   0    1349     158                                                         680   26.53    0.56  1.0000
   7  -3   0     675     181                                                        1333   26.39    0.60  1.0000
  -3  -4   0    1345     251                                                         684   26.54   -0.02  1.0000
  -7   4   0    1563     192                                                         540   26.51   -0.41  1.0000
   7  -4   0    1645     137                                                         493   26.51    0.41  1.0000
  -7   4  -1   42610    1960                                                       52850   -9.47   -6.74  1.0000
  -3   7  -1   47283    2017                                                       58016   -9.24   -6.81  1.0000
  -4  -3  -1   48134    2077                                                       58932   -9.86   -6.49  1.0000
  -7   4   1   38810    1986                                                       48724   -9.43    6.92  1.0000
  -3  -4   1   48154    2121                                                       58907  -10.01   -6.38  1.0000
  -7   3   1   46073    2041                                                       56510   -9.13   -6.70  1.0000
  -7   3  -1   37717    1969                                                       47312   -9.36    6.75  1.0000
  -4  -3   1   42443    2086                                                       52582   -9.46    6.69  1.0000
   7  -3   1   45307    1964                                                       55819   -9.36   -6.75  1.0000
   7  -4   1   43473    1917                                                       53785   -9.47    6.74  1.0000
   7  -3  -1   42692    1987                                                       52725   -9.13    6.70  1.0000
   7  -4  -1   44088    1953                                                       54658   -9.43   -6.92  1.0000
  -4   7  -1   43779    1951                                                       54132   -9.22    6.86  1.0000
  -3  -4  -1   44956    2055                                                       55359   -9.33    6.73  1.0000
   4   3   1   43984    2131                                                       54289   -9.86    6.49  1.0000
  -3  -4   2   23833    1001                                                       21540    9.23    4.32  1.0000
  -7   3   2   22906     955                                                       20756    8.48    4.02  1.0000
  -7   4  -2   23673     825                                                       21529    9.13    4.09  1.0000
  -4  -3   2   26013    1034                                                       23720    8.92   -4.11  1.0000
   7  -4  -2   24201     887                                                       22195    8.91    3.82  1.0000
   7  -3   2   25395     886                                                       23082    8.81    4.18  1.0000
  -3   7  -2   27033     956                                                       24713    8.77    4.10  1.0000
  -7   3  -2   21781     855                                                       19586    8.81   -4.18  1.0000
   4   3   2   24972    1053                                                       22639    9.08   -4.25  1.0000
   7  -3  -2   22907     905                                                       20736    8.48   -4.02  1.0000
   7  -4   2   22010     807                                                       19904    9.13   -4.09  1.0000
  -4   7  -2   24212     884                                                       22070    9.06   -4.01  1.0000
  -7   4   2   26482     981                                                       24381    8.91   -3.82  1.0000
   7  -3   3   38766    2089                                                       57148   14.76   19.39  1.0000
   3   4   3   45886    2279                                                       65682   14.86   18.42  1.0000
   4   3   3   42633    2258                                                       61416   14.94  -18.55  1.0000
  -4  -3   3   42657    2267                                                       61405   14.90  -18.55  1.0000
   7  -4   3   33301    1984                                                       49698   14.59  -19.10  1.0000
   3  -7   3   43092    2069                                                       61943   14.71  -19.36  1.0000
   7  -3  -3   35540    2109                                                       52600   14.68  -19.20  1.0000
  -3   7  -3   45779    2106                                                       65668   14.71   19.36  1.0000
   7  -4  -3   39700    2109                                                       58071   14.66   18.97  1.0000
  -3  -4   3   40663    2237                                                       59445   14.90   18.72  1.0000
   3   4   4   30289    2091                                                       55112   -3.67   41.69  1.0000
  -3   7  -4   34566    1918                                                       61024   -5.03   42.41  1.0000
  -4  -3   4   26619    2090                                                       49223   -3.62  -41.81  1.0000
   4   3   4   29130    2088                                                       52703   -3.57  -41.49  1.0000
   3   4  -4   24880    2037                                                       46573   -3.51  -41.67  1.0000
   7  -3  -4   27366    1968                                                       50065   -4.77  -42.40  1.0000
  -3  -4   4   30986    2127                                                       56213   -3.51   41.67  1.0000
  -4   7  -4   28616    1836                                                       52077   -4.46  -42.35  1.0000
   7  -3   4   25330    1930                                                       47637   -4.93   42.56  1.0000
   7  -4   4   22749    1844                                                       43336   -4.48  -42.52  1.0000
   3  -7   4   30175    1927                                                       54042   -5.03  -42.41  1.0000
   7  -4  -4   28589    1967                                                       52918   -4.33   42.55  1.0000
   4  -7   4   34653    1884                                                       61476   -4.46   42.35  1.0000
  -7   3   5    3426     689                                                        9429    5.55  -27.09  1.0000
   4  -7   5    5540     575                                                       13553    4.78  -27.81  1.0000
   7  -4  -5    4224     601                                                       10950    4.71  -27.73  1.0000
   7  -3   5    4651     617                                                       12017    5.67  -27.16  1.0000
  -4   7  -5    5138     496                                                       13238    4.78   27.81  1.0000
   3  -7   5    5577     631                                                       14228    5.64   27.29  1.0000
   7  -4   5    3901     543                                                       10719    4.76   27.67  1.0000
  -3   7  -5    4804     536                                                       12343    5.64  -27.29  1.0000
   3   4   5    4365     685                                                       11104    5.21  -26.60  1.0000
   3   4  -5    4490     679                                                       11734    5.31   26.38  1.0000
  -4  -3   5    5037     770                                                       12807    5.25   26.57  1.0000
  -3  -4   5    4028     715                                                       10414    5.31  -26.38  1.0000
   7  -4   5    4740     477                                                       12415    4.76   27.67  1.0000
   4   3   5    4394     711                                                       11561    5.31   26.43  1.0000
  -4   7   5    2996     591                                                        8223    4.73  -27.56  1.0000
   4   3  -5    4288     676                                                       10957    5.25  -26.57  1.0000
   3  -7   6    2021     477                                                        7401    0.05  -22.27  1.0000
   4  -7   6    2696     462                                                        8751    0.01   21.75  1.0000
  -7   3   6    2180     603                                                        7892    0.03   22.28  1.0000
   4   3   6    1686     530                                                        6398   -0.97  -22.17  1.0000
  -7   4   6    2247     592                                                        7706    0.03  -21.77  1.0000
   7  -4   6    2042     356                                                        7307    0.06  -21.87  1.0000
  -4  -3   6    1821     591                                                        6783   -1.29  -22.53  1.0000
   7  -3  -6    1623     458                                                        6476    0.03  -22.28  1.0000
   7  -4   6    1453     407                                                        5932    0.06  -21.87  1.0000
  -4   7   6    2268     535                                                        7958    0.06   21.94  1.0000
  -3  -4   6    2301     627                                                        7944   -1.05   22.27  1.0000
   7  -3   6    2509     496                                                        8617    0.03   22.36  1.0000
   3   4   6    2255     566                                                        7889   -1.31   22.51  1.0000
   4   3  -6    2189     523                                                        7757   -1.29   22.53  1.0000
  -3   7  -6    2522     406                                                        8612    0.05   22.27  1.0000
   3   4  -6    1469     473                                                        5877   -1.05  -22.27  1.0000
  -3   7   6    2230     523                                                        7915    0.15  -22.37  1.0000
   3   4   7    1260     331                                                        1246  -12.42    1.38  1.0000
  -3  -4   7    1483     370                                                        1590  -12.48    1.34  1.0000
   4  -7   7    1616     266                                                        1649  -12.16    1.95  1.0000
   7  -3  -7    1524     270                                                        1377  -12.74   -2.37  1.0000
   7  -4   7    1965     209                                                        1967  -12.13   -1.85  1.0000
   7  -3   7    1572     204                                                        1601  -12.61    2.33  1.0000
  -7   3   7    1163     367                                                         995  -12.74    2.37  1.0000
   4   3   7    1534     339                                                        1517  -12.46   -1.33  1.0000
  -7   4   7    1701     397                                                        1633  -12.24   -1.89  1.0000
   4   3  -7    1471     292                                                        1561  -12.41    1.36  1.0000
  -3   7   7    1567     307                                                        1459  -12.75   -2.23  1.0000
  -4   7   7    1190     317                                                        1048  -12.15    1.89  1.0000
   7  -4   7    1475     223                                                        1326  -12.13   -1.85  1.0000
   3  -7   7    1862     298                                                        1821  -12.71   -2.46  1.0000
   3   4  -7    1449     288                                                        1397  -12.48   -1.34  1.0000
  -4  -3   7    2029     411                                                        2172  -12.41   -1.36  1.0000
   7  -3   7    1697     275                                                        1778  -12.61    2.33  1.0000
   3   4  -8   23846     985                                                       19711    1.52   -6.08  1.0000
   3  -7   8   28528    1074                                                       24243    1.37   -5.77  1.0000
  -7   3   8   23117    1135                                                       19310    1.47    5.68  1.0000
  -3   7   8   24145    1065                                                       20195    1.48   -5.73  1.0000
   3   4   8   21256    1015                                                       17411    1.63    5.96  1.0000
   7  -3   8   21880     917                                                       18127    1.45    5.79  1.0000
  -4   7   8   21321    1034                                                       17636    0.65    6.32  1.0000
  -3  -4   8   24236    1131                                                       20089    1.52    6.08  1.0000
  -4  -3   8   22859    1119                                                       18850    1.58   -5.98  1.0000
   4  -7   8   25780    1000                                                       21815    0.68    6.12  1.0000
   4   3  -8   23045     982                                                       19040    1.58    5.98  1.0000
   4   3   8   21974    1024                                                       18024    1.56   -6.03  1.0000
  -7   4   8   23157    1124                                                       19352    0.66   -6.18  1.0000
   7  -3   8   24415     875                                                       20442    1.45    5.79  1.0000
   7  -4  -9    3322     324                                                        6401    3.16    9.66  1.0000
   7  -3  -9    3219     321                                                        6241    3.42   -9.62  1.0000
  -7   4   9    3088     655                                                        6071    3.16   -9.66  1.0000
  -4  -3   9    3522     653                                                        6672    2.60   -9.65  1.0000
   4   3   9    4047     597                                                        7381    2.64   -9.62  1.0000
   3   4  -9    3350     521                                                        6430    2.56   -9.64  1.0000
  -3   7   9    3408     603                                                        6505    3.28   -9.62  1.0000
  -7   3   9    3642     688                                                        6829    3.42    9.62  1.0000
  -3  -4   9    3073     642                                                        6043    2.56    9.64  1.0000
   4   3  -9    3295     521                                                        6357    2.60    9.65  1.0000
   4   3   9    3424     590                                                        6525    2.64   -9.62  1.0000
   3   4   9    2511     548                                                        5226    2.67    9.61  1.0000
   3   4   9    4084     617                                                        7428    2.67    9.61  1.0000
  -4   7   9    2809     584                                                        5710    3.07    9.76  1.0000
  -4  -3  -9    3202     322                                                        6217    2.64    9.62  1.0000
   3  -7  -9    3573     347                                                        6734    3.28    9.62  1.0000
  -3  -4  -9    3442     326                                                        6547    2.67   -9.61  1.0000
  -7   3  -9    3335     309                                                        6412    3.05   -9.64  1.0000
   4  -7  -9    3550     345                                                        6757    3.07   -9.76  1.0000
   7  -4  -9    3451     341                                                        6581    3.16    9.66  1.0000
   3  -7  -9    3779     339                                                        7018    3.28    9.62  1.0000
   4  -7  -9    3401     335                                                        6550    3.07   -9.76  1.0000
   7  -3  -9    3421     334                                                        6524    3.42   -9.62  1.0000
   7  -3 -10     234     168                                                        1017    4.27   -6.58  1.0000
   7  -4 -10     143     167                                                         769    4.41    6.48  1.0000
   4  -7 -10     133     184                                                         768    4.56   -6.51  1.0000
   3   4  10     146     333                                                         801    4.53    6.65  1.0000
   3   4  10     111     335                                                         701    4.53    6.65  1.0000
   3   4 -10     179     287                                                         907    4.54   -6.65  1.0000
   4   3  10     159     327                                                         853    4.50   -6.63  1.0000
   4   3 -10     175     296                                                         884    4.57    6.70  1.0000
   4   3  10     134     336                                                         785    4.50   -6.63  1.0000
  -3  -4  10     226     402                                                        1002    4.54    6.65  1.0000
  -4  -3  10     113     373                                                         733    4.57   -6.70  1.0000
  -3  -4 -10     126     179                                                         765    4.53   -6.65  1.0000
  -7   4 -10     144     145                                                         762    4.42    6.42  1.0000
  -7   3 -10     228     154                                                        1025    4.25   -6.73  1.0000
   4  -7 -10     141     196                                                         788    4.56   -6.51  1.0000
   3  -7 -10     115     181                                                         704    4.25    6.64  1.0000
   7  -3 -10     192     181                                                         920    4.27   -6.58  1.0000
   7  -4 -10     179     185                                                         861    4.41    6.48  1.0000
   3  -7 -10      86     185                                                         613    4.25    6.64  1.0000
   3  -7 -11    2249     256                                                        2783    7.13   -6.99  1.0000
  -7   4 -11    2356     215                                                        2946    7.35   -7.16  1.0000
  -7   3 -11    2212     217                                                        2747    7.23    6.92  1.0000
   7  -4 -11    2506     242                                                        3123    7.24   -7.10  1.0000
   7  -4 -11    2178     251                                                        2714    7.24   -7.10  1.0000
   7  -3 -11    2058     227                                                        2569    7.01    6.93  1.0000
   3  -7 -11    2212     254                                                        2736    7.13   -6.99  1.0000
   7  -3 -11    2132     243                                                        2662    7.01    6.93  1.0000
  -7   3 -12    4855     270                                                        4254    2.61   -3.52  1.0000
   7  -4 -12    4091     301                                                        3517    2.80    3.59  1.0000
   7  -3 -12    4677     301                                                        4070    2.64   -3.45  1.0000
  -7   4 -12    4278     252                                                        3673    2.86    3.51  1.0000
   7  -3 -12    4747     283                                                        4136    2.64   -3.45  1.0000
   7  -4 -12    4385     287                                                        3794    2.80    3.59  1.0000
  -7   3 -13      59     174                                                         108    3.96   -3.15  1.0000
  -7   4 -13      73     164                                                         144    3.87    2.99  1.0000
  -4  -3 -13      96     214                                                         193    3.75    2.79  1.0000
   7  -4 -13      63     207                                                         101    3.88    3.01  1.0000
   7  -4 -13     135     228                                                         -83    3.88    3.01  1.0000
   7  -3 -13      62     198                                                          52    4.02   -3.09  1.0000
   7  -3 -13      69     209                                                          35    4.02   -3.09  1.0000
  -3  -4 -14     242     248                                                         540    2.91    1.75  1.0000
   4  -7 -14     322     259                                                         672    3.20    1.63  1.0000
  -4  -3 -14     284     242                                                         612    2.96   -1.72  1.0000
  -7   3 -14     295     204                                                         625    3.13    1.63  1.0000
  -7   4 -14     270     190                                                         603    3.19   -1.60  1.0000
   7  -4 -14     240     242                                                         557    3.14   -1.65  1.0000
   4  -7 -14     145     260                                                         398    3.20    1.63  1.0000
   7  -3 -14     247     227                                                         547    3.04    1.63  1.0000
   7  -4 -14     311     256                                                         663    3.14   -1.65  1.0000
   7  -3 -14     290     231                                                         612    3.04    1.63  1.0000
   4  -7 -15     534     271                                                         290   -1.35   -2.43  1.0000
   7  -4 -15     509     256                                                         271   -1.31    2.43  1.0000
   7  -3 -15     790     245                                                         491   -0.94   -2.40  1.0000
  -4  -3 -15     186     244                                                          66   -1.15    2.16  1.0000
   3  -7 -15     204     284                                                          70   -0.91    2.36  1.0000
  -7   3 -15     781     216                                                         484   -0.86   -2.41  1.0000
  -3  -4 -15     385     253                                                         203   -1.17   -2.13  1.0000
  -7   4 -15     146     200                                                          34   -1.32    2.43  1.0000
  -3   7 -15     193     149                                                          61   -0.90    2.45  1.0000
   7  -4 -15     845     262                                                         529   -1.31    2.43  1.0000
   7  -3 -15     473     251                                                         249   -0.94   -2.40  1.0000
   7  -4 -16    4905     353                                                        4966    0.10   -0.82  1.0000
  -7   4 -16    4611     306                                                        4686    0.16   -0.78  1.0000
  -4  -3 -16    4239     350                                                        4332    0.27   -0.34  1.0000
   4  -7 -16    4015     375                                                        4071    0.08    0.77  1.0000
  -7   3 -16    4166     312                                                        4220    0.11    0.51  1.0000
   7  -3 -16    4142     329                                                        4233    0.23    0.52  1.0000
   3  -7 -16    4112     374                                                        4182    0.19   -0.41  1.0000
  -3  -4 -16    4061     360                                                        4153    0.25    0.39  1.0000
   7  -3 -16    3684     337                                                        3770    0.23    0.52  1.0000
  -3   7 -16    3419     241                                                        3476    0.16   -0.56  1.0000
  -4   7 -16    3378     246                                                        3455    0.16    0.86  1.0000
   7  -4 -16    4291     357                                                        4348    0.10   -0.82  1.0000
   3  -7 -17     845     278                                                         468   -1.54    3.42  1.0000
  -4  -3 -17     840     246                                                         463   -1.57    3.39  1.0000
   7  -4 -17    1437     257                                                         968   -1.32    3.37  1.0000
  -7   3 -17    1407     206                                                         912   -1.47   -3.36  1.0000
   4  -7 -17    1474     298                                                         981   -1.32   -3.42  1.0000
  -3  -4 -17    1456     272                                                         935   -1.63   -3.31  1.0000
   7  -3 -17    1365     230                                                         863   -1.57   -3.41  1.0000
  -7   4 -17    1396     204                                                         934   -1.28    3.45  1.0000
  -4   7 -17     757     129                                                         413   -1.33   -3.39  1.0000
  -3  -4 -18     218     234                                                         282    1.51    0.92  1.0000
   4  -7 -18      20     255                                                          32    1.42    0.72  1.0000
  -7   4 -18     102     164                                                         135    1.49   -0.76  1.0000
   7  -4 -18     114     225                                                         145    1.40   -0.74  1.0000
   7  -3 -18     165     201                                                         212    1.35    0.80  1.0000
  -4  -3 -18     198     233                                                         244    1.54   -0.99  1.0000
   3  -7 -18     161     259                                                         196    1.35   -0.81  1.0000
  -7   3 -18      98     171                                                         133    1.27    0.58  1.0000
   7  -3 -19       7     155                                                         -28    1.05   -0.37  1.0000
   7  -4 -19      85     173                                                         141    1.43    0.13  1.0000
  -7   3 -19       9     157                                                        -189    1.22   -0.20  1.0000
   3  -7 -19      41     218                                                          72    1.04    0.38  1.0000
   4  -7 -19      19     223                                                          52    1.37   -0.22  1.0000
  -3  -4 -19     112     205                                                         176    1.24   -0.23  1.0000
  -4  -3 -19     123     206                                                         178    1.07    0.38  1.0000
   3  -7 -20     191     187                                                         253   -0.27    0.86  1.0000
  -4  -3 -20     160     172                                                         216   -0.42    0.84  1.0000
   7  -4 -20     236     135                                                         303   -0.54    0.82  1.0000
   4  -7 -20     266     186                                                         337   -0.54   -0.81  1.0000
  -3  -4 -20     318     186                                                         397   -0.48   -0.84  1.0000
   3  -7 -21       3     135                                                          -6    0.66    0.16  1.0000
  -3  -4 -21     126     128                                                          96    0.63   -0.28  1.0000
  -4  -3 -21       3     124                                                         -39    0.65    0.20  1.0000
   4  -7 -21      47     129                                                          27    0.71   -0.25  1.0000
  -2   7   0  124132    4439                                                      122950    0.73   -0.19  1.0000
  -7   5   0  127336    4375                                                      127033    0.21   -0.34  1.0000
   5   2   0  144401    4621                                                      143514    0.48    0.20  1.0000
  -7   2   0  116408    4456                                                      115336    0.68   -0.12  1.0000
   7  -5   0  130978    4329                                                      130581    0.21    0.34  1.0000
   7  -2   0  110235    4406                                                      109164    0.68    0.12  1.0000
  -2  -5   0  142751    4509                                                      142025    0.43   -0.29  1.0000
  -5  -2   1  182343    9555                                                      300843  -23.12  -45.83  1.0000
  -2  -5  -1  190046    9502                                                      310947  -23.16  -45.91  1.0000
   5   2   1  177438    9601                                                      294402  -22.56  -46.07  1.0000
  -7   2  -1  164391    9462                                                      276198  -22.88  -45.30  1.0000
   7  -5  -1  146108    9358                                                      252855  -22.85   45.79  1.0000
  -2   7  -1  148339    9478                                                      254947  -23.02   45.28  1.0000
   7  -2   1  126536    9416                                                      225960  -22.88   45.30  1.0000
  -5   7  -1  174804    9354                                                      290500  -22.85  -45.69  1.0000
   7  -2  -1  172878    9464                                                      288164  -22.87  -45.75  1.0000
  -7   5  -1  140069    9359                                                      244494  -22.79   45.63  1.0000
  -7   5   1  183512    9439                                                      301927  -22.85  -45.79  1.0000
   7  -5   1  185909    9321                                                      304556  -22.79  -45.63  1.0000
  -2   7   1  162930    9460                                                      275240  -22.78  -45.78  1.0000
  -7   2   1  143540    9482                                                      249405  -22.87   45.75  1.0000
  -2  -5   1  152532    9499                                                      261297  -22.55   45.98  1.0000
   2  -7   2   13014     571                                                       15877  -12.28   25.11  1.0000
  -7   2  -2   12281     577                                                       14958  -12.34   25.14  1.0000
   5   2   2   12613     739                                                       15541  -12.60   24.67  1.0000
   7  -2  -2   13484     639                                                       16469  -12.25   25.55  1.0000
  -5  -2   2   11562     698                                                       14138  -12.55   24.62  1.0000
  -7   5   2   13328     629                                                       16488  -12.61   25.59  1.0000
   7  -5   2   12375     400                                                       15312  -12.74   25.28  1.0000
   2  -7   3  126820    3924                                                      117973    4.13    3.41  1.0000
  -7   5   3  132356    4018                                                      124276    3.63    3.10  1.0000
   2   5  -3  127163    4090                                                      118518    4.35    2.99  1.0000
   5   2   3  129730    4081                                                      121169    4.27    2.93  1.0000
  -2  -5   3  109459    4013                                                      101353    4.35   -2.99  1.0000
  -2   7  -3  123612    3965                                                      114873    4.13   -3.41  1.0000
  -5   7   3  115353    3916                                                      107578    3.75   -3.21  1.0000
  -5  -2   3  119645    4068                                                      110919    4.70    2.95  1.0000
   7  -5  -3  111739    3890                                                      104337    3.63   -3.10  1.0000
   7  -2  -3  125924    3959                                                      117443    3.92    3.33  1.0000
   7  -2   3  101030    3928                                                       92996    4.22   -3.47  1.0000
  -2  -5   4   66178    2122                                                       48361   20.34    1.91  1.0000
  -2   7  -4   70715    2014                                                       52373   20.74    2.52  1.0000
   7  -2   4   63644    2048                                                       46031   20.75    2.18  1.0000
  -7   2   4   61541    2109                                                       44581   20.82    2.82  1.0000
   2   5  -4   79818    2196                                                       63371   20.34   -1.91  1.0000
   2  -7   4   85403    2124                                                       68678   20.74   -2.52  1.0000
   2   5   4   68351    2117                                                       50145   20.56    2.05  1.0000
  -5  -2   4   83788    2279                                                       66586   20.60   -1.74  1.0000
   5   2   4   74642    2188                                                       59080   20.44   -2.40  1.0000
   2   5  -5   74896    2784                                                       78898   -1.96   -6.72  1.0000
  -7   2   5   69954    2854                                                       72456   -2.32    6.52  1.0000
   7  -2   5   69800    2765                                                       72625   -2.57    6.19  1.0000
   2  -7   5   82857    2757                                                       87659   -2.47   -6.30  1.0000
   5  -7   5   64089    2509                                                       66208   -2.10    6.30  1.0000
   5   2   5   74288    2836                                                       78164   -1.86   -6.78  1.0000
  -5  -2   5   77843    2915                                                       82175   -2.16   -6.67  1.0000
  -2  -5   5   69534    2830                                                       71562   -1.96    6.72  1.0000
  -2   7  -5   77247    2667                                                       80089   -2.47    6.30  1.0000
   2   5   5   68985    2782                                                       71193   -2.11    6.69  1.0000
   2  -7   6   66212    2093                                                       64071   -0.60    8.29  1.0000
   7  -5   6   50424    1828                                                       46927   -0.11   12.88  1.0000
   5  -7   6   51988    1860                                                       51622   -0.13  -12.90  1.0000
   2   5   6   52334    2093                                                       51922   -0.13   -8.92  1.0000
  -5  -2   6   61260    2227                                                       58485   -0.14    9.00  1.0000
   5   2   6   62440    2148                                                       59722   -0.26    9.19  1.0000
  -7   2   6   57870    2217                                                       57992   -0.59   -8.01  1.0000
   2   5  -6   60411    2073                                                       57687   -0.21    9.15  1.0000
  -5   7   6   55379    2090                                                       55000   -0.11  -12.59  1.0000
   5   2  -6   45170    2010                                                       44763   -0.14   -9.00  1.0000
  -2  -5   6   52806    2131                                                       52477   -0.21   -9.15  1.0000
   7  -5   6   48852    1796                                                       45397   -0.11   12.88  1.0000
   7  -2   6   54068    2042                                                       54121   -0.55   -8.29  1.0000
  -7   5   6   62431    2175                                                       58768   -0.23   12.90  1.0000
   7  -2  -6   57362    2032                                                       55416   -0.59    8.01  1.0000
  -2   7  -6   55853    1938                                                       55968   -0.60   -8.29  1.0000
   7  -5   7  144536    4729                                                      134001    9.04  -13.62  1.0000
   7  -2   7  143802    4903                                                      129966    8.97   12.89  1.0000
   7  -5   7  130676    4726                                                      120605    9.04  -13.62  1.0000
  -2   7   7  156328    4994                                                      145329    8.92  -12.99  1.0000
  -2   7  -7  163068    4819                                                      148258    9.05   12.98  1.0000
  -5  -2   7  158663    5136                                                      146623    9.61  -13.53  1.0000
  -2  -5   7  158003    5078                                                      142678    9.52   13.42  1.0000
   5   2  -7  147464    4930                                                      132501    9.61   13.53  1.0000
  -5   7   7  156666    5013                                                      142593    8.86   13.53  1.0000
  -7   2   7  157900    5135                                                      143438    8.99   13.04  1.0000
   2  -7   7  166466    5006                                                      154907    9.05  -12.98  1.0000
   7  -2  -7  141565    4896                                                      130956    8.99  -13.04  1.0000
   2   5  -7  156069    4937                                                      144228    9.52  -13.42  1.0000
   5  -7   7  144083    4783                                                      130135    9.12   13.65  1.0000
  -7   5   7  169652    5152                                                      158381    8.96  -13.45  1.0000
   5   2   7  148501    4993                                                      136892    9.55  -13.44  1.0000
  -2   7   8   28985    1786                                                       35095   -5.68    5.02  1.0000
  -7   2   8   41715    2049                                                       49349   -5.75   -4.97  1.0000
   2  -7   8   38173    1878                                                       45134   -5.69    4.97  1.0000
  -5  -2   8   32424    1932                                                       38873   -5.41    5.61  1.0000
   7  -2   8   37800    1795                                                       44996   -5.68   -4.92  1.0000
   5   2   8   28658    1790                                                       34755   -5.46    5.55  1.0000
  -2   7  -8   40919    1688                                                       48433   -5.69   -4.97  1.0000
   2   5  -8   31481    1737                                                       37812   -5.43    5.49  1.0000
  -5   7   8   39933    1927                                                       47294   -5.16   -5.59  1.0000
  -2  -5   8   40496    1983                                                       48072   -5.43   -5.49  1.0000
   5   2  -8   37134    1811                                                       44454   -5.41   -5.61  1.0000
   7  -2   8   39142    1687                                                       46459   -5.68   -4.92  1.0000
  -7   5   8   31696    1914                                                       37953   -5.21    5.72  1.0000
   7  -5  -9   34581    1283                                                       36498   -4.78    9.42  1.0000
  -7   5   9   27550    1700                                                       31206   -4.78   -9.42  1.0000
   2   5  -9   30356    1522                                                       34062   -4.61   -9.26  1.0000
   5   2   9   32700    1591                                                       36559   -4.61   -9.28  1.0000
  -7   2   9   33739    1767                                                       35490   -4.64    9.52  1.0000
   5   2  -9   31076    1533                                                       32869   -4.73    9.16  1.0000
  -5  -2   9   28905    1723                                                       32613   -4.73   -9.16  1.0000
   2   5   9   39184    1758                                                       41255   -4.71    9.11  1.0000
  -2  -5   9   35008    1750                                                       36820   -4.61    9.26  1.0000
  -5   7   9   33532    1696                                                       35343   -4.66    9.23  1.0000
   5   2   9   28163    1604                                                       31717   -4.61   -9.28  1.0000
   2  -7  -9   35330    1297                                                       37179   -4.67    9.43  1.0000
  -2  -5  -9   29781    1277                                                       33531   -4.71   -9.11  1.0000
  -7   2  -9   30209    1268                                                       33976   -4.68   -9.47  1.0000
   5  -7  -9   30272    1279                                                       34017   -4.66   -9.23  1.0000
   5  -7  -9   30967    1290                                                       34759   -4.66   -9.23  1.0000
   7  -5  -9   34301    1296                                                       36208   -4.78    9.42  1.0000
   2  -7  -9   36508    1295                                                       38397   -4.67    9.43  1.0000
   7  -2 -10   32106    1333                                                       33584   -2.02   -2.45  1.0000
  -2  -5  10   38692    1918                                                       40017   -2.28    2.40  1.0000
   2   5  10   41511    1880                                                       42725   -2.14    2.49  1.0000
   2  -7 -10   39312    1372                                                       40464   -2.06    2.33  1.0000
  -7   5 -10   37312    1329                                                       38386   -2.05    2.47  1.0000
  -7   2 -10   33127    1335                                                       34715   -2.13   -2.49  1.0000
  -2  -5 -10   33414    1349                                                       35020   -2.14   -2.49  1.0000
   7  -5 -10   38193    1370                                                       39204   -1.93    2.38  1.0000
   2   5 -10   33506    1321                                                       35248   -2.28   -2.40  1.0000
   7  -5 -10   40139    1360                                                       41176   -1.93    2.38  1.0000
   2  -7 -10   40156    1371                                                       41320   -2.06    2.33  1.0000
   7  -2 -10   32925    1346                                                       34422   -2.02   -2.45  1.0000
  -2  -5 -11   10400     531                                                       10671   -0.17   -4.58  1.0000
  -7   2 -11   10484     512                                                       10780   -0.22   -4.58  1.0000
   2  -7 -11   14255     557                                                       13823   -0.29    4.91  1.0000
  -5  -2 -11   11836     528                                                       11430   -0.22    4.60  1.0000
  -7   5 -11   13425     507                                                       13045   -0.29    4.51  1.0000
   2   5 -11   11168     490                                                       11474   -0.21   -4.58  1.0000
   7  -2 -11   11156     523                                                       11495   -0.25   -4.83  1.0000
   7  -5 -11   14833     548                                                       14455   -0.34    4.59  1.0000
   7  -2 -11   11091     512                                                       11428   -0.25   -4.83  1.0000
   2  -7 -11   13960     555                                                       13532   -0.29    4.91  1.0000
   7  -5 -11   13067     553                                                       12705   -0.34    4.59  1.0000
  -5  -2 -12    9315     426                                                        8036    3.40   -3.07  1.0000
   7  -5 -12    9935     453                                                        8628    3.36   -3.07  1.0000
  -7   2 -12   10530     421                                                        8690    3.27    3.60  1.0000
   2  -7 -12    8454     438                                                        7347    3.21   -3.57  1.0000
   7  -2 -12   11352     443                                                        9473    3.21    3.54  1.0000
  -7   5 -12    9745     396                                                        8465    3.31   -2.95  1.0000
   2   5 -12   11469     387                                                        9532    3.39    3.16  1.0000
   7  -2 -12   11462     425                                                        9573    3.21    3.54  1.0000
   2  -7 -12    8633     444                                                        7515    3.21   -3.57  1.0000
   7  -5 -12    9603     434                                                        8318    3.36   -3.07  1.0000
   7  -5 -13   16746     675                                                       15699    0.96    5.17  1.0000
   7  -2 -13   15207     649                                                       15047    0.97   -5.25  1.0000
   5  -7 -13   14341     663                                                       14178    0.96   -5.18  1.0000
  -7   2 -13   14671     629                                                       14554    0.96   -5.58  1.0000
  -7   5 -13   16480     620                                                       15444    0.97    5.05  1.0000
  -5  -2 -13   16116     649                                                       15062    1.02    5.02  1.0000
   5  -7 -13   13394     649                                                       13231    0.96   -5.18  1.0000
   7  -2 -13   15162     636                                                       15002    0.97   -5.25  1.0000
   7  -5 -13   17015     659                                                       15961    0.96    5.17  1.0000
   5  -7 -14    4165     360                                                        4497   -1.34    1.64  1.0000
   7  -2 -14    4471     329                                                        4737   -1.10    1.64  1.0000
   7  -5 -14    4320     363                                                        4868   -1.27   -1.52  1.0000
  -7   2 -14    4322     318                                                        4598   -1.16    1.81  1.0000
  -7   5 -14    4026     292                                                        4570   -1.37   -1.40  1.0000
  -5  -2 -14    4200     344                                                        4765   -1.37   -1.48  1.0000
  -2   7 -14    3833     276                                                        4332   -1.13   -1.74  1.0000
   5  -7 -14    3921     355                                                        4243   -1.34    1.64  1.0000
   7  -2 -14    4324     324                                                        4585   -1.10    1.64  1.0000
   7  -5 -14    4222     357                                                        4764   -1.27   -1.52  1.0000
   5  -7 -15    4648     403                                                        5098   -1.17    2.50  1.0000
  -7   5 -15    5959     349                                                        6780   -1.15   -2.60  1.0000
   7  -5 -15    6173     417                                                        7004   -1.18   -2.53  1.0000
   7  -2 -15    4819     361                                                        5291   -1.28    1.86  1.0000
  -2  -5 -15    4286     392                                                        4710   -1.14    2.56  1.0000
  -5  -2 -15    5902     398                                                        6722   -1.26   -2.41  1.0000
  -7   2 -15    4844     359                                                        5308   -1.24    2.04  1.0000
   7  -2 -15    4825     371                                                        5297   -1.28    1.86  1.0000
   5  -7 -15    4662     413                                                        5113   -1.17    2.50  1.0000
  -2   7 -15    5002     313                                                        5685   -1.22   -2.03  1.0000
   7  -5 -15    5456     411                                                        6238   -1.18   -2.53  1.0000
   2  -7 -16    3375     340                                                        2587    4.71    3.01  1.0000
   5  -7 -16    4854     362                                                        4407    4.88   -2.96  1.0000
  -5  -2 -16    3831     318                                                        2970    4.77    2.92  1.0000
  -2  -5 -16    4524     358                                                        4139    4.89   -3.20  1.0000
  -7   5 -16    3636     250                                                        2794    4.84    3.02  1.0000
  -7   2 -16    4900     307                                                        4513    4.80   -3.15  1.0000
   7  -5 -16    3773     327                                                        2902    4.86    2.94  1.0000
   7  -2 -16    5063     307                                                        4651    4.65   -2.94  1.0000
   7  -5 -16    3367     333                                                        2540    4.86    2.94  1.0000
  -2   7 -16    2834     198                                                        2110    4.71    3.05  1.0000
   7  -5 -17    5797     391                                                        6381   -2.10    1.89  1.0000
   2  -7 -17    6083     418                                                        6650   -2.14    2.51  1.0000
   5  -7 -17    5312     411                                                        6104   -2.09   -1.88  1.0000
  -7   2 -17    5305     357                                                        6141   -2.14   -2.47  1.0000
  -5  -2 -17    5406     373                                                        5967   -2.08    1.85  1.0000
  -7   5 -17    4719     314                                                        5240   -2.07    1.83  1.0000
  -2  -5 -17    5035     395                                                        5850   -2.17   -2.29  1.0000
   7  -2 -17    5201     350                                                        6015   -2.11   -2.45  1.0000
   7  -5 -18    4289     327                                                        4394   -0.21   -0.58  1.0000
   5  -7 -18    4379     351                                                        4444   -0.26    0.63  1.0000
   2  -7 -18    4377     351                                                        4510   -0.28   -0.66  1.0000
  -5  -2 -18    4453     327                                                        4499   -0.01   -0.60  1.0000
   7  -2 -18    4483     283                                                        4556   -0.28    0.62  1.0000
  -7   2 -18    4494     298                                                        4552   -0.24    0.68  1.0000
  -2  -5 -18    4671     352                                                        4655   -0.00    0.68  1.0000
  -7   2 -19    2810     225                                                        2488    1.17   -1.67  1.0000
  -2  -5 -19    3541     281                                                        3202    1.09   -1.57  1.0000
   7  -5 -19    3459     261                                                        3040    1.15    1.21  1.0000
   2  -7 -19    4117     296                                                        3618    1.15    1.59  1.0000
  -5  -2 -19    3493     265                                                        3058    1.03    1.63  1.0000
   5  -7 -19    3464     282                                                        3110    1.19   -1.17  1.0000
  -2  -5 -20    1527     211                                                        1752   -0.65   -3.04  1.0000
  -7   2 -20     991     148                                                        1176   -0.75   -2.90  1.0000
   2  -7 -20    1371     210                                                        1395   -0.77    2.84  1.0000
  -5  -2 -20    1563     190                                                        1577   -0.71    2.98  1.0000
   7  -5 -20    1522     173                                                        1525   -0.65    2.99  1.0000
   5  -7 -20    1652     214                                                        1890   -0.67   -3.01  1.0000
   5  -7 -21     646     134                                                         677    0.51   -1.45  1.0000
  -2  -5 -21     600     144                                                         609    0.60   -1.26  1.0000
  -5  -2 -21     440     121                                                         385    0.54    1.28  1.0000
   2  -7 -21     638     146                                                         583    0.47    1.46  1.0000
  -1  -6   0    3609     223                                                         719  -36.68   -0.35  1.0000
   7  -1   0    3911     227                                                         593  -36.69   -0.44  1.0000
  -7   1   0    4217     237                                                         487  -36.69    0.44  1.0000
  -6   7   0    4083     122                                                         508  -36.48   -0.01  1.0000
  -1   7   0    4606     243                                                         361  -36.69   -0.52  1.0000
  -7   6   0    4066     152                                                         514  -36.47    0.10  1.0000
   6   1   0    4448     290                                                         411  -36.68    0.40  1.0000
   6   1  -1    3032     542                                                        6738   -4.63  -14.54  1.0000
  -1   7  -1    3688     525                                                        7689   -4.41  -14.29  1.0000
  -1  -6   1    4559     506                                                        8967   -4.71  -14.33  1.0000
   1  -7   1    4106     457                                                        8371   -4.41   14.29  1.0000
  -7   6  -1    2950     356                                                        6499   -5.41  -14.49  1.0000
   7  -1  -1    5085     531                                                        9851   -4.97   14.54  1.0000
  -6   7   1    4423     418                                                        8855   -5.43  -14.72  1.0000
   7  -1   1    3585     521                                                        7542   -4.49  -14.34  1.0000
   6   1   1    4383     596                                                        8768   -4.83   14.38  1.0000
  -7   1  -1    3853     497                                                        8002   -4.49   14.34  1.0000
  -6  -1  -1    3447     500                                                        7303   -4.83  -14.38  1.0000
  -6   7  -1    4590     350                                                        9034   -5.42   14.44  1.0000
  -7   6   1    3640     434                                                        7684   -5.42   14.63  1.0000
   7  -1  -2   10964     808                                                       16364   11.65    5.12  1.0000
   6   1   2   12838     924                                                       18656   11.46    4.25  1.0000
   1   6  -2   15757    1025                                                       22215   11.53    4.31  1.0000
  -1  -6   2   12436     837                                                       18037   11.53   -4.31  1.0000
  -6  -1  -2   11972     805                                                       17438   11.46   -4.25  1.0000
   1  -7   2   13072     796                                                       18883   11.53    5.05  1.0000
  -7   1  -2   10870     777                                                       16220   11.59    5.07  1.0000
  -6  -1   2   10511     882                                                       15724   11.32    4.21  1.0000
   7  -1   2    9052     808                                                       13785   11.59   -5.07  1.0000
  -1   7  -2   12925     890                                                       18523   11.53   -5.05  1.0000
  -6   7   2   11937     748                                                       17320   11.33   -4.24  1.0000
  -7   6   2   11595     774                                                       17058   11.29    4.06  1.0000
   1   6  -3    6553     749                                                       13261    7.97  -12.07  1.0000
   1  -7   3    5510     630                                                       11590    7.82  -11.77  1.0000
  -1  -6   3    6326     697                                                       12942    7.97   12.07  1.0000
  -6  -1   3    5516     737                                                       11660    7.97  -11.82  1.0000
  -1   7  -3    7332     721                                                       14180    7.82   11.77  1.0000
   6   1   3    5562     750                                                       11839    8.00  -12.06  1.0000
   7  -1   3    5525     692                                                       11640    7.74   11.88  1.0000
  -6   7   3    6626     633                                                       13346    7.55   12.30  1.0000
  -7   6   3    6102     641                                                       12594    7.60  -12.28  1.0000
  -1  -6   4    2000     428                                                        4992    5.42    9.98  1.0000
  -1   7  -4    1618     387                                                        4479    5.64   10.24  1.0000
   1   6  -4    1775     423                                                        4572    5.42   -9.98  1.0000
   7  -1   4    1551     438                                                        4315    5.73    9.96  1.0000
  -6  -1   4    1341     459                                                        3714    5.80   -8.98  1.0000
  -7   1   4    1176     445                                                        3936    5.82   11.11  1.0000
   1  -7   4    1483     384                                                        4192    5.64  -10.24  1.0000
  -6   7   4    1335     353                                                        3953    4.92   10.68  1.0000
   6   1   4    1738     456                                                        4558    5.40  -10.20  1.0000
  -7   6   4    1153     364                                                        3634    4.91  -11.01  1.0000
   1   6  -5    5283     616                                                       10963   12.19   18.24  1.0000
   1   6   5    4337     616                                                        8897   12.05  -18.56  1.0000
   7  -1   5    4123     613                                                        8431   12.48  -16.36  1.0000
  -6  -1   5    4303     679                                                        9343   12.12   18.45  1.0000
   1  -7   5    4758     593                                                        9895   12.41   16.47  1.0000
   6   1  -5    3008     540                                                        6534   12.12  -18.45  1.0000
   7  -1  -5    4847     574                                                       10061   12.58   16.13  1.0000
  -1  -6   5    4575     627                                                        9311   12.19  -18.24  1.0000
  -7   1   5    5633     697                                                       10847   12.58  -16.13  1.0000
   6   1   5    4791     660                                                       10145   12.16   18.26  1.0000
  -1   7  -5    4495     533                                                        9025   12.41  -16.47  1.0000
   1  -7   6   10940     626                                                        9587    7.15  -14.33  1.0000
  -6  -1   6   10763     737                                                        9624    7.96  -14.89  1.0000
   6   1   6   11110     670                                                        9974    7.92  -14.85  1.0000
  -7   1   6    9646     667                                                        8606    7.13   14.23  1.0000
  -1   7  -6    9969     530                                                        8926    7.15   14.33  1.0000
   1   6  -6   11102     597                                                        9955    7.90  -14.84  1.0000
   7  -1  -6   10965     584                                                        9625    7.13  -14.23  1.0000
  -1  -6   6    9732     658                                                        8887    7.90   14.84  1.0000
   7  -1   6   10375     628                                                        9324    7.10   14.32  1.0000
  -1  -6   7    4465     633                                                        7635   -7.55    4.60  1.0000
   1   6  -7    3985     513                                                        6967   -7.55   -4.60  1.0000
   6   1  -7    4161     553                                                        7247   -7.60    4.56  1.0000
   7  -1   7    4622     592                                                        7829   -7.96    3.46  1.0000
   6   1   7    3157     572                                                        5862   -7.51   -4.75  1.0000
  -7   1   7    3563     617                                                        6467   -8.00    3.65  1.0000
  -6  -1   7    6086     740                                                        9694   -7.60   -4.56  1.0000
  -7   6   7    5446     665                                                        8896   -7.67   -4.47  1.0000
  -1   7  -7    5566     513                                                        9058   -8.00    3.46  1.0000
  -6   7   7    3578     581                                                        6456   -7.74    4.12  1.0000
   1  -7   7    5329     626                                                        8738   -8.00   -3.46  1.0000
  -7   6   8       6     351                                                         605    9.89   -1.24  1.0000
   7  -1   8       1     291                                                         577   10.16    0.73  1.0000
   1  -7   8      35     321                                                         341   10.18   -0.67  1.0000
   7  -1   8       5     193                                                         490   10.16    0.73  1.0000
  -7   1   8       9     360                                                         714   10.13    0.64  1.0000
   6   1   8      17     296                                                         393    9.85   -1.26  1.0000
  -1   7   8       3     308                                                         593   10.09   -0.62  1.0000
   1   6  -8       8     234                                                         634    9.85   -1.30  1.0000
  -1   7  -8       2     212                                                         553   10.18    0.67  1.0000
  -6  -1   8      12     352                                                         432    9.87   -1.41  1.0000
   6   1  -8      75     247                                                         224    9.87    1.41  1.0000
  -1  -6   8       1     314                                                         570    9.85    1.30  1.0000
  -6   7   8       3     337                                                         636    9.93    1.01  1.0000
   7  -6  -9    1532     230                                                        2829   -5.51    2.39  1.0000
  -1  -6   9    2345     505                                                        3792   -5.27    2.06  1.0000
   6   1  -9    1771     388                                                        3069   -5.12    2.44  1.0000
  -7   1   9    1681     473                                                        2894   -5.38    1.57  1.0000
  -7   6   9    2017     565                                                        3487   -5.51   -2.39  1.0000
  -6  -1   9    2047     544                                                        3437   -5.12   -2.44  1.0000
  -1   7   9    1951     474                                                        3257   -5.35   -1.58  1.0000
   1   6  -9    1748     354                                                        3031   -5.27   -2.06  1.0000
   6   1   9    1712     362                                                        2984   -5.24   -2.11  1.0000
   1   6   9    2363     520                                                        3839   -5.11    2.48  1.0000
   6   1   9    1591     444                                                        2823   -5.24   -2.11  1.0000
  -6   7   9    1321     464                                                        2502   -5.64    1.88  1.0000
  -7   1  -9    1699     219                                                        2982   -5.48   -1.79  1.0000
  -1  -6  -9    1353     219                                                        2519   -5.11   -2.48  1.0000
   1  -7  -9    2281     244                                                        3662   -5.35    1.58  1.0000
   1  -7  -9    2525     251                                                        3970   -5.35    1.58  1.0000
   6  -7  -9    1177     218                                                        2315   -5.64   -1.88  1.0000
   7  -6  -9    2173     261                                                        3681   -5.51    2.39  1.0000
   1  -7 -10    2384     231                                                        2545   -2.55   -5.55  1.0000
  -6  -1 -10    2079     216                                                        2198   -2.46   -5.47  1.0000
  -7   1 -10    1687     201                                                        1857   -2.52    5.48  1.0000
  -1  -6 -10    1670     215                                                        1810   -2.38    5.45  1.0000
  -7   6 -10    2308     174                                                        2492   -2.67   -5.47  1.0000
   7  -6 -10    2508     245                                                        2726   -2.71   -5.29  1.0000
   1  -7 -10    2685     234                                                        2869   -2.55   -5.55  1.0000
   6   1 -10    2632     184                                                        2757   -2.33   -5.52  1.0000
   7  -1 -10    1656     184                                                        1836   -2.62    5.63  1.0000
   7  -6 -10    2598     231                                                        2823   -2.71   -5.29  1.0000
   7  -1 -10    1650     196                                                        1830   -2.62    5.63  1.0000
   1   6 -10    1836     167                                                        1997   -2.41    5.49  1.0000
   7  -1 -11    1287     172                                                        1310    0.68    0.57  1.0000
   7  -6 -11     699     198                                                         731    0.81   -0.46  1.0000
   6   1 -11     640     144                                                         650    0.62   -0.50  1.0000
   1  -7 -11     790     197                                                         801    0.69   -0.58  1.0000
  -6  -1 -11    1021     193                                                        1023    0.58   -0.58  1.0000
  -1  -6 -11    1295     210                                                        1314    0.60    0.51  1.0000
  -7   1 -11     999     187                                                        1032    0.75    0.51  1.0000
  -7   6 -11     992     143                                                        1029    0.79   -0.45  1.0000
   1  -7 -11     847     210                                                         859    0.69   -0.58  1.0000
   6   1 -11     738     154                                                         749    0.62   -0.50  1.0000
   1   6 -11    1068     138                                                        1080    0.60    0.56  1.0000
   7  -6 -11     694     213                                                         726    0.81   -0.46  1.0000
   7  -1 -11    1259     180                                                        1282    0.68    0.57  1.0000
   7  -1 -12     342     171                                                         496   -1.70   -4.62  1.0000
   7  -6 -12     523     219                                                         854   -1.51    5.16  1.0000
  -7   6 -12     507     152                                                         817   -1.54    4.94  1.0000
   1  -7 -12     552     226                                                         879   -1.72    4.70  1.0000
  -7   1 -12     328     191                                                         479   -1.65   -4.79  1.0000
  -6  -1 -12     645     211                                                         968   -1.48    4.64  1.0000
  -1  -6 -12     288     217                                                         401   -1.56   -4.48  1.0000
   7  -6 -12     512     233                                                         839   -1.51    5.16  1.0000
   7  -1 -12     316     182                                                         459   -1.70   -4.62  1.0000
   6  -7 -12     197     226                                                         274   -1.55   -5.00  1.0000
   6   1 -12     623     166                                                         942   -1.56    4.56  1.0000
   6   1 -12     489     160                                                         763   -1.56    4.56  1.0000
   1   6 -12     448     124                                                         623   -1.49   -4.68  1.0000
  -7   1 -13     892     223                                                        1114   -2.31    3.02  1.0000
   6   1 -13    1645     197                                                        1993   -2.55   -2.66  1.0000
  -7   6 -13    1716     197                                                        2034   -2.38   -2.74  1.0000
  -6  -1 -13    1631     251                                                        1963   -2.48   -2.66  1.0000
  -1   7 -13    1480     180                                                        1746   -2.28   -2.90  1.0000
   7  -1 -13    1016     210                                                        1252   -2.27    2.96  1.0000
   7  -6 -13    1449     269                                                        1738   -2.38   -2.70  1.0000
   6  -7 -13     914     269                                                        1159   -2.40    2.81  1.0000
   7  -6 -13    1568     257                                                        1870   -2.38   -2.70  1.0000
   7  -1 -13    1129     214                                                        1381   -2.27    2.96  1.0000
   6   1 -13    1723     206                                                        2080   -2.55   -2.66  1.0000
   6  -7 -13     856     252                                                        1091   -2.40    2.81  1.0000
   1   6 -13    1116     157                                                        1409   -2.48    2.73  1.0000
   6  -7 -14    1091     285                                                        1206    0.99    0.68  1.0000
   7  -1 -14    1579     225                                                        1734    0.99    0.39  1.0000
  -7   6 -14    1286     199                                                        1404    1.06   -0.81  1.0000
  -7   1 -14    1353     245                                                        1506    0.98    0.19  1.0000
   6   1 -14    1065     187                                                        1176    1.07   -0.77  1.0000
  -6  -1 -14    1258     252                                                        1364    0.99   -0.79  1.0000
   7  -6 -14     861     271                                                         949    1.05   -0.93  1.0000
  -1   7 -14    1045     172                                                        1174    0.98   -0.19  1.0000
   1   6 -14    1183     151                                                        1303    1.04    0.87  1.0000
   6  -7 -14    1482     282                                                        1616    0.99    0.68  1.0000
   7  -6 -14    1085     277                                                        1184    1.05   -0.93  1.0000
   7  -1 -14    1398     229                                                        1544    0.99    0.39  1.0000
   6   1 -14     995     201                                                        1102    1.07   -0.77  1.0000
  -7   1 -15     496     238                                                         442   -0.92   -7.42  1.0000
   6  -7 -15     502     286                                                         455   -1.03   -7.69  1.0000
  -6  -1 -15     420     241                                                         436   -0.90    7.67  1.0000
  -7   6 -15     329     179                                                         261   -1.02    7.74  1.0000
   7  -6 -15     317     285                                                         233   -1.03    7.75  1.0000
   7  -1 -15     519     211                                                         483   -0.86   -7.47  1.0000
   7  -6 -15     342     274                                                         -54   -1.03    7.75  1.0000
  -1   7 -15     296     138                                                         207   -0.84    7.38  1.0000
   7  -1 -15     549     222                                                         524   -0.86   -7.47  1.0000
   6  -7 -15     402     291                                                         300   -1.03   -7.69  1.0000
  -1  -6 -16    2360     325                                                        1789   -0.01    3.08  1.0000
   6  -7 -16    3274     343                                                        2590   -0.16    3.02  1.0000
  -7   6 -16    3120     231                                                        2461   -0.13   -2.98  1.0000
   7  -6 -16    2888     331                                                        2246   -0.16   -3.01  1.0000
  -7   1 -16    3290     285                                                        2627   -0.08    2.96  1.0000
  -6  -1 -16    2885     294                                                        2248   -0.00   -3.08  1.0000
   7  -1 -16    2875     250                                                        2265   -0.01    2.96  1.0000
   7  -6 -16    2230     321                                                        1670   -0.16   -3.01  1.0000
  -1   7 -16    2302     170                                                        1751   -0.06   -2.96  1.0000
   7  -1 -17    1211     196                                                        1016   -1.02   -2.45  1.0000
  -6  -1 -17     996     255                                                         852   -1.01    3.10  1.0000
   6  -7 -17    1338     295                                                        1162   -0.88   -3.02  1.0000
  -1  -6 -17    1004     288                                                         838   -0.93   -3.07  1.0000
   7  -6 -17    1101     281                                                         975   -0.84    3.05  1.0000
   1  -7 -17     758     290                                                         618   -1.03    2.43  1.0000
  -7   1 -17    1203     236                                                        1027   -0.90   -2.39  1.0000
  -1  -6 -18       4     249                                                         -18    0.84    0.06  1.0000
  -6  -1 -18     114     214                                                         134    0.88   -0.05  1.0000
   6  -7 -18      27     249                                                          35    1.03    0.28  1.0000
   7  -6 -18     162     241                                                         178    0.98   -0.31  1.0000
  -7   1 -18     205     204                                                         245    0.97    0.02  1.0000
   1  -7 -18     155     268                                                         185    1.00   -0.02  1.0000
  -6   7 -18     103     103                                                         122    1.06    0.36  1.0000
  -7   6 -18      73     104                                                          84    1.08   -0.32  1.0000
  -1  -6 -19      69     219                                                         156   -1.76    0.14  1.0000
  -6  -1 -19      33     189                                                          95   -1.74   -0.05  1.0000
  -7   1 -19      18     172                                                        -109   -1.75    0.29  1.0000
   7  -6 -19      17     204                                                         -67   -1.76   -0.03  1.0000
   6  -7 -19       0     210                                                          14   -1.81    0.01  1.0000
   1  -7 -19      16     221                                                          -8   -1.68   -0.33  1.0000
[truncated: 3,139,364 more chars]
